# Supplementary material for: Negative feedback buffers effects of regulatory variants
Source: Mol Syst Biol. 2015 Jan 29;11(1):785. doi: 10.15252/msb.20145844 (PMC4332157; doi:10.15252/msb.20145844)
Supplement: Supplementary file 2 [file msb0011-0785-sd2.zip › sup_table_S1_megadf.txt]

skid	hybrid_A_only_K	hybrid_A_only_S	hybrid_B_only_K	hybrid_B_only_S	pool_A_only_K	pool_A_only_S	pool_B_only_K	pool_B_only_S	raw_hybrid_A_only_K	raw_hybrid_A_only_S	raw_hybrid_B_only_K	raw_hybrid_B_only_S	raw_pool_A_only_K	raw_pool_A_only_S	raw_pool_B_only_K	raw_pool_B_only_S	dna_sk1_af_pool_A	dna_sk1_af_pool_B	baseMean	cis_lfcSE	cis_log2fc	cis_pvalue	cis_fdr	cis_signi	translocal_lfcSE	translocal_log2fc	translocal_pvalue	translocal_fdr	translocal_signi	chr	s_start	s_stop	strand	k_start	k_stop	ORFname	commonName	tx_type	essential	tata	lengthK	lengthS	lengthDiffKS	alnKS_match	alnKS_length	log10_hybrid_read_counts_K_over_S	log10_pool_read_counts_K_over_S	raw_buffcoeff	calib_buffcoeff
SK0003	SK0003	549.124990457205	688.376744477868	458.082301977368	827.494782811012	484.310387286415	1594.49538750561	542.283784447922	1267.88170372391	493	613	437	783	545	2048	513	1369	0.464957288405378	0.464957288405378	801.506260335914	0.281941009958307	-0.602724600187667	0.0325355396004506	0.157408022752433	TRUE	0.374044980825417	-0.807036523678744	0.0309595536309043	0.572238600398842	FALSE	chr01	31152	32984	+	40207	42054	YAL062W	GDH3	ORF-T	viable	1	1847	1832	15	97.89	1848	-0.177398965011367	-0.44505691362729	-1.50879092557712
SK0004	SK0004	180.060009513221	175.586468904197	141.03729756282	199.978257738326	375.306208172181	497.856139638575	139.578128689251	468.645780930179	161	157	134	190	435	623	136	493	0.480851475597413	0.480851475597413	272.256036393593	0.394909516680846	-0.251883953030062	0.523586300467278	0.776178565465722	FALSE	0.473566413281525	-0.687700795368961	0.146453251999653	0.792814489587116	FALSE	chr01	33360	34896	+	42430	43966	YAL061W	BDH2	ORF-T	viable	1	1536	1536	0	99.22	1537	-0.0678525427233027	-0.273099493657433	-3.02489697064281
SK0005	SK0005	650.900158613009	913.720669393176	1406.16290704423	936.74025993216	1488.98915519869	864.453707785212	1598.61753507522	1807.06646341247	582	817	1336	890	1765	1059	1593	1861	0.49176840133798	0.49176840133798	1208.33135705677	0.283907509603668	0.100085805453499	0.724441111555207	0.883744009984824	FALSE	0.376513841392004	0.157731400887774	0.675270285853332	0.969289955196816	FALSE	chr01	35096	36392	+	44166	45462	YAL060W	BDH1	ORF-T	viable	1	1296	1296	0	98.61	1297	0.0459441270758642	0.062841616054122	-0.367783437268407
SK0006	SK0006	4393.06849583794	5476.14722081152	5757.25799352417	4361.00276469117	3430.63396471549	4007.17985227432	3766.30102898167	4158.13016383362	3918	4909	5456	4154	4112	4856	3795	4236	0.498538058358041	0.498538058358041	4418.71518558374	0.171321816305094	0.0282787892332099	0.868894871771033	0.953546922588155	FALSE	0.237771051583125	-0.19980291125986	0.400731015206072	0.909668676299782	FALSE	chr01	36544	37328	+	45617	46397	YAL059W	ECM1	ORF-T	viable	0	780	784	-4	99.36	781	0.0136093566602508	-0.0548179428251228	5.02795989506476
SK0007	SK0007	1317.4577093576	1589.22530135582	1457.7362471978	1058.83224886714	1590.36992242085	1198.56618323022	1956.31527282703	1171.50951692392	1178	1421	1385	1006	1936	1430	2002	1175	0.505027054324607	0.505027054324607	1417.50155027255	0.240003565364284	0.115402140497546	0.630633695317042	0.836386532282721	FALSE	0.325430619711915	0.430422250836537	0.185960548188991	0.817310634307663	FALSE	chr01	37408	39032	+	46477	48101	YAL058W	CNE1	ORF-T	viable	0	1624	1624	0	98.83	1625	0.0203584111202612	0.174999655934223	-7.59593879406726
SK0008	SK0008	624.058914958864	1429.2962245832	430.479512710397	1873.48051986432	518.67394376519	1821.04651882138	908.531122286242	1666.17001437983	558	1278	409	1780	637	2153	938	1656	0.509509687333086	0.509509687333086	1158.96709642118	0.280287300041301	-1.50758951088221	7.50134019153075e-08	2.48472610007585e-06	TRUE	0.372395524089864	0.150075955242179	0.686947120140646	0.969832613696394	FALSE	chr01	39216	41968	+	48285	51037	YAL056W	GPB2	ORF-T	viable	0	2752	2752	0	99.27	2753	-0.495536643068802	-0.387812866948918	0.217388113728105
SK0009	SK0009	737.015815336723	960.692845787929	849.381336814891	851.486371106874	474.211629275146	1661.28967452982	1112.71375683087	1425.2294057821	659	859	807	809	583	1962	1150	1415	0.510039485729534	0.510039485729534	1009.00260443304	0.298040007723033	-0.250524645406074	0.400586697197435	0.687158799208791	FALSE	0.391970080747617	-0.728110782523439	0.0632304937798946	0.645916387605	FALSE	chr01	42160	42832	+	51229	51901	YAL055W	PEX22	ORF-T	viable	1	672	672	0	98.66	673	-0.0577551355950622	-0.288779558321019	-4.00006718615875
SK0011	SK0011	1819.61264272056	1137.39769984438	2627.08279639401	1927.15889430987	1966.4050128407	2159.71637322158	3318.86970401664	2160.64171640416	1627	1017	2496	1831	2409	2560	3418	2153	0.508242843249391	0.508242843249391	2139.61060496899	0.213001692585722	0.533274642096976	0.012293105458992	0.0775973288925617	FALSE	0.2914394734475	-0.285768379736834	0.326819095867105	0.885208046335304	FALSE	chr01	45760	48304	+	54830	57374	YAL053W	FLC2	ORF-T	viable	1	2544	2544	0	99.17	2545	0.161625702617943	0.0875294731323117	0.458443355762437
SK0012	SK0012	854.446256323606	909.247128784151	1195.65947784599	997.786254399649	1203.70221780151	1295.25845013488	1134.60943746859	938.907998851878	764	813	1136	948	1474	1536	1168	936	0.508025915767194	0.508025915767194	1066.20215270128	0.249973259407638	0.0954463018004589	0.702590396319865	0.873310856729745	FALSE	0.337291618166211	-0.0271057716974055	0.935948540714615	0.995675389580196	FALSE	chr01	48512	51798	+	57582	60868	YAL051W	OAF1	ORF-T	viable	0	3286	3286	0	99	3287	0.0314020798523385	0.0197782148016056	0.370162266492909
SK0014	SK0014	6998.38187561995	5451.49484670147	6523.01045575677	4455.20352030873	5635.87100236427	4549.66110935603	12233.0309483444	9309.65702996115	6253	4878	6193	4236	6794	5482	12397	9430	0.500483493103749	0.500483493103749	6894.53884855159	0.121833968876488	0.446316529654031	0.000248969466153185	0.00351446138825097	FALSE	0.170391611387706	-0.0913121044078112	0.592030747805858	0.96422653068568	FALSE	chr01	61278	62646	+	70348	71714	YAL042W	ERV46	ORF-T	viable	0	1366	1368	-2	99.42	1369	0.135080755846635	0.110348970748817	0.183088885924637
SK0015	SK0015	2957.60367824476	3849.04661205733	3528.46359895885	3782.36557111907	2957.92486249221	2326.64649600467	2730.52969896771	3618.01048663486	2645	3441	3353	3593	3621	2760	2810	3608	0.507775497286297	0.507775497286297	3218.82387555993	0.191066150955926	-0.2302125027385	0.228248178057301	0.513231752733091	FALSE	0.263728025288747	0.196338742720911	0.456589570493214	0.934928454027396	FALSE	chr01	62790	65606	+	71858	74675	YAL041W	CDC24	ORF-T	essential	0	2817	2816	1	99.75	2818	-0.0706134140942959	-0.0191292169350793	0.72909939024426
SK0017	SK0017	24264.4842633468	26331.2600247159	28610.5735794786	29449.4297448335	25456.0196557853	32380.3904812477	31438.7813991749	34222.7442879203	21696	23544	27183	27980	32279	36991	33513	32866	0.526062105433193	0.526062105433193	29019.2104295629	0.0870761782432824	-0.0798493948458154	0.359139394103191	0.65051480399146	FALSE	0.122494663109807	-0.154298267086634	0.207801941120875	0.821985255190606	FALSE	chr01	71678	73446	+	80734	82502	YAL038W	CDC19	ORF-T	essential	1	1768	1768	0	99.94	1769	-0.0232325970143498	-0.0684209745290637	-1.94504202379109
SK0018	SK0018	802.27408092914	429.250201250267	216.924503986245	290.352889162566	555.891517236819	516.58146274004	413.639010937374	245.799378629165	717	384	206	276	705	590	441	236	0.526403451252551	0.526403451252551	433.839130608952	0.357402020861949	0.273846074298805	0.443549574936082	0.715608607768098	FALSE	0.44845791703004	0.120128533942291	0.788799194846433	0.983794925409604	FALSE	chr01	73934	74958	+	82990	84013	YAL037W	YAL037W	ORF-T	viable	1	1023	1024	-1	99.41	1025	0.150988596473088	0.104267944507146	0.309431659458265
SK0019	SK0019	18336.8263114413	17324.4846443484	20078.9568303315	20242.8969782435	10700.2975189237	12143.2247122851	17227.4795047325	19342.4366670857	16388	15498	19068	19242	13501	13948	18273	18677	0.523702143964736	0.523702143964736	16924.575395924	0.0898159954309437	0.0310349461517838	0.729689054398528	0.886708956385702	FALSE	0.126444691674764	-0.20194862211945	0.110236711553147	0.74655246660132	FALSE	chr01	76382	79534	+	85434	88583	YAL035W	FUN12	ORF-T	viable	0	3149	3152	-3	99.11	3153	0.00969850922150348	-0.0520746948458462	6.3693504492821
SK0020	SK0020	443.998905445643	317.621383240712	526.258572995596	634.667839032688	378.690052756489	264.423098785835	612.298502169906	506.364225005725	397	284	500	603	476	305	647	491	0.521471406278299	0.521471406278299	460.540322429074	0.332758421801409	0.104585261120657	0.753294820553538	0.898639902673531	FALSE	0.427253973725872	0.257881915880272	0.546122971536409	0.955995468504846	FALSE	chr01	79694	80646	+	88744	89696	YAL034W-A	MTW1	ORF-T	essential	1	952	952	0	99.48	953	0.00810969279143404	0.109009020276775	-12.4418187075986
SK0022	SK0022	387.33839255751	938.058450898809	450.110181340279	1226.70873365273	679.901458390988	835.685293402718	1066.29108167024	1276.69130095907	345	842	426	1170	826	999	1089	1283	0.505966283389291	0.505966283389291	857.598111609043	0.262507021772176	-1.19161519358742	5.64238846813006e-06	0.00011909533514277	TRUE	0.351438659523	0.830715092229327	0.0180907435904604	0.475230732855492	FALSE	chr01	87262	87782	+	96313	96829	YAL030W	SNC1	ORF-T	viable	1	516	520	-4	99.03	518	-0.412135338668793	-0.0826361265704861	0.799492742269074
SK0023	SK0023	40.261865481217	91.7075824849944	167.350226212599	171.560294796564	70.2601845325258	113.091277384156	52.3620340805132	86.1363148643129	36	82	159	163	83	139	52	89	0.490090462409539	0.490090462409539	99.0912224796104	0.470809272946871	-0.376704906607159	0.423640054945503	0.701480656109631	FALSE	0.495879182011001	-0.197586407697956	0.690293532364382	0.969832613696394	FALSE	chr01	92854	94486	+	101904	103536	YAL028W	FRT2	ORF-T	viable	1	1632	1632	0	99.82	1633	-0.102704898625136	-0.209427391483077	-1.03911784429552
SK0024	SK0024	735.897430184467	1028.91434007555	993.576185815685	1326.1716039489	799.158103909701	1154.25159828027	1050.86382160438	1151.57999124569	658	920	944	1260	939	1426	1038	1196	0.487461509511242	0.487461509511242	1030.05163438308	0.249375731650907	-0.413869510976639	0.0969904708827963	0.316567434476483	FALSE	0.33666139731184	0.0733880969787793	0.827438571613128	0.989145242939014	FALSE	chr01	94606	95542	+	103656	104592	YAL027W	YAL027W	ORF-T	viable	0	936	936	0	97.87	937	-0.134026146236416	-0.0956043269267978	0.286674058670939
SK0026	SK0026	121.903981595907	73.8134200488979	122.091988934978	19.9978257738326	177.149276415332	41.0773003222683	78.5439116020492	125.212515036564	109	66	116	19	220	48	82	123	0.515217662149661	0.515217662149661	94.9737774662286	0.492994440057791	0.796926292358299	0.105985911599473	0.331744255684226	FALSE	0.492942693569197	-0.0921757921857919	0.851667776972581	0.989828565396584	FALSE	chr01	119862	124446	+	128907	133491	YAL017W	PSK1	ORF-T	viable	0	4584	4584	0	99.87	4585	0.412299088289023	0.185944841933762	0.549004964562487
SK0028	SK0028	1488.57063765277	1144.10801075792	1208.28968359789	810.438202413217	1043.53658442712	1573.36711971219	1115.37626317574	1359.59363532072	1331	1023	1148	770	1291	1846	1160	1341	0.51324651319046	0.51324651319046	1217.9100171322	0.234046380883218	0.40298466023108	0.0851029660640622	0.290819175656098	FALSE	0.317890808639256	-0.789795576905176	0.0129738250344041	0.426029782788065	FALSE	chr01	129238	130564	+	138282	139608	YAL013W	DEP1	ORF-T	viable	0	1326	1326	0	99.47	1329	0.13975137720838	-0.133018072638067	1.95181940453958
SK0029	SK0029	15853.1095332292	14713.4750630803	16061.4116478256	16523.4666749157	10254.1720102087	10966.5676222674	21692.6274869129	22619.4074153179	14175	13156	15260	15699	12667	12887	22527	22345	0.512484360798515	0.512484360798515	16085.5296817197	0.0931802447001409	0.0302627994181517	0.745349860484263	0.894795062745864	FALSE	0.13102662818837	-0.105920791162312	0.418865337306681	0.919802604524244	FALSE	chr01	130700	132084	+	139744	141128	YAL012W	CYS3	ORF-T	viable	1	1384	1384	0	99.64	1385	0.00931953029305763	-0.0217299413400854	3.33165628060382
SK0032	SK0032	308.674302022664	429.459898466315	912.532365574363	351.540726761058	777.915830073478	777.830014788828	438.073253528545	479.950885214045	276	384	867	334	940	935	445	485	0.501305753414893	0.501305753414893	559.497159553662	0.351414895298133	0.409267778952731	0.244169429318146	0.533726772808793	FALSE	0.443388535804175	-0.448438285003147	0.311830286940623	0.882595790998184	FALSE	chr01	136861	137637	+	145904	146680	YAL008W	FUN14	ORF-T	viable	0	776	776	0	99.36	777	0.19393754834165	-0.0146634619395534	1.0756091951504
SK0036	SK0036	666.557550744593	404.855425116682	999.891288691632	773.600102303526	816.649141430204	1378.52014469977	788.094816945239	665.934619170651	596	362	950	735	959	1704	778	692	0.487181223678303	0.487181223678303	811.762886137787	0.29381101096926	0.45408301412139	0.122226934632708	0.360676357699945	FALSE	0.387296272341469	-0.689187039805039	0.0751606488024934	0.664575000971565	FALSE	chr01	143597	147597	+	152640	156640	YAL002W	VPS8	ORF-T	viable	0	4000	4000	0	99.78	4001	0.150370947784475	-0.105113582674844	1.69902853060088
SK0037	SK0037	1376.73212242717	1231.34205263389	1729.28567086353	1949.26175437569	1415.51308190867	1981.09487871735	1585.42882173419	1228.28072010696	1231	1101	1643	1852	1660	2452	1563	1278	0.486521061043036	0.486521061043036	1562.11738784593	0.239374914839354	-0.00374080386086555	0.987531658586713	0.996675777947854	FALSE	0.324718490023949	-0.0647349602166227	0.841983358950772	0.989687921827626	FALSE	chr01	152213	153989	+	161257	163033	YAR002W	NUP60	ORF-T	viable	0	1776	1776	0	99.77	1777	-0.0103023572589996	-0.0291535626663113	-1.82979535007334
SK0038	SK0038	162.165847077124	116.312055834627	33.6805486717181	43.1532029856388	141.240319731374	102.014603090196	261.127302015282	246.554955624783	145	104	32	41	166	126	258	256	0.487592302141699	0.487592302141699	138.281104378843	0.444051321571888	0.163345015668997	0.712983846605302	0.877879902300224	FALSE	0.492600658085452	0.0286632378173903	0.953599217538012	0.997620203834424	FALSE	chr01	154933	156805	+	163977	165849	YAR003W	SWD1	ORF-T	viable	0	1872	1872	0	99.95	1873	0.0887464463397137	0.0621674282369006	0.299493886223578
SK0039	SK0039	1147.46316621469	1144.10801075792	894.639574092513	1197.76451213798	1210.89579136462	1671.7910659968	1358.33782711334	1593.47144192194	1026	1023	850	1138	1439	2043	1357	1637	0.493016516469282	0.493016516469282	1277.30892369997	0.234162625046414	-0.198656888622988	0.396231130542304	0.683294457334679	FALSE	0.317802333437468	-0.148087518180251	0.641234350705689	0.966020297976366	FALSE	chr01	158861	159870	+	167905	168914	YAR008W	SEN34	ORF-T	essential	0	1009	1009	0	99.5	1010	-0.0594584527226133	-0.104078486007056	-0.750440538582547
SK0045	SK0045	73.6298045761395	151.35945054345	82.9420165867039	180.430383044405	132.946889143888	67.5062437459753	231.608402094656	184.503214820909	66	135	79	171	155	84	227	193	0.482479963538748	0.482479963538748	138.115800569516	0.441069617938126	-0.490231688554157	0.266369958486938	0.556267600573065	FALSE	0.492869616471399	0.744554447224847	0.130877150633928	0.768649463339911	FALSE	chr01	189997	192397	+	206797	209209	YAR035W	YAT1	ORF-T	viable	1	2412	2400	12	98.38	2413	-0.324691496063601	0.15981631724204	1.49220974118378
SK0046	SK0046	1523.86332495136	2394.60240912419	2596.56840518763	2277.76877972245	2880.62243163792	2311.58461352099	2828.05866260298	1842.31690220846	1362	2142	2466	2165	3326	2903	2745	1945	0.479204478125921	0.479204478125921	2331.9231911195	0.213704706562862	-0.176062869344213	0.410018818785743	0.691186500249428	FALSE	0.292619299062652	0.602344919617336	0.0395460636658181	0.606190180647575	FALSE	chr01	192589	196261	+	209402	213071	YAR042W	SWH1	ORF-T	viable	0	3669	3672	-3	98.99	3673	-0.0545821664969963	0.138051117956708	3.52923485483678
SK0048	SK0048	1056.40870562992	2708.6601878898	1183.9621582319	2814.97296519169	1229.83696671239	2507.3684039347	1674.18870404673	4115.00517152688	943	2426	1123	2679	1489	3008	1704	4150	0.503133790213462	0.503133790213462	2161.3004078955	0.188174057232943	-1.25925128835281	2.20216868535482e-11	1.13343928259301e-09	TRUE	0.259253819910725	0.0909869992668202	0.725620444814736	0.975708680919493	FALSE	chr02	23993	24889	+	26390	27283	YBL102W	SFT2	ORF-T	essential	0	893	896	-3	99.22	895	-0.391789723142378	-0.357929276612557	0.0864250503005575
SK0049	SK0049	8220.13086908181	9995.00810571213	7541.28535102689	8808.51599480028	13956.100536988	14965.8980318924	4947.27754044762	5551.06536462277	7350	8937	7165	8369	16973	17873	5058	5573	0.504547392898395	0.504547392898395	9248.16022432149	0.106868870048207	-0.246276427772856	0.0211961051331614	0.115806738025526	FALSE	0.150051938895459	0.108933061336311	0.467857753238208	0.936670635613474	FALSE	chr02	36732	38932	+	32791	34991	YBL099W	ATP1	ORF-T	viable	0	2200	2200	0	99.36	2201	-0.0766395556585409	-0.0355718563430086	0.535855133327037
SK0050	SK0050	91.7075824849944	532.35133247387	496.788092907842	653.61314766053	255.692467608378	455.750040083935	301.214994816909	473.624787600454	82	476	472	621	310	546	307	477	0.502980564521194	0.502980564521194	407.592805704614	0.381773833766165	-0.982961090931652	0.0100320985807661	0.0669907900238585	TRUE	0.466207531769716	0.167935038613255	0.718686209772551	0.974018519260308	FALSE	chr02	39124	40564	+	35183	36623	YBL098W	BNA4	ORF-T	viable	1	1440	1440	0	99.51	1441	-0.303957099494478	-0.222095781104449	0.26931865887053
SK0051	SK0051	1142.11326487911	872.155600874372	794.818874736962	922.861973996768	772.385718488445	1060.31564717862	748.424774589876	633.121309603354	1021	780	755	877	933	1275	760	640	0.501241353550993	0.501241353550993	868.274645543438	0.282164950758463	0.0626555425602588	0.824272711231827	0.936050358257324	FALSE	0.375129038284588	-0.15290106279048	0.683570365448684	0.969832613696394	FALSE	chr02	40788	43148	+	36839	39198	YBL097W	BRN1	ORF-T	essential	0	2359	2360	-1	99.11	2361	0.0330279832062656	-0.0466648408234082	2.41288799052543
SK0052	SK0052	1420.34914336516	1914.67538066232	1270.38819521137	1454.57869575983	1304.21855587096	748.363356566072	1879.50379401259	1462.00173024482	1270	1712	1207	1382	1570	903	1902	1483	0.499409411055547	0.499409411055547	1431.75985646164	0.225209647618347	-0.269511588337604	0.231417961607609	0.516828298102975	FALSE	0.307427639207791	0.814781128732233	0.00804159457824587	0.35169656070205	FALSE	chr02	43148	44204	+	39198	40254	YBL095W	YBL095W	ORF-T	viable	0	1056	1056	0	99.34	1057	-0.0976299637696543	0.15841112706906	2.6225666890834
SK0053	SK0053	10044.6827465504	971.435795471619	9434.11898760938	793.376966945748	8610.47890339264	939.579644509617	9882.1964836019	849.786327013835	8967	870	8949	755	10317	1139	9954	866	0.497887508119387	0.497887508119387	5190.70698188689	0.145837860803447	3.40714750589223	1.02693465558666e-120	1.14520329675505e-117	TRUE	0.203104092568919	-0.0382568139717347	0.850593963273589	0.989828565396584	FALSE	chr02	45548	46484	+	41598	42531	YBL092W	RPL32	ORF-T	essential	0	933	936	-3	99.36	937	1.04263988094718	1.0140814154684	0.0273905362730256
SK0056	SK0056	627.414070415632	1028.91434007555	624.142667572776	789.387859493393	498.324268583936	924.144520495354	1251.42579081186	861.096966099146	561	920	593	750	594	1126	1254	882	0.494517712382419	0.494517712382419	825.606310443456	0.31024515675628	-0.449104118180148	0.147735058284972	0.402031927622825	FALSE	0.404836443809216	0.263495822064301	0.515130526837597	0.948991837849769	FALSE	chr02	49548	51028	+	45595	47075	YBL089W	AVT5	ORF-T	viable	0	1480	1480	0	99.32	1481	-0.162107437042373	-0.00871602215917446	0.946233051868582
SK0057	SK0057	3670.57409028039	2603.25130433799	4073.0905957373	2578.37619694216	3511.72599224597	2479.17082330238	3595.42033750826	3065.43938421889	3283	2327	3871	2449	4228	2991	3639	3109	0.499336738619939	0.499336738619939	3197.13109057167	0.163569207661928	0.558761092898084	0.000635358649621578	0.00769806419591333	FALSE	0.227163487652799	-0.186659681642431	0.411249052942378	0.919017917883401	FALSE	chr02	63540	66924	+	59586	62972	YBL085W	BOI1	ORF-T	viable	1	3386	3384	2	99.32	3387	0.174452623967519	0.10780701928211	0.382026954766915
SK0058	SK0058	3865.51868407698	3816.4893320737	3885.34399660577	4430.48579598664	3323.82336532133	5334.55651472896	1944.41969873516	1845.76940853664	3469	3400	3705	4194	4075	6319	2004	1838	0.506768025650339	0.506768025650339	3555.80084950815	0.184994659976078	-0.0893878543212463	0.628959742951889	0.834716850617476	FALSE	0.256019078225461	-0.216245023407791	0.398309536282583	0.909668676299782	FALSE	chr02	71564	73060	+	67571	69078	YBL081W	YBL081W	ORF-T	viable	0	1507	1496	11	98.21	1509	-0.026941271793128	-0.134456405021859	-3.99072226635399
SK0059	SK0059	4815.76646561446	5068.52151002432	6290.89498158935	5472.0366420082	4913.04494436993	6028.74912198639	3811.92461801764	3440.9507524044	4306	4532	5977	5199	6010	7157	3920	3434	0.507494312542848	0.507494312542848	4980.23612950184	0.152622259057	0.0610971052699888	0.688923914982142	0.864556352280991	FALSE	0.212698315972702	-0.134991829593516	0.525647989855959	0.952569368968442	FALSE	chr02	75188	79828	+	71207	75847	YBL079W	NUP170	ORF-T	viable	1	4640	4640	0	99.27	4641	0.0227178254586157	-0.0355683803146111	2.56565954692296
SK0063	SK0063	5918.4942257389	6354.66443511876	5957.24704631014	7051.86487814098	3884.88625836261	4784.06457284241	7154.76563277099	7109.39479706963	5292	5682	5660	6700	4686	5761	7255	7197	0.500416269227835	0.500416269227835	6026.9227307943	0.133568621753798	-0.173665771579398	0.193532816535565	0.470199010689711	FALSE	0.186758980944878	0.0326444762056651	0.861240969173869	0.989828565396584	FALSE	chr02	92347	93576	+	88359	89588	YBL068W	PRS4	ORF-T	viable	0	1229	1229	0	99.11	1233	-0.0526514594260373	-0.0323499902507475	0.385582268689219
SK0065	SK0065	574.849968259599	483.142385774604	707.29152210608	574.67436171119	509.678635013856	669.918280564809	519.809027148586	446.76268482006	514	432	672	546	645	767	553	430	0.525013813567996	0.525013813567996	560.765858174848	0.310103593151381	0.218805553085959	0.480444029885264	0.745512756020942	FALSE	0.404962852717128	-0.279091695732665	0.49071093820184	0.939434142476319	FALSE	chr02	101869	105221	+	97881	101233	YBL063W	KIP1	ORF-T	viable	1	3352	3352	0	99.34	3353	0.0834537461168901	-0.0352750583425535	1.42268993285389
SK0066	SK0066	1230.22366748163	1406.92852153808	1277.75581523331	1030.41428592538	1423.15214900421	1390.66775153388	1081.57997986046	1133.98981739436	1100	1258	1214	979	1836	1558	1173	1068	0.535215630950234	0.535215630950234	1246.83899849641	0.23678079219622	0.0519994993199973	0.826174673892247	0.936556371905596	FALSE	0.32150191189109	-0.0667681384722066	0.83548218319706	0.989687921827626	FALSE	chr02	107685	109989	+	103697	106001	YBL060W	YEL1	ORF-T	viable	0	2304	2304	0	99.09	2305	0.012402346680674	-0.00343982654021286	1.27735287754639
SK0067	SK0067	344.937093323087	484.712426469118	627.110302005068	608.570329414162	474.265653258617	681.788032904312	727.980346069949	844.013827300598	308	434	595	579	613	762	791	793	0.536962597217584	0.536962597217584	599.172251343114	0.304517944206573	-0.191945502843874	0.52848147623295	0.777841961609034	FALSE	0.398509217926193	-0.17455811390212	0.661366134996622	0.969289955196816	FALSE	chr02	110677	111405	+	106688	107414	YBL059W	YBL059W	ORF-T	viable	0	726	728	-2	98.9	729	-0.0509955610415258	-0.103428254040919	-1.02818151087106
SK0068	SK0068	5370.05092411025	7258.96887020035	7063.72016999978	8972.7257655455	4292.66092182755	7153.16217129846	8574.21971097588	10589.8917690777	4805	6486	6716	8519	5560	7978	9336	9929	0.536969070166198	0.536969070166198	7409.42503787943	0.132361453954996	-0.387693944259427	0.00339994539200914	0.0300913156321867	FALSE	0.185001373660608	-0.127692587511927	0.490052655223734	0.939434142476319	FALSE	chr02	111405	112821	+	107414	108832	YBL058W	SHP1	ORF-T	viable	0	1418	1416	2	98.87	1420	-0.115752823964965	-0.139545825451264	-0.205550073607712
SK0069	SK0069	4609.11374248093	5619.96490028096	3325.39662725718	6374.32258871054	5106.95555762712	4560.89051205116	3657.14410368197	4833.4399575221	4118	5029	3157	6061	6593	5105	3969	4548	0.536004125612816	0.536004125612816	4760.90349870149	0.178291050401898	-0.580638950024329	0.00112718864054398	0.0122858296452841	FALSE	0.24687033291384	0.44772231257439	0.0697404058800818	0.653547697119926	FALSE	chr02	113636	115556	+	109647	111564	YBL056W	PTC3	ORF-T	viable	0	1917	1920	-3	99.43	1921	-0.179435797593912	-0.0301552020055172	0.831944336582366
SK0071	SK0071	2670.7037435874	3176.21383240712	3793.27179415225	3576.45326207807	2288.45789806372	3149.21842780683	2868.24698343656	4179.32424506226	2388	2840	3604	3398	2927	3563	3084	3975	0.530624428817518	0.530624428817518	3212.73627332428	0.164383538836655	-0.0924502927619747	0.573839414550417	0.804200845262184	FALSE	0.228323919600976	-0.396626719657226	0.0823654721038076	0.689911765369737	FALSE	chr02	125052	126188	+	121054	122190	YBL050W	SEC17	ORF-T	essential	0	1136	1136	0	99.56	1137	-0.0189727634115437	-0.152620389028513	-7.0441834285275
SK0073	SK0073	1131.50824644165	1226.60513541097	1394.0602098857	2068.1998262551	1140.85141817261	1636.97132412983	1130.27746868212	1227.54620442978	744	1387	974	2485	1065	2362	887	1489	0.526649117662186	0.526649117662186	1369.50247917597	0.233294299329713	-0.324934381770225	0.163677579435113	0.426634766595784	FALSE	0.317247265717829	-0.00179302470426253	0.995490523428053	0.99931496336971	FALSE	chr02	132420	133868	+	129054	129896	YBL046W	PSY4	ORF-T	viable	0	842	1448	-606	98.93	843	-0.115430433450631	-0.100770106251969	0.127005736359223
SK0074	SK0074	67.1356518653013	48.0672618563372	147.423861350716	19.9881369047562	189.970378615203	76.9094763947251	106.944739441264	107.261223234825	60	43	140	19	243	87	115	102	0.530931382932289	0.530931382932289	95.4625912078909	0.486565354806811	0.93429352150256	0.0548350479854996	0.221960862716865	FALSE	0.494158927024316	-0.262101205023595	0.595835593740814	0.964925438033099	FALSE	chr02	136564	137596	+	132582	133613	YBL043W	ECM13	ORF-T	viable	1	1031	1032	-1	99.32	1033	0.494369556738653	0.206520275098346	0.582255273846642
SK0075	SK0075	8169.49784528867	5966.46878457065	10006.9751682546	6049.18133983997	6396.68247560958	4607.43903423893	9472.51664294951	7426.11149359737	7295	5342	9495	5755	8306	5122	10340	6940	0.539415288777359	0.539415288777359	7261.85909804366	0.124111799732582	0.577692395840618	3.24589793782721e-06	7.41239013720199e-05	FALSE	0.173793160055716	-0.160917663170082	0.354490246926379	0.895798430868758	FALSE	chr02	140988	142116	+	136994	138119	YBL041W	PRE7	ORF-T	essential	0	1125	1128	-3	99.29	1126	0.17975009207697	0.120152501074355	0.331558055486808
SK0077	SK0077	2449.2634834407	2882.07853736379	2960.73073167322	2533.4087704008	1670.5745037987	3679.69424096938	2630.87636971383	3373.71036120665	2190	2577	2813	2407	2189	4048	2898	3120	0.543609899824755	0.543609899824755	2772.54212482088	0.205392778191722	-0.0379106408722224	0.85356136940266	0.948945098705969	FALSE	0.282090865155285	-0.673666750839564	0.0169348253023861	0.456366378331174	FALSE	chr02	146116	146900	+	142123	142907	YBL038W	MRPL16	ORF-T	viable	0	784	784	0	98.73	785	-0.000440660189795848	-0.214744444666688	-486.324359312277
SK0078	SK0078	1662.37644319013	1796.93296367019	1480.35844773247	2373.86390686506	1535.84443301883	2032.89927979018	1236.20692433642	2064.31753443943	1488	1605	1408	2253	2004	2248	1356	1919	0.540745589676407	0.540745589676407	1772.84999163034	0.217228396345085	-0.389509539016226	0.0729589216217837	0.265283790115367	FALSE	0.297213977498036	-0.172740171607523	0.561107010208833	0.955995468504846	FALSE	chr02	147116	150380	+	143123	146394	YBL037W	APL3	ORF-T	viable	1	3271	3264	7	99.17	3272	-0.122877238838259	-0.169637017962207	-0.380540607569285
SK0079	SK0079	971.814007559802	1340.18239694909	1053.82217285606	1414.57599610627	717.703954673092	781.716182550281	1409.91238436023	1669.89986437008	867	1201	999	1347	898	906	1483	1627	0.520248823032572	0.520248823032572	1169.95336992811	0.232584654594435	-0.422101829547532	0.0695498925979111	0.2585410759966	FALSE	0.316435228822459	0.236291454659629	0.455226983970209	0.93449668117781	FALSE	chr02	160100	161444	+	156113	157451	YBL032W	HEK2	ORF-T	viable	1	1338	1344	-6	99.63	1339	-0.133465347189465	-0.0615321740018429	0.538965167381665
SK0080	SK0080	1396.86305516778	1509.81995554564	1746.12594519939	1125.14082906458	1324.79370434931	1401.57470675811	1290.66961388912	1442.74477341674	1249	1350	1659	1069	1663	1619	1362	1401	0.520776571567829	0.520776571567829	1404.71657292383	0.237964453306204	0.222347865307933	0.35011085894778	0.642686353146666	FALSE	0.323034858467774	-0.318790047547665	0.323711477550547	0.885208046335304	FALSE	chr02	161676	162780	+	157688	158792	YBL031W	SHE1	ORF-T	viable	1	1104	1104	0	99.28	1105	0.076542072999404	-0.0364163867445245	1.4757695384708
SK0082	SK0082	2575.54182976515	1645.61173251323	2198.52581500254	1517.12935674852	1280.23913196662	789.253284416784	1717.39977278432	1407.24801972706	2302	1472	2088	1442	1613	908	1819	1361	0.522904777646159	0.522904777646159	1641.36861786553	0.211770744089912	0.546090228081574	0.00991769250412218	0.066492265075232	FALSE	0.29087352132529	-0.0346334496932768	0.90522224186501	0.992337573012232	FALSE	chr02	166092	167356	+	162108	163371	YBL029W	YBL029W	ORF-T	viable	1	1263	1264	-1	99.29	1265	0.178778593315238	0.134995029804192	0.244903837193994
SK0083	SK0083	10091.1892288061	11069.7762370302	10294.6702049398	10914.6028039287	6424.26969171431	8589.24891769097	12227.9185185995	17799.120205642	9023	9898	9781	10370	8097	9878	12956	17208	0.52288696977517	0.52288696977517	10926.349476044	0.102685124746482	-0.114086512590065	0.266554353067224	0.556444920903542	FALSE	0.144198283761586	-0.360639453933486	0.0123844278795352	0.417749155304659	FALSE	chr02	168372	169508	+	164390	165526	YBL027W	RPL19B	ORF-T	viable	0	1136	1136	0	99.65	1137	-0.0327836290214445	-0.150675935622146	-3.59607249470721
SK0084	SK0084	1654.09164018667	1863.22966365854	1261.96805804344	1941.89413435375	2010.41840196714	2803.19672670868	841.940419679194	1126.64432973894	1479	1666	1199	1845	2528	3232	890	1092	0.52167264399711	0.52167264399711	1687.92292179205	0.211201457998666	-0.376248259481623	0.074836321342745	0.269499368193922	FALSE	0.289744108050805	-0.0790539745098756	0.784975700506299	0.983298016496245	FALSE	chr02	170548	171132	+	166547	167131	YBL026W	LSM2	ORF-T	essential	1	584	584	0	99.32	585	-0.11553759290735	-0.139129094063784	-0.204188961902223
SK0085	SK0085	355.646478417417	343.344241742601	495.735575761851	308.387523775419	223.201644283482	367.663587956097	329.989843982555	305.632906860363	318	307	471	293	280	425	348	297	0.520436905931521	0.520436905931521	341.200225347473	0.365672494097919	0.214169810022061	0.558085533575066	0.796024366904874	FALSE	0.455128271426666	-0.392705674763878	0.388222063803436	0.908970751231342	FALSE	chr02	171420	172204	+	167419	168203	YBL025W	RRN10	ORF-T	viable	0	784	784	0	98.98	785	0.11589954925154	-0.0851910508557348	1.73504212402796
SK0086	SK0086	9192.34955193473	8216.65742288779	9433.00370242918	9231.55993651915	5830.86850017131	8664.82222782565	7278.18605603637	8871.90956873356	8208	7357	8950	8783	7279	10068	7638	8666	0.518613367757163	0.518613367757163	8339.91962081722	0.120067564730411	0.0861778831179057	0.472914588450343	0.740180470484502	FALSE	0.168288651071951	-0.505189561199306	0.00268280083717886	0.228647118276365	FALSE	chr02	172500	174684	+	168498	170676	YBL024W	NCL1	ORF-T	viable	0	2178	2184	-6	99.5	2185	0.0283518826723843	-0.126368925185599	5.45716168643315
SK0087	SK0087	257.228585018887	409.328965725707	631.510287594715	543.098847331455	376.505061880976	795.38345715236	376.998974083366	412.702109161169	230	366	600	516	455	956	383	417	0.501358083807049	0.501358083807049	475.344535993579	0.344739556620176	-0.194323722690956	0.572970095864315	0.803850820362549	FALSE	0.437649433980092	-0.397799131323827	0.363379319570276	0.897184880902109	FALSE	chr02	182332	184204	+	178323	180195	YBL020W	RFT1	ORF-T	essential	0	1872	1872	0	99.63	1873	-0.0300252515892876	-0.204795469498097	-5.82077447008517
SK0088	SK0088	299.727220804616	295.253680195592	362.06589822097	143.142331854802	333.2784129731	170.62007626925	182.824369154397	275.516795046458	268	264	344	136	399	207	184	281	0.496675978085974	0.496675978085974	257.803598064898	0.411253369177435	0.426862615153132	0.299290865019811	0.591771624659443	FALSE	0.483122939027772	-0.149300524095962	0.757297065255779	0.981274613038891	FALSE	chr02	184260	185972	+	180251	181963	YBL019W	APN2	ORF-T	viable	0	1712	1712	0	99.77	1713	0.178521880065423	0.0631363907136639	0.646338080853022
SK0090	SK0090	528.021941999162	89.4463932906951	387.432078788037	115.745287563928	282.282626116556	179.490446704371	356.452655808316	174.777933176805	472	80	368	110	325	226	345	185	0.477776995606094	0.477776995606094	264.206170430984	0.387133136472862	1.60010124392462	3.57736846945131e-05	0.000648676759596171	TRUE	0.469916151965045	-0.588385570516587	0.210530670155773	0.821985255190606	FALSE	chr02	194028	195860	+	190017	191848	YBL015W	ACH1	ORF-T	viable	1	1831	1832	-1	99.89	1833	0.647839541982285	0.255443747581311	0.605699048872976
SK0092	SK0092	89.4708121804823	31.3147842631688	0	0	13.8792925127531	86.6714730229073	98.0286277261406	59.5898374625128	80	28	0	0	16	109	95	63	0.478255637898736	0.478255637898736	47.3693533959956	0.523739061876542	0.342510487042186	0.513130084671174	0.770318519010085	FALSE	0.474138529842988	-0.501413569754516	0.290271838556056	0.868608618863402	FALSE	chr02	202012	203437	+	199199	200624	YBL013W	FMT1	ORF-T	viable	0	1425	1425	0	99.58	1426	0.447107228237342	-0.115364253181923	1.25802368178374
SK0093	SK0093	3054.50983437969	5541.7787423214	2421.72645845316	7659.38577762457	2729.82368677992	4896.6218473967	2694.70730048538	5853.16176022326	2723	4970	2294	7299	3150	6154	2614	6184	0.480159907251273	0.480159907251273	4356.46442595801	0.180707544201029	-1.21897272046395	1.52442929486219e-11	7.96871594681479e-10	TRUE	0.250042664410963	0.232101250242837	0.353279672834883	0.895376625355379	FALSE	chr02	203437	205949	+	200624	203121	YBL011W	SCT1	ORF-T	viable	0	2497	2512	-15	98.89	2513	-0.382083663266379	-0.296997872198588	0.222688901012947
SK0094	SK0094	3072.20401324731	3687.31584698813	3669.07477092529	4686.85885109877	2766.58164300284	2973.7792156028	2563.95168021416	2881.48252459531	2747	3297	3486	4453	3232	3694	2518	3009	0.48465791061462	0.48465791061462	3287.65606820933	0.155181495924248	-0.30063629792473	0.052706174215192	0.2170196994916	FALSE	0.216235487217894	0.162722069362694	0.451736904402968	0.93438797135405	FALSE	chr02	207157	209309	+	204328	206480	YBL009W	ALK2	ORF-T	viable	0	2152	2152	0	99.4	2153	-0.0941871687186702	-0.0407683508894406	0.56715599965413
SK0098	SK0098	6001.25472700585	4667.02124036441	7610.7514826623	6104.59944674891	4192.07425943778	5344.84110019239	4360.1787947303	4693.86195829204	5366	4173	7231	5800	5325	6094	4656	4499	0.526984800654028	0.526984800654028	5371.82287617925	0.13372979107791	0.324168122561671	0.0153483585893922	0.0916422584520491	FALSE	0.187078229645104	-0.541374682728965	0.00380560611322497	0.257002532339417	FALSE	chr02	227525	235213	+	219173	226861	YBL004W	UTP20	ORF-T	essential	0	7688	7688	0	99.7	7689	0.101632674377528	-0.0695895468563379	1.68471628128016
SK0099	SK0099	14639.6269486015	15480.3386105069	13246.7061462483	11086.3703400229	12552.9329419977	14133.4209406332	12953.0280133943	13904.479616871	13084	13848	12580	10538	15843	16229	13743	13422	0.5238388928219	0.5238388928219	13499.6129447845	0.10838388077889	0.0833418545314037	0.441922613239356	0.714736465891511	FALSE	0.152099675964598	-0.216558358879665	0.154506583619016	0.800777343915443	FALSE	chr02	236053	237150	+	227701	228797	YBL002W	HTB2	ORF-T	viable	1	1096	1097	-1	99.64	1098	0.0210528791388168	-0.0411022629916593	2.9523345344189
SK0103	SK0103	1158.64701773725	737.015815336723	1266.1781266274	849.381336814891	1528.13487591982	845.19734382207	809.742723545115	762.823070074042	1036	659	1203	807	1870	1003	833	761	0.507676854064223	0.507676854064223	994.640038734664	0.265323524430502	0.573388983461233	0.0306881061101189	0.150980969105004	FALSE	0.355787183199538	-0.0959570949041374	0.787388267479399	0.983794925409604	FALSE	chr02	242790	244358	+	234435	236003	YBR003W	COQ1	ORF-T	viable	0	1568	1568	0	99.68	1569	0.184173896495776	0.162445940364094	0.117975220946578
SK0104	SK0104	492.91462512223	685.978175772429	596.422419623749	454.958054334307	830.744921626865	708.31119535948	882.683443396921	858.374531030815	441	613	567	432	1002	853	895	869	0.500091177596849	0.500091177596849	688.79842078335	0.300265400759846	-0.0082484794306402	0.978084365652978	0.993235837421075	FALSE	0.394024350992791	0.110505508039881	0.779129596630152	0.983298016496245	FALSE	chr02	245830	246670	+	237476	238317	YBR005W	RCR1	ORF-T	viable	0	841	840	1	99.41	842	-0.0200810842870641	0.0388603392908193	2.935171365017
SK0105	SK0105	78.3083388558078	127.46111043924	241.092244680599	203.080368180346	37.7025178510645	113.405609594748	151.489802738899	135.878962737738	70	114	229	193	45	138	152	139	0.495299834413752	0.495299834413752	136.052369384805	0.455927689211602	-0.224229970727894	0.62285339689816	0.830181688973225	FALSE	0.495545884380848	-0.138749567210962	0.779482583688573	0.983298016496245	FALSE	chr02	246766	248598	+	238413	240244	YBR006W	UGA2	ORF-T	viable	1	1831	1832	-1	99.4	1833	-0.0148445716409428	-0.119241102888405	-7.03264019822074
SK0109	SK0109	27279.6506338291	23908.8377849294	29851.4912946022	25166.7374777954	20061.6601993568	16591.9768062698	24880.1540577085	20045.684254816	24392	21378	28362	23911	22153	21672	23096	22011	0.458113533621197	0.458113533621197	23473.2740636634	0.0824385110023901	0.216280377431771	0.0087022322240855	0.0605896314374153	FALSE	0.116140200600615	0.0774205428007162	0.505019499240389	0.943637817488571	FALSE	chr02	256306	256898	+	247951	248543	YBR010W	HHT1	ORF-T	viable	1	592	592	0	99.66	593	0.0660062578987008	0.0887206696139429	-0.3441251244708
SK0111	SK0111	3254.14920491838	3248.15994867502	3721.23109213278	3305.56166162859	3613.4458593811	3263.51795432341	4539.33637618927	4665.40770734398	2901	2913	3525	3150	3960	4292	4182	5158	0.456015304772962	0.456015304772962	3701.35122557406	0.152697581779559	0.085374825958661	0.576086288379637	0.805128239043179	FALSE	0.212389585896566	-0.0320864311381966	0.879917762359913	0.990462783894497	FALSE	chr02	270208	270880	+	255936	256604	YBR016W	YBR016W	ORF-T	viable	1	668	672	-4	99.11	674	0.0270758956442628	0.0120899924110148	0.553477655186023
SK0113	SK0113	240.452807735046	426.104743009547	275.759492249692	97.8840945771808	211.464418805035	192.869116444181	381.51306642073	174.401879936306	215	381	262	93	240	246	364	187	0.470848708150035	0.470848708150035	250.056202397215	0.423740200538706	0.19540803560996	0.6446905813722	0.842011454218503	FALSE	0.488201279908652	0.376571250214617	0.440502910326028	0.929657905209025	FALSE	chr02	278856	281304	+	264562	267010	YBR020W	GAL1	ORF-T	viable	1	2448	2448	0	99.27	2449	-0.00648122502984557	0.207602466494478	33.031362209842
SK0114	SK0114	650.900158613009	535.706487930638	1186.18682353207	314.702626651366	241.803711754066	498.818992791135	367.883710451754	749.913599930381	582	479	1127	299	276	633	353	800	0.473536613005406	0.473536613005406	568.239513956803	0.342337156922691	0.655868700100459	0.0553834259088629	0.223639410233073	FALSE	0.435972995029195	-1.36997389896416	0.00167605233851946	0.193352865466098	TRUE	chr02	281344	283512	+	267050	269218	YBR021W	FUR4	ORF-T	viable	0	2168	2168	0	99.63	2169	0.334227764150791	-0.310998120959925	1.93049756578456
SK0115	SK0115	939.443527895064	641.953077394961	788.335342347402	693.608799208195	1414.81540210524	546.380438116604	942.724045174942	540.837642476795	840	574	749	659	1621	691	908	575	0.475325025733073	0.475325025733073	813.5122843399	0.278590408482116	0.403813558170087	0.147201244786226	0.401354331240685	FALSE	0.370949018266817	0.61826063009267	0.0955741258288795	0.713712584733296	FALSE	chr02	283664	284392	+	269370	270098	YBR022W	POA1	ORF-T	viable	1	728	728	0	99.18	729	0.111750376430082	0.33592720697525	-2.00604989179099
SK0116	SK0116	1694.35350566788	1579.15983498551	1165.13648061225	1571.40809896485	1017.50339715757	2166.13753989823	1680.4954736102	1785.34260121032	1515	1412	1107	1493	1174	2722	1630	1886	0.478673818045866	0.478673818045866	1582.44211651335	0.250747109583705	-0.182407951463005	0.466945531419424	0.734923582574338	FALSE	0.338409149163415	-0.369118211476439	0.275384942291171	0.859391313395686	FALSE	chr02	289344	290560	+	275050	276266	YBR024W	SCO2	ORF-T	essential	0	1216	1216	0	99.26	1217	-0.0420862412731381	-0.165666993682621	-2.9363694326478
SK0118	SK0118	2047.48389793033	2694.61537733521	2501.38089534197	2411.90355977471	1383.06075170526	2433.86138981281	2637.78617924316	3058.68611577846	1828	2413	2373	2295	1573	3099	2522	3274	0.472550058132916	0.472550058132916	2396.09727086524	0.20356165772486	-0.185804953453612	0.361363573435255	0.652424087926414	FALSE	0.279777214448544	-0.303092488682663	0.278659691848124	0.862475127448509	FALSE	chr02	298016	300016	+	283717	285711	YBR030W	YBR030W	ORF-T	viable	0	1994	2000	-6	98.75	2001	-0.0502114944649983	-0.135427346849544	-1.69713834038436
SK0119	SK0119	116986.75168106	119789.982716133	99684.5200947369	95587.9589636068	73300.9648839363	76405.131355969	124669.391060747	133956.473136176	104522	107193	94637	90889	82978	97685	118640	143975	0.470000472306271	0.470000472306271	105047.646736546	0.0682125665506699	0.011389300904527	0.867395399691116	0.953171502595175	FALSE	0.0961908357822595	-0.0914902342668866	0.341537096508709	0.891979725345721	FALSE	chr02	300104	301392	+	285793	287079	YBR031W	RPL4A	ORF-T	viable	0	1286	1288	-2	99.38	1289	0.00260009824871704	-0.0263661814995553	11.1404558510683
SK0125	SK0125	671.031091353617	707.937801378066	1040.93945738529	618.88008184282	802.278436990624	1062.32297657197	560.351536912656	709.13713584972	600	633	989	588	872	1406	512	789	0.450919285073516	0.450919285073516	771.609814785595	0.288304089266394	0.265871553218251	0.356428745409733	0.646834140930903	FALSE	0.381672953220172	-0.589219723971918	0.122641223904669	0.757060918582868	FALSE	chr02	311833	314961	+	297529	300657	YBR038W	CHS2	ORF-T	essential	0	3128	3128	0	99.55	3129	0.110611382680644	-0.11387993169499	2.02954984319998
SK0126	SK0126	8702.15486970416	8978.3960023114	10900.9200810308	11456.6491341141	9437.09617787809	9898.25835941974	8076.79256185657	8950.68752043639	7781	8028	10357	10885	10149	13214	7302	10045	0.446161730440877	0.446161730440877	9550.11933834391	0.105563004163594	-0.0579273782592901	0.583179110172994	0.808715321485492	FALSE	0.148222779286942	-0.0504716824611579	0.733470746460387	0.978270378512927	FALSE	chr02	315496	316656	+	301192	302352	YBR039W	ATP3	ORF-T	viable	0	1160	1160	0	99.57	1161	-0.0180504989752448	-0.0319027247564488	-0.767415116900732
SK0127	SK0127	1000.95471126915	992.007630051098	1399.84780416828	1117.77320904265	1220.80490993839	1415.66155680422	755.728470778045	1112.35713318956	895	887	1330	1062	1299	1906	676	1259	0.441438622914969	0.441438622914969	1126.89192815517	0.243420283123924	0.137616016118451	0.571840310466034	0.803281016118395	FALSE	0.329652354824092	-0.49481851753285	0.133347454484323	0.768962841456118	FALSE	chr02	318200	320360	+	303896	306056	YBR041W	FAT1	ORF-T	viable	0	2160	2160	0	99.58	2161	0.056094152176463	-0.106828215774076	2.90444478843377
SK0130	SK0130	24.6044733496326	8.94708121804823	43.1532029856388	7.36762002193834	229.087694255839	36.2254294191267	5.77353408584524	1.72367548664379	22	8	41	7	236	50	5	2	0.427383436105213	0.427383436105213	44.6103388528391	0.519490393372549	1.30629384752348	0.0119178363969442	0.0756567773547948	TRUE	0.480824572890904	0.333370023173403	0.488102582072515	0.939434142476319	FALSE	chr02	331786	332426	+	317485	318125	YBR047W	FMP23	ORF-T	viable	0	640	640	0	99.69	641	0.598906188958774	0.782159074424142	-0.30597928163668
SK0131	SK0131	22885.5153706151	25869.3669568342	21631.332384411	21565.0238042135	25556.2436848327	22632.2834958386	20343.9883860049	21172.6450890705	20463	23131	20552	20489	26297	31265	17598	24588	0.42689063781802	0.42689063781802	22707.0498964776	0.0946419702410676	-0.0844278715395577	0.372351964012164	0.660675415328929	FALSE	0.133076067856483	0.142306398767529	0.284906892266219	0.866942019781698	FALSE	chr02	332738	334042	+	318437	319741	YBR048W	RPS11B	ORF-T	viable	0	1304	1304	0	99.46	1305	-0.0275683226277802	0.0202914521195526	1.73604231906025
SK0134	SK0134	1625.82004078516	809.319304037132	706.428141499858	1002.9492493638	1541.08571137889	857.930546252391	2332.52734784263	1685.71382889569	1449	726	669	956	1586	1186	2018	1959	0.428347787657823	0.428347787657823	1320.22177125694	0.284092178065154	0.277700402183869	0.328321158493307	0.622145814635717	FALSE	0.376754643689725	0.337229068024574	0.370739328162772	0.897482085338173	FALSE	chr02	342578	344586	+	328276	330271	YBR054W	YRO2	ORF-T	viable	1	1995	2008	-13	98.46	2010	0.109498806297253	0.182601241487721	-0.667609425732175
SK0135	SK0135	1104.96453042896	1353.24603422979	1460.89379863577	1171.4515834882	1354.82570265339	1585.2431413042	2060.58433591829	2214.83888507978	988	1210	1388	1113	1400	2183	1790	2564	0.428698588025834	0.428698588025834	1538.2560014673	0.225648312648594	0.0102745628271927	0.963682054426223	0.987562575041503	FALSE	0.307242123280071	-0.171173347832876	0.577439626461984	0.959283686064617	FALSE	chr02	347818	349458	+	333503	335143	YBR056W	YBR056W	ORF-T	viable	0	1640	1640	0	99.27	1641	0.00702054499603511	-0.046337252367786	7.60023579279887
SK0145	SK0145	1501.13013236964	1346.07399564336	1265.5617711082	1052.8530064361	1684.52279284316	2106.3995454001	2217.20595648219	2059.04796374559	1344	1202	1204	999	1803	2822	1995	2319	0.44345949781064	0.44345949781064	1654.09939550354	0.212982978853021	0.196096446763977	0.357199675757893	0.647702718291615	FALSE	0.291036524169328	-0.297240963038581	0.30710360213666	0.878959494442565	FALSE	chr02	380242	381378	+	366805	367944	YBR071W	YBR071W	ORF-T	viable	1	1139	1136	3	99.21	1140	0.0619197111785654	-0.0283975471145071	1.45861885616058
SK0147	SK0147	556.955805823502	109.601744921091	425.216926980441	164.192674774626	883.486778215114	554.981398451877	883.601216130368	979.64605064666	498	98	404	156	942	746	792	1107	0.442342117801322	0.442342117801322	569.71032449296	0.332119238861032	1.51505933581486	5.0718552046833e-06	0.000108644859239061	TRUE	0.424279675443764	-1.15728045301846	0.00637899849397517	0.316162066097688	FALSE	chr02	381946	382804	+	368493	369351	YBR072W	HSP26	ORF-T	viable	1	858	858	0	99.19	859	0.553621916200056	0.0612180087574751	0.889422714372179
SK0148	SK0148	313.093039019047	317.676989225173	206.257257471009	340.022555493767	1273.84229051235	1250.48874699346	1108.53552979094	1123.37096340787	280	284	196	323	1356	1683	992	1271	0.44154549601213	0.44154549601213	741.660921489202	0.2903536224836	-0.239899010956951	0.408673364844975	0.691186500249428	FALSE	0.380906415789838	0.145695884675641	0.702092124148219	0.970799891161354	FALSE	chr02	383140	385996	+	369689	372546	YBR073W	RDH54	ORF-T	viable	1	2857	2856	1	99.55	2858	-0.102391556911045	0.00155493375631343	1.01518615209323
SK0149	SK0149	3500.54552656137	2757.93778546337	4170.0729324171	3196.49457237525	3221.45267273738	2778.78356153178	3733.7563646359	3958.18523184944	3130	2466	3962	3037	3391	3773	3304	4518	0.436700288622094	0.436700288622094	3414.65358094645	0.159062767506079	0.348260425957319	0.0285639436496875	0.14430907221362	FALSE	0.221111099452256	-0.276319973987895	0.21141339989792	0.821985255190606	FALSE	chr02	386276	389308	+	372825	375857	YBR074W	YBR074W	ORF-T	viable	0	3032	3032	0	99.54	3033	0.109973699190489	0.0138436290483093	0.874118728839608
SK0150	SK0150	30213.1777497365	31037.137187816	33077.9998857704	28318.1679448273	28919.2584631853	26111.0812464059	27185.7002189573	24426.4731290943	26969	27799	31374	26951	30090	35785	23779	28142	0.43239697725391	0.43239697725391	28661.1244782241	0.0888824147063898	0.0920390052292759	0.300428824348864	0.59349550154067	FALSE	0.125092295043965	0.0588964636636422	0.63776637322766	0.966020297976366	FALSE	chr02	392948	395301	+	379498	381843	YBR078W	ECM33	ORF-T	viable	0	2345	2353	-8	98.94	2354	0.0278831795616114	0.0453861725217445	-0.627725863238018
SK0151	SK0151	939.58370150412	678.758525517945	1031.62070739889	810.317313659874	3830.95825680852	2242.48335447034	2765.29337396512	1427.2574267661	840	607	980	770	3848	3153	2335	1687	0.416773295485513	0.416773295485513	1715.78408251137	0.20490127192473	0.444185804328718	0.030173599612814	0.149333803380373	FALSE	0.279426702807388	0.365926814640085	0.190343780703181	0.818242212261639	FALSE	chr02	407341	410693	+	393882	397233	YBR083W	TEC1	ORF-T	viable	1	3351	3352	-1	99.46	3353	0.121743552432742	0.254609332381847	-1.09135783615733
SK0152	SK0152	3698.49969851069	3792.44405130019	3223.86001817102	3730.12076539278	2537.63938541268	2715.98931816848	2496.82923642185	3135.75140647125	3307	3391	3063	3544	2528	3841	2091	3728	0.413289724821988	0.413289724821988	3166.39173498112	0.162647036737441	-0.128227011118141	0.430476837621003	0.707358618004114	FALSE	0.22629383668876	-0.0770410289787109	0.733520025257713	0.978270378512927	FALSE	chr02	410981	414149	+	397522	400690	YBR084W	MIS1	ORF-T	viable	0	3168	3168	0	99.65	3169	-0.0361067700231258	-0.0653193913360904	-0.809062159097985
SK0153	SK0153	54.8008724605454	71.5766497443858	9.47265431392072	5.26258572995596	52.585986359288	6.33106191178539	138.339592736221	55.2280816562134	49	64	9	5	52	9	115	66	0.410242607393193	0.410242607393193	49.1996856140394	0.51584715046139	0.320285222299297	0.534670872247388	0.781623223602999	FALSE	0.482554676637947	0.652882316686185	0.176065005533038	0.813577534323763	FALSE	chr02	415877	417189	+	402417	403729	YBR085W	AAC3	ORF-T	viable	0	1312	1312	0	99.77	1313	-0.0764614831383563	0.486842065054521	7.36715435108138
SK0155	SK0155	4169.33984761048	4135.78829304279	3208.07226098115	4306.90016139595	3299.71838273419	4931.48023399708	3639.18627391916	4710.50716486871	3728	3698	3048	4092	3294	6964	3054	5592	0.414146659949345	0.414146659949345	4050.12407731869	0.159585662096543	-0.20900583334727	0.190304783600459	0.467385362769918	FALSE	0.221874020098855	-0.259424078989567	0.242306768370345	0.845867962737563	FALSE	chr02	423749	424885	+	410276	411412	YBR087W	RFC5	ORF-T	essential	0	1136	1136	0	99.12	1137	-0.0585692924861658	-0.14285809526578	-1.43912960532217
SK0157	SK0157	3361.02072438514	3013.91837115672	2781.90222609634	3331.94211517805	3307.14988889344	2457.06840773292	2976.39947861113	2232.15951916498	3004	2696	2642	3167	3381	3411	2558	2605	0.424305445895472	0.424305445895472	2932.69509140234	0.173042859578283	-0.0379371636221631	0.826466487014194	0.936556371905596	FALSE	0.239973206136423	0.447429868843	0.0622516233024024	0.645916387605	FALSE	chr02	431981	434397	+	418504	420918	YBR094W	PBY1	ORF-T	viable	0	2414	2416	-2	99.05	2417	-0.014113191293533	0.127080193873363	10.0043556577876
SK0158	SK0158	260.583740475655	265.057281084679	324.175280965287	228.396220680089	360.350398710677	545.661894011008	404.325080303752	195.157166241165	233	237	308	217	370	755	349	227	0.425975049158294	0.425975049158294	322.963382809039	0.387656298728248	0.232868013912324	0.548034878049103	0.788750563352666	FALSE	0.46989455302812	-0.110404046281985	0.814243707303314	0.986337211826163	FALSE	chr02	435941	436781	+	422462	423302	YBR096W	YBR096W	ORF-T	viable	0	840	840	0	99.64	841	0.0735935290616175	0.0137467510353452	0.813207068466094
SK0159	SK0159	299.727220804616	298.60883565236	631.510287594715	333.647935279208	904.783759429067	704.495741500002	496.479261040854	371.693643291526	268	267	600	317	930	974	429	432	0.426427885208616	0.426427885208616	505.118335574043	0.328446618187492	0.482679139780248	0.141675079350146	0.391006023706097	FALSE	0.42231654687893	-0.148874788263927	0.724448749690786	0.975708680919493	FALSE	chr02	436909	441293	+	423429	427813	YBR097W	VPS15	ORF-T	viable	1	4384	4384	0	99.5	4385	0.167946730637207	0.114537416279147	0.31801342101403
SK0160	SK0160	341.107471438089	477.550460013324	485.210404301939	317.86017808934	317.476332015552	327.413657092381	288.453008360574	195.167014006652	305	427	461	302	326	453	249	227	0.426004013392482	0.426004013392482	343.779815664731	0.369845407492312	0.0568444798426935	0.877847903596614	0.958186023322177	FALSE	0.458477035558797	0.18312473257349	0.689584024760118	0.969832613696394	FALSE	chr02	441501	443749	+	428021	430269	YBR098W	MMS4	ORF-T	viable	0	2248	2248	0	99.47	2249	0.0165353556594439	0.0641545273731159	-2.87983958098144
SK0161	SK0161	911.483899088664	726.950348966419	847.276302522909	1285.12343525524	580.785219999482	862.970142660324	1078.83200214905	1459.76498454505	815	650	805	1221	593	1199	926	1705	0.423590861535005	0.423590861535005	969.148291898392	0.274297435904131	-0.167244788504998	0.542046927097026	0.785750722420419	FALSE	0.365975146079292	-0.296964876441279	0.417116167158679	0.91969258602537	FALSE	chr02	447557	449325	+	434076	435844	YBR103W	SIF2	ORF-T	viable	0	1768	1768	0	99.6	1769	-0.0584062016091683	-0.145917085488674	-1.49831493006675
SK0162	SK0162	402.61865481217	192.362246188037	204.188326322291	227.343703534097	140.380108100387	162.384758792436	339.816525983933	205.130405609811	360	172	194	216	143	226	291	240	0.422608190240266	0.422608190240266	234.278091167895	0.407871151650263	0.326296787515776	0.423710987236718	0.701480656109631	FALSE	0.481527561793455	0.0528622278695075	0.912583635218324	0.992580806865689	FALSE	chr02	449581	450765	+	436100	437284	YBR104W	YMC2	ORF-T	viable	1	1184	1184	0	99.83	1185	0.159787030026672	0.115867217053447	0.274864693122425
SK0163	SK0163	22080.7913007085	19894.3912937665	19818.8416948121	18134.0270623305	14840.6537823576	13458.5729326173	28470.5594121519	28033.4505309548	19754	17779	18840	17220	15054	18786	24278	32895	0.420605079824793	0.420605079824793	20591.4110012124	0.0866369760959313	0.136328403746492	0.115589410749851	0.349800428460993	FALSE	0.121912336178907	-0.0528492773033493	0.664649900462233	0.969289955196816	FALSE	chr02	452581	453517	+	439103	440040	YBR106W	PHO88	ORF-T	viable	0	937	936	1	99.47	938	0.042100900818565	0.018635294519098	0.557365895817589
SK0165	SK0165	1013.36301666767	1296.27215090994	1032.48747524552	1332.16069513346	1360.97339149835	1765.43634794994	1307.46004861377	1740.10397172664	835	1250	904	1365	1263	2672	1020	2214	0.417780670864326	0.417780670864326	1356.03213721816	0.219659781821452	-0.339494279480734	0.122214270748256	0.360676357699945	FALSE	0.299703045293503	-0.0607049263789187	0.839486579554346	0.989687921827626	FALSE	chr02	454813	457830	+	441902	444480	YBR108W	YBR108W	ORF-T	viable	0	2578	3017	-439	99.38	2579	-0.108775962048403	-0.118459740372102	-0.0890249843930557
SK0168	SK0168	549.12710975771	841.025634496534	523.101021557622	628.352736156741	658.206791283552	1075.20843626888	788.963738276739	577.861836078762	491	752	497	597	653	1525	658	689	0.411583794633296	0.411583794633296	705.230912984567	0.310497557706652	-0.357947819078042	0.248984241031448	0.539349897961495	FALSE	0.404980370925737	0.173256488544419	0.668786154785447	0.969289955196816	FALSE	chr02	467166	469670	+	454384	456888	YBR114W	RAD16	ORF-T	viable	0	2504	2504	0	99.6	2505	-0.136737057774078	-0.057734251101216	0.577771731810942
SK0170	SK0170	127432.159403509	128565.083562744	140816.268962161	139882.686253667	88635.55763721	103913.533156882	159749.974514309	182002.500175833	113943	114956	133790	132903	91520	143180	138665	210817	0.428366475118608	0.428366475118608	133874.720458289	0.0652514038416149	-0.00316857954465758	0.96127029733163	0.986935639012726	FALSE	0.0920369776902627	-0.203974093428124	0.0266765111407092	0.543048018589942	FALSE	chr02	477566	479134	+	464776	466344	YBR118W	TEF2	ORF-T	viable	1	1568	1568	0	99.81	1569	-0.000322612955831208	-0.0611119848394476	-188.428179293027
SK0171	SK0171	322.094923849736	682.214942876178	633.615321886697	361.013381074979	357.084731243978	759.779806274157	431.639014831733	540.368526578867	288	610	602	343	371	1042	377	623	0.431032556018815	0.431032556018815	510.976331077041	0.36396659190023	-0.192974746243158	0.595973920153361	0.81664171610611	FALSE	0.453557981320277	-0.424419793131015	0.349398613925563	0.895376625355379	FALSE	chr02	479262	480446	+	466472	467656	YBR119W	MUD1	ORF-T	viable	0	1184	1184	0	99.83	1185	-0.0380150439683244	-0.216851612663417	-4.70436306332055
SK0175	SK0175	879.240918061312	969.430229789929	854.828830360197	1501.61715289013	886.620271353822	1143.41456132074	847.674943582028	839.480159868151	786	867	812	1427	1019	1442	819	890	0.476911642016625	0.476911642016625	990.288383403288	0.265451739647128	-0.426251140281441	0.108327186720229	0.336499605059519	FALSE	0.355958350805819	0.223669604101167	0.529768843180429	0.953773952363344	FALSE	chr02	497150	499462	+	484390	486701	YBR131W	CCZ1	ORF-T	viable	0	2311	2312	-1	98.75	2313	-0.153739853015451	-0.0581452526206059	0.621794534857776
SK0176	SK0176	2316.16916693005	1514.25448271912	1766.71714658161	1449.31458020844	1498.77453688788	1517.7920034499	3055.3280287216	1925.08063182283	2074	1352	1681	1375	1764	1872	3023	1996	0.487573227250315	0.487573227250315	1880.42882216518	0.218916609404948	0.420971877850805	0.0544827817777152	0.221101314227233	FALSE	0.299151987561451	-0.0802923780221036	0.788391479234222	0.983794925409604	FALSE	chr02	504766	505454	+	492018	492708	YBR135W	CKS1	ORF-T	essential	0	690	688	2	98.55	691	0.139112071600994	0.121451078704474	0.126955142664939
SK0177	SK0177	679.978172571665	524.522636408078	571.516810273217	878.851816902645	451.416350869045	906.738958006413	570.1656629161	805.323007384779	608	469	543	835	534	1113	567	831	0.490762551677101	0.490762551677101	673.564176916493	0.310222408033296	-0.176689648891575	0.568977533515055	0.801817328717193	FALSE	0.404896934758223	-0.507104647342092	0.210413598807233	0.821985255190606	FALSE	chr02	505630	512966	+	492884	500220	YBR136W	MEC1	ORF-T	essential	0	7336	7336	0	99.63	7337	-0.0497069258259253	-0.224074923036254	-3.50792156853491
SK0178	SK0178	1618.30331531447	1751.39114843294	1980.83726875542	1739.81084232344	1677.03579894152	1690.66008047469	2210.01319644688	2874.00436549922	1447	1566	1882	1653	1994	2065	2209	2951	0.49327631741404	0.49327631741404	1942.75700202357	0.202282087909671	0.0264010251757892	0.896158289366243	0.96496658459744	FALSE	0.277813928690165	-0.21400134585572	0.441119231250617	0.929657905209025	FALSE	chr02	512966	513774	+	500220	501028	YBR137W	YBR137W	ORF-T	viable	0	808	808	0	99.51	809	0.0132201045507736	-0.0697722607387428	6.27773895212195
SK0179	SK0179	582.073118925492	604.513756131629	421.378116649031	446.926019628082	1099.27546900924	1183.80892764832	670.328559987535	1239.72024442908	520	541	400	425	1307	1446	670	1273	0.493695652221075	0.493695652221075	781.003026551051	0.2870358544469	-0.0676709407315569	0.813620618121141	0.930104768555057	FALSE	0.379079145632553	-0.415807931637914	0.272689702600078	0.859391313395686	FALSE	chr02	515654	517358	+	502908	504609	YBR139W	YBR139W	ORF-T	viable	1	1701	1704	-3	99.18	1702	-0.0202683960617241	-0.136505965820986	-5.73491703069545
SK0181	SK0181	4402.06822290136	5495.32196723503	4567.27770347528	4995.59214320223	3505.54796141964	4457.3733234934	2305.83483935117	2393.189706576	3943	4905	4347	4738	4060	5581	2245	2519	0.479640850007417	0.479640850007417	4015.27573345676	0.152320172819758	-0.223062074821945	0.143076775594562	0.393637625618097	FALSE	0.212615324547349	0.0237531427327259	0.911046320891183	0.992337573012232	FALSE	chr02	528246	530806	+	515499	518068	YBR142W	MAK5	ORF-T	essential	0	2569	2560	9	98.87	2573	-0.0680455354774231	-0.0714354483210364	-0.0498182991702383
SK0183	SK0183	131.140983928019	81.4620232114959	198.311642700656	183.784197973719	659.143534104142	328.809712184931	471.053639107337	363.058418295476	117	73	188	175	779	404	468	375	0.491389745632908	0.491389745632908	302.095518938222	0.375564878341066	0.467910886025428	0.212806385463888	0.493719668910845	FALSE	0.460547627578859	0.0550449533323787	0.904862878336025	0.992337573012232	FALSE	chr02	533606	534966	+	520879	522233	YBR145W	ADH5	ORF-T	viable	1	1354	1360	-6	99.19	1355	0.09382575566595	0.212887725420369	-1.26896894045083
SK0184	SK0184	11604.8969528472	10221.6525303447	12050.7488831148	11799.519078657	7250.50719449601	9305.04573482642	9805.87287778803	11634.2719144099	10367	9148	11439	11221	8661	11314	9847	11892	0.496025373181829	0.496025373181829	10459.0643958105	0.106223327784035	0.099279097883269	0.349981007412132	0.64264983041499	FALSE	0.149196796982037	-0.395887134061189	0.00796721603942025	0.35169656070205	FALSE	chr02	535198	536294	+	522465	523559	YBR146W	MRPS9	ORF-T	viable	0	1094	1096	-2	98.36	1097	0.0310930255155224	-0.0890709388135421	3.8646597536504
SK0186	SK0186	62.6295685263376	46.9721763947532	34.7330658177093	2.10503429198238	99.9676815486693	53.7803980354831	38.0142448845794	47.9807737490012	56	42	33	2	122	64	39	48	0.506299682654606	0.506299682654606	48.2728679060644	0.521187914535186	0.500754989886942	0.336655014261039	0.630234384104851	FALSE	0.478496663661323	-0.148095881611566	0.756939361655285	0.981274613038891	FALSE	chr02	537934	539638	+	525232	526936	YBR148W	YSW1	ORF-T	viable	0	1704	1704	0	99.18	1705	0.293190020915591	0.131129279278231	0.552749855302943
SK0187	SK0187	7190.35889313725	5218.80917479686	6612.10434384234	5612.17710725288	7419.43201944953	6752.39448406492	8900.78525214203	9412.91182682536	6427	4668	6280	5334	9177	7924	9255	9286	0.513320243472205	0.513320243472205	7139.8716376889	0.125713760474188	0.341229176146547	0.00664091068199862	0.0505510049752592	FALSE	0.175705575809705	-0.310256346775714	0.0774337632119573	0.674621496941675	FALSE	chr02	539822	541262	+	527125	528564	YBR149W	ARA1	ORF-T	viable	1	1439	1440	-1	99.44	1440	0.105279961585895	0.00414174291523305	0.960659722393098
SK0188	SK0188	4240.32645577104	5830.11444689989	4337.0023971133	4957.53553539189	4204.60694673442	6380.60196442475	5021.98127103434	7312.55406904996	3790	5215	4119	4712	5394	7194	5416	6931	0.532428965266986	0.532428965266986	5285.59038580245	0.135825492653191	-0.325438318323358	0.016574944519355	0.0966757823021339	FALSE	0.189573688352103	-0.242271365702715	0.201256509030501	0.821985255190606	FALSE	chr02	544886	546174	+	532167	533454	YBR151W	APD1	ORF-T	viable	0	1287	1288	-1	99.22	1289	-0.0995644124129879	-0.171447066144406	-0.721971354917983
SK0190	SK0190	6567.37961559448	8165.6280094313	6202.70074617532	9020.90465867693	3504.58812182964	5678.01775230783	3800.7967516093	8645.11979154413	5870	7304	5891	8574	4655	6144	4244	7864	0.551255292242748	0.551255292242748	6448.14193089612	0.143657069826927	-0.436475787206305	0.00237903166729985	0.0225149941809099	FALSE	0.200675789855283	-0.488548699131208	0.0149116635192764	0.437605002664379	FALSE	chr02	549710	551046	+	536990	538325	YBR155W	CNS1	ORF-T	essential	0	1335	1336	-1	99.25	1337	-0.128985898937895	-0.292365937049257	-1.26665038160509
SK0192	SK0192	589.388975238927	688.925253789714	815.700788143173	819.910856727138	2635.45286995555	4955.34862956936	964.412534622816	2876.6674543135	527	616	775	779	3579	5215	1101	2545	0.563396168131643	0.563396168131643	1793.22592029502	0.221727519679566	-0.11424885767748	0.606366506752452	0.823111226959812	FALSE	0.30067281437034	-1.10986865216536	0.000223125115784417	0.0678604613506153	TRUE	chr02	556286	558342	+	543563	545619	YBR158W	AMN1	ORF-T	essential	1	2056	2056	0	99.66	2057	-0.0309167616139608	-0.337522129958645	-9.9171243150587
SK0193	SK0193	2229.14378160444	1930.00765013657	2184.12788530159	1981.65175776396	1644.05933406543	2773.16396227834	1787.22989117229	2442.81231849526	1994	1725	2076	1882	2229	2925	2037	2166	0.562239768394442	0.562239768394442	2121.52457260223	0.189429084067383	0.141694812399336	0.45445424288182	0.725169571604336	FALSE	0.26131749079348	-0.716391542932254	0.00611667403834605	0.310050499928587	FALSE	chr02	558638	559854	+	545915	547132	YBR159W	IFA38	ORF-T	viable	0	1217	1216	1	99.34	1219	0.0523870126174254	-0.181834985215072	4.47099359421363
SK0194	SK0194	1853.16419728824	1404.69175123357	1424.05569852608	1420.89814708811	1153.47487108353	1302.47729922057	2410.87418417398	2935.68726358807	1657	1256	1353	1350	1560	1378	2741	2611	0.561078859120153	0.561078859120153	1738.16542652527	0.207608613366703	0.170277621780059	0.412110236530369	0.692821505684597	FALSE	0.284637744685383	-0.375586694987121	0.186993569951298	0.818242212261639	FALSE	chr02	559966	561062	+	547245	548341	YBR160W	CDC28	ORF-T	essential	0	1096	1096	0	99.82	1097	0.0643752791934146	-0.0751782214244182	2.16781196705254
SK0195	SK0195	1526.59573282948	1062.46589464323	983.051014355773	1605.08864763657	780.22997496789	1480.18535244035	890.148406688689	1535.90333390604	1365	950	934	1525	1051	1574	1008	1373	0.558840058596568	0.558840058596568	1232.9585446835	0.271583038783874	-0.14923459447701	0.582663085392681	0.80844442139633	FALSE	0.363097708112955	-0.633680880572599	0.0809487383981955	0.686124832817852	FALSE	chr02	561493	562917	+	548775	550199	YBR161W	CSH1	ORF-T	viable	0	1424	1424	0	99.58	1425	-0.0264904727808928	-0.25651329579693	-8.68322830319397
SK0196	SK0196	19523.6496029335	19794.2988097795	20911.410656553	23432.1892212019	19106.4410040957	19120.8993484578	24502.0058842492	27212.2262131622	17457	17699	19868	22263	25611	20459	27610	24477	0.5561016491955	0.5561016491955	21700.3900925541	0.0898900379303655	-0.0915680056705916	0.308361135028681	0.600952033315825	FALSE	0.126417973644009	0.0152166612649302	0.904191748309526	0.992337573012232	FALSE	chr02	565181	565525	+	552463	552807	YBR162W-A	YSY6	ORF-T	viable	0	344	344	0	98.26	345	-0.0289911641403884	-0.0263203928128216	0.0921236316911482
SK0197	SK0197	2188.67974296505	1939.27985401195	1917.68623999595	1861.90283125842	1909.36498051675	2006.10442385302	1442.534542669	1956.61327554928	1957	1734	1822	1769	2557	2149	1624	1762	0.555583346847031	0.555583346847031	1902.77073635243	0.199933993286381	0.0894011515423026	0.654764353234354	0.844509467963233	FALSE	0.27512773973011	-0.327711965392221	0.233603894258675	0.840346051873546	FALSE	chr02	565629	567821	+	552911	555103	YBR163W	DEM1	ORF-T	viable	0	2192	2192	0	99.18	2193	0.0335304221936559	-0.0726821768954528	3.16764872436365
SK0198	SK0198	1537.38319467782	1754.89309194094	1277.36944817971	851.3942758566	880.873666104806	1833.04615964199	1538.98915720421	1882.00871597715	1366	1579	1206	814	1167	1987	1714	1715	0.553101340608775	0.553101340608775	1444.49471369791	0.25402483089931	0.110220371256017	0.664363926754797	0.849832589644923	FALSE	0.342245226123897	-0.708350852247393	0.0384788293077088	0.601460377943358	FALSE	chr02	568773	569813	+	556055	557082	YBR165W	UBS1	ORF-T	viable	0	1027	1040	-13	97.98	1041	0.0334055999042158	-0.186111937558621	6.57127960857644
SK0200	SK0200	692.475417812467	1482.56120662351	1130.72183829166	994.348683619626	703.622098394084	808.362128303104	849.592144396874	1333.10724552112	619	1326	1074	945	930	880	944	1220	0.548495718214279	0.548495718214279	999.348845370306	0.291507404404768	-0.433358669770104	0.13711707700573	0.382786185435118	FALSE	0.385397055742028	0.0204926189479305	0.957594272094448	0.998016086383793	FALSE	chr02	572005	573781	+	559272	561047	YBR168W	PEX32	ORF-T	viable	0	1775	1776	-1	99.44	1777	-0.133013710969337	-0.139403737976827	-0.0480403633649626
SK0202	SK0202	8647.54458347743	7727.27600725058	7672.26789053587	7662.9010759533	4243.01036431906	5080.73362481181	4671.49212834332	6522.74555179368	7737	6905	7294	7276	5507	5653	5097	6101	0.538117664465407	0.538117664465407	6528.49640331063	0.126610859090498	0.0687138381680471	0.587324816870222	0.812163530116681	FALSE	0.177491189010028	-0.427081654034944	0.0161188517682835	0.452034979046661	FALSE	chr02	578325	579125	+	565586	566387	YBR171W	SEC66	ORF-T	viable	0	801	800	1	99.63	802	0.0254699397894453	-0.114479827789171	5.49470351070918
SK0203	SK0203	1016.61210340073	1282.78776963767	1119.87824333463	992.523668669693	1723.02775930941	1092.65834975187	2189.30784134443	1848.86444946398	909	1147	1064	943	2201	1238	2351	1761	0.529950385968524	0.529950385968524	1408.20752311405	0.2338868252581	-0.040579627252462	0.862257543846356	0.951757778619609	FALSE	0.317392568127428	0.452589790963369	0.153879265944341	0.800426802063182	FALSE	chr02	582389	583461	+	569652	570724	YBR175W	SWD3	ORF-T	viable	0	1072	1072	0	99.63	1073	-0.0273275186374934	0.123827257291676	5.53122945168483
SK0204	SK0204	563.666116737039	822.013086908181	430.479512710397	269.444389373745	593.882982917683	481.071056330772	653.117504839791	768.578897096688	504	735	409	256	755	548	698	736	0.527416260265663	0.527416260265663	572.781693364287	0.331169686378689	0.00940592293021632	0.977341429137016	0.993235837421075	FALSE	0.425199552418475	0.0300151846232771	0.943723417599651	0.995675389580196	FALSE	chr02	583637	584749	+	570899	572011	YBR176W	ECM31	ORF-T	viable	0	1112	1112	0	99.64	1113	-0.0405179011545796	-0.000921016187578115	0.977268906795928
SK0205	SK0205	874.577189064215	501.036548210701	466.265095674098	607.302393236917	617.904594440565	466.144703701585	604.976495598551	779.135320271321	782	448	443	577	763	548	628	770	0.512283724188174	0.512283724188174	614.667792524744	0.32860531104657	0.165935636907795	0.613580306775529	0.825931960843881	FALSE	0.423115322124977	-0.117094041104507	0.781977746504123	0.983298016496245	FALSE	chr02	595909	597133	+	583167	584391	YBR183W	YPC1	ORF-T	viable	1	1224	1224	0	99.59	1225	0.0826372150166688	-0.00787640934597239	1.09531310250937
SK0206	SK0206	353.520773388868	68.2000679389093	289.533177503061	89.435859432678	361.600094272766	688.274659779235	234.885803770009	119.987135185003	316	61	275	85	445	812	243	119	0.510711201999263	0.510711201999263	275.679696408816	0.407439701429697	1.33910267928303	0.00101394726768087	0.0113830892081421	TRUE	0.480666996405024	-1.23117147474655	0.0104256849525048	0.386856886338287	FALSE	chr02	597349	598941	+	584607	586198	YBR184W	YBR184W	ORF-T	viable	1	1591	1592	-1	99.44	1593	0.608520696930766	-0.131761378494953	1.21652735750735
SK0207	SK0207	1858.75612304952	2889.90723342958	2358.69092416626	2853.37398278212	1891.21780356348	1613.11747464861	1469.04944513502	2585.27018871792	1662	2584	2241	2711	2317	1912	1513	2576	0.5082670203309	0.5082670203309	2189.92289693656	0.230015373069033	-0.434229655141802	0.0590489319915325	0.233945005465157	FALSE	0.313455089316265	0.139713630064735	0.655798530133135	0.969289955196816	FALSE	chr02	602509	603661	+	589766	590918	YBR187W	GDT1	ORF-T	viable	0	1152	1152	0	99.48	1153	-0.134083091092346	-0.096682924197327	0.278932761695215
SK0208	SK0208	18734.0696854407	21961.7292348516	18922.1532506296	20788.266150472	21600.9956491741	21835.7979598269	17188.5867272276	18316.8773034254	16751	19637	17978	19751	26442	25904	17688	18267	0.507841252305296	0.507841252305296	19918.559495131	0.0872574120258533	-0.180119365019931	0.0389959171999087	0.177748932543965	FALSE	0.122775011114147	0.125311852532467	0.307414356448135	0.878959494442565	FALSE	chr02	604469	605573	+	591726	592830	YBR189W	RPS9B	ORF-T	viable	0	1104	1104	0	99.82	1105	-0.0550979415558861	-0.0149990025173825	0.727775628384066
SK0210	SK0210	3048.71792504993	3043.12599928865	3081.77020346221	3079.66516917023	3219.04400178684	2674.50006220535	2167.84270376781	2198.14477785726	2726	2721	2928	2926	3939	3174	2230	2193	0.507652480033972	0.507652480033972	2814.10135532354	0.169745281896425	0.00463018212717666	0.978238613091215	0.993235837421075	FALSE	0.235659029070077	0.1174692571155	0.618151909374155	0.966020297976366	FALSE	chr02	607461	609029	+	594717	596285	YBR192W	RIM2	ORF-T	essential	0	1568	1568	0	99.36	1569	0.000545519630695334	0.0435645775577109	-78.8588631946796
SK0211	SK0211	1607.11946379191	1366.66665605687	1137.77103481648	1381.95501268643	1628.52924655568	1279.93103999191	1529.17471430164	1536.58127602419	1437	1222	1081	1313	1994	1518	1574	1532	0.507968797504248	0.507968797504248	1433.46605552814	0.230667522649841	-0.0108740303184781	0.962400392097263	0.987187034113565	FALSE	0.313845083472921	0.171019504139406	0.585810641357589	0.962399527397628	FALSE	chr02	609917	610581	+	597173	597837	YBR194W	SOY1	ORF-T	viable	0	664	664	0	98.95	665	-0.000589727326690454	0.0496431018633624	85.1797549758449
SK0213	SK0213	1411.40206214711	730.305504423187	1705.07777650573	1188.29185782405	1332.85085842918	1095.09522349108	2444.33682803004	1650.38846469232	1262	653	1620	1129	1667	1270	2570	1609	0.518873496974973	0.518873496974973	1444.71857194284	0.225837988987565	0.688821686060221	0.00228787998161008	0.0217446093138537	TRUE	0.307505593084823	-0.252486686334071	0.411600712478916	0.919017917883401	FALSE	chr02	618821	620429	+	606076	607684	YBR199W	KTR4	ORF-T	viable	0	1608	1608	0	99.88	1609	0.210593509003912	0.138506504254246	0.342304020150627
SK0214	SK0214	533.469717626126	867.866878150678	710.449073544054	732.551933609869	795.720056697103	1288.2818379049	714.340056749146	855.333815187992	477	776	675	696	1015	1462	766	816	0.529191892454758	0.529191892454758	812.251671183733	0.282733241094438	-0.333678828275868	0.237924817879821	0.527237079905595	FALSE	0.375145870406703	-0.154657204656066	0.680149707400197	0.969289955196816	FALSE	chr02	620821	622717	+	608076	609972	YBR200W	BEM1	ORF-T	viable	0	1896	1896	0	99.74	1897	-0.109363903471701	-0.15206772957114	-0.390474596679782
SK0215	SK0215	193.480631340293	366.830329939977	275.759492249692	98.936611723172	326.20723423524	118.198768053554	271.259604839558	214.100187651402	173	328	262	94	422	132	295	201	0.536693465342086	0.536693465342086	233.096607504111	0.430890624007747	0.241023925359992	0.575914556613935	0.805128239043179	FALSE	0.490729099507913	0.477552325602585	0.33047946324013	0.885352396892846	FALSE	chr02	623437	624308	+	610692	611563	YBR201W	DER1	ORF-T	viable	0	871	871	0	99.66	873	0.00321959291361635	0.254206138313045	-77.9559876461253
SK0217	SK0217	941.680298199576	911.483899088664	1123.0357947726	671.50593914238	961.926952813981	799.897858921064	642.740017250386	1221.67392103347	842	815	1067	638	1264	877	710	1126	0.545145491675115	0.545145491675115	909.243085152766	0.299124746418314	0.290128177321707	0.332084531483495	0.625204727112005	FALSE	0.393436255560543	-0.548833238025216	0.163023763781525	0.807891864521166	FALSE	chr02	625693	628429	+	612948	615684	YBR202W	CDC47	ORF-T	viable	0	2736	2736	0	99.38	2737	0.115318241767549	-0.100248469772333	1.86932013735006
SK0218	SK0218	82.7605012669461	44.7354060902412	204.188326322291	146.299883292776	187.273012848217	163.19775036094	122.251959962261	110.622451918223	74	40	194	139	246	179	135	102	0.544963423037979	0.544963423037979	132.666161507737	0.443595682694571	0.451940976015651	0.308291830145179	0.600952033315825	FALSE	0.49358339338383	-0.29978756822539	0.543605631503513	0.955995468504846	FALSE	chr02	628941	631901	+	616192	619152	YBR203W	COS111	ORF-T	viable	1	2960	2960	0	99.22	2961	0.175934270394907	0.0530478774905355	0.698478998028851
SK0220	SK0220	934.96998728604	949.508994265369	643.087976200618	527.311090141587	808.736301687143	1512.21767034496	628.264915165748	965.800400292122	836	849	611	501	1029	1721	672	924	0.527856509513254	0.527856509513254	871.237166922949	0.26505937674082	0.0624271090615618	0.813804207089832	0.930104768555057	FALSE	0.354901460426369	-0.766644131363052	0.0307602435154025	0.571523490535902	FALSE	chr02	635069	636669	+	622320	623920	YBR207W	FTH1	ORF-T	viable	0	1600	1600	0	98.81	1602	0.028776507655755	-0.236520438988133	9.21921971274481
SK0221	SK0221	689.122133327519	684.318572091135	491.735238589618	678.293421737421	461.849299058226	480.032040116283	435.758691722046	367.859914367513	608	620	461	653	556	579	441	373	0.506154583751738	0.506154583751738	536.12116387622	0.312763916329194	-0.190845702512188	0.54173534251031	0.785750722420419	FALSE	0.408124130231807	0.274403903358168	0.501358341316142	0.943637817488571	FALSE	chr02	645341	646181	+	634078	634896	YBR210W	ERV15	ORF-T	viable	0	818	840	-22	97.15	841	-0.0621257439825726	0.0247178586912841	1.39786821222162
SK0222	SK0222	536.014956157853	667.291919829424	755.089335783367	633.250895896348	932.705562807095	1411.79636484899	722.395638936611	752.490596964058	479	597	717	602	1135	1685	739	755	0.505136488346906	0.505136488346906	801.379408902968	0.283971416178977	-0.020067756207164	0.943661809594747	0.981352891194957	FALSE	0.376367305259313	-0.321011190145348	0.393703687296917	0.909668676299782	FALSE	chr02	647453	650061	+	636168	638773	YBR212W	NGR1	ORF-T	viable	0	2605	2608	-3	99.54	2609	-0.00316089022269718	-0.116428588502083	-35.8341132716512
SK0223	SK0223	676.275039864974	944.863314150633	906.484615967794	830.631411500532	798.769179516589	784.395490835052	509.969443521753	476.949626506153	601	850	856	794	967	941	519	481	0.505324218832994	0.505324218832994	741.042265232935	0.284230142379678	-0.145327204664803	0.609140185097815	0.824734358394423	FALSE	0.377708680964591	0.187827677176575	0.618990298655204	0.966020297976366	FALSE	chr02	650253	651325	+	638996	640055	YBR213W	MET8	ORF-T	viable	0	1059	1072	-13	99.81	1060	-0.0498746467255018	0.016006530100188	1.32093520758722
SK0224	SK0224	687.997185977977	773.708498114114	768.550116882527	1186.91101121438	1024.21906794039	1389.65237798693	962.785504079905	1651.06055547792	615	692	730	1128	1249	1655	987	1653	0.506054369945589	0.506054369945589	1055.61053970927	0.253035628471379	-0.375482966733209	0.137831889159734	0.383943867763439	FALSE	0.340495063033549	-0.235978089771619	0.488281885270189	0.939434142476319	FALSE	chr02	651325	653133	+	640055	641862	YBR214W	SDS24	ORF-T	viable	0	1807	1808	-1	99.45	1808	-0.128992114005038	-0.184700845558398	-0.431877033592802
SK0225	SK0225	1807.31040604574	2219.99452722822	2416.57936719578	2428.15705580168	2098.95959649887	2849.54572618054	1087.85547539324	1881.59308857228	1616	1985	2296	2307	2566	3385	1118	1879	0.507177545756111	0.507177545756111	2098.74940536454	0.195763635068661	-0.159440940518556	0.415383554289108	0.695386175925978	FALSE	0.269889597121825	-0.438620827339439	0.10412290689233	0.73124949036596	FALSE	chr02	653293	655429	+	642023	644159	YBR215W	HPC2	ORF-T	viable	0	2136	2136	0	99.53	2138	-0.0415583235928362	-0.171564356309078	-3.12827904200285
SK0227	SK0227	2705.37368330733	1357.71957483882	1520.88727595727	1240.91771512361	1976.26929282627	1518.14313150065	2121.81816275292	950.261665071168	2419	1214	1445	1179	2453	1775	2214	934	0.514942657667815	0.514942657667815	1673.92381267226	0.242296411636874	0.619575856059293	0.0105549243467977	0.0695108255949048	TRUE	0.328397538930698	0.14020611496883	0.669422875439303	0.969289955196816	FALSE	chr02	657781	658685	+	646513	647417	YBR217W	ATG12	ORF-T	viable	0	904	904	0	99.56	905	0.211146300740504	0.220094896868799	-0.0423810225275645
SK0230	SK0230	697.872335007762	364.593559635465	957.790602851984	720.974245003966	821.251071709177	872.60632822251	831.081072375857	631.375928210522	624	326	910	685	1045	993	889	604	0.527895288242652	0.527895288242652	737.193142877156	0.288706652252871	0.5888250339262	0.0413974518988783	0.184682730438412	TRUE	0.381801483270734	-0.421251311752926	0.269885837406471	0.859391313395686	FALSE	chr02	675317	676349	+	664051	665083	YBR228W	SLX1	ORF-T	viable	0	1032	1032	0	99.81	1033	0.183177323907029	0.0408287297026544	0.777108165837291
SK0233	SK0233	644.189847699473	458.537912424972	793.597928077358	634.667839032688	369.007189483951	982.716719822233	552.134394687105	838.38563708069	576	410	754	603	446	1181	561	847	0.501426723044432	0.501426723044432	659.154683538559	0.301931648210008	0.245568778146541	0.416031328843992	0.695956137264531	FALSE	0.396184433163034	-1.11059827111778	0.0050592710389289	0.286316891484561	FALSE	chr02	683309	684797	+	672041	673529	YBR233W	PBP2	ORF-T	viable	0	1488	1488	0	99.66	1489	0.118897746087869	-0.295775162820897	3.48764314339745
SK0235	SK0235	40.261865481217	192.362246188037	159.982606190661	71.571165927401	59.8538357951685	79.7805865712183	203.425744992712	92.9856082713661	36	172	152	68	70	99	200	97	0.48519184947166	0.48519184947166	112.527957427223	0.488299452563326	-0.121557181872727	0.803407326341533	0.926827313888137	FALSE	0.494082510979286	0.380861188590004	0.44079862417426	0.929657905209025	FALSE	chr02	686821	690333	+	675555	679067	YBR235W	YBR235W	ORF-T	viable	0	3512	3512	0	99.91	3513	-0.119412774035545	0.182098318262134	2.52494839629075
SK0236	SK0236	1132.50672218332	1256.40963310962	1722.33572253143	1390.88782505711	1011.24274914276	1811.17262726259	2071.18849543832	1945.14651518958	1013	1123	1637	1321	1179	2254	2030	2035	0.48351035496076	0.48351035496076	1542.61128623934	0.247082242659289	0.0550665216740662	0.823638883607345	0.935634140362029	FALSE	0.333841111871263	-0.398883560464513	0.232153240338759	0.838282423694894	FALSE	chr02	691925	694637	+	680659	683373	YBR237W	PRP5	ORF-T	essential	0	2714	2712	2	99.67	2715	0.0327674802804798	-0.0858438162924369	3.61978692159542
SK0239	SK0239	3280.22365156693	3875.20455256714	2493.41311885313	4852.10404301939	2681.40750544881	3501.12281325642	3662.35148827034	4091.54894933233	2933	3465	2369	4610	3239	4210	3719	4136	0.501135965063374	0.501135965063374	3554.67201528931	0.183186127650511	-0.57506526072807	0.00169386524734326	0.0169665454640325	FALSE	0.253246484324556	0.295615185487848	0.243088339065226	0.845867962737563	FALSE	chr02	704517	705453	+	693245	694181	YBR242W	YBR242W	ORF-T	viable	0	936	936	0	99.25	937	-0.179405420713602	-0.0780366907498654	0.565026015159034
SK0241	SK0241	567.355995494984	468.327079633251	379.129847983368	422.862416336638	718.889682941103	627.692245117892	453.241191000288	438.744129756589	507	419	360	402	883	742	468	436	0.509873210109616	0.509873210109616	509.530323533014	0.316322056069661	0.0779652255930783	0.805315174211604	0.927016159091468	FALSE	0.410843189217328	0.0223255013366496	0.956663733526277	0.997823389091866	FALSE	chr02	707317	708165	+	696045	696892	YBR244W	GPX2	ORF-T	viable	1	847	848	-1	99.65	849	0.0261156239836297	0.0410044664013563	-0.570112451728492
SK0242	SK0242	5140.28008598913	5178.91544442826	5211.5276024683	5261.88248561288	3749.5824740155	4807.36440422117	5000.32457648756	6002.07996306819	4579	4648	4933	5018	4741	5507	5315	5780	0.526525290892333	0.526525290892333	5043.99462953637	0.131842905466476	-0.01928168110759	0.883726094136799	0.961565752553285	FALSE	0.184336404733264	-0.284280372860814	0.123029257530787	0.757060918582868	FALSE	chr02	711557	712901	+	700284	701618	YBR246W	YBR246W	ORF-T	viable	0	1334	1344	-10	97.92	1347	-0.0037171377527194	-0.0917904752337233	-23.6938589151212
SK0244	SK0244	238.216037430534	167.757772838404	148.404917584758	133.669677540881	224.605124652739	121.766881479851	187.49373834337	95.8703211965441	213	150	141	127	285	139	200	92	0.526420318434353	0.526420318434353	164.723058883385	0.423916574127073	0.358047270908002	0.39832454853405	0.685667495302632	FALSE	0.488622593413508	0.423866920369181	0.385682884222361	0.908835102668866	FALSE	chr02	718333	720629	+	707048	709344	YBR250W	SPO23	ORF-T	viable	0	2296	2296	0	99.26	2297	0.107786039077547	0.276329937436841	-1.56368950748839
SK0245	SK0245	5566.20290277826	5240.75282347175	4483.72304192248	4608.97258229543	3015.76583217389	3303.84872552007	5294.8709045137	5608.81862876846	4977	4686	4260	4379	3786	3816	5588	5446	0.520823339290704	0.520823339290704	4640.3694301805	0.136821266835282	0.0152848521867982	0.911050171565678	0.968610699710335	FALSE	0.191243169459113	-0.113936419082429	0.551330718285127	0.955995468504846	FALSE	chr02	721325	722397	+	710037	711109	YBR251W	MRPS5	ORF-T	viable	0	1072	1072	0	99.53	1073	0.0087378600666887	-0.0303698688295741	4.47566436150116
SK0246	SK0246	6427.3594700154	5698.17235074447	6821.36362316891	6068.81386378521	4013.04432916612	3749.89727290522	8485.21995418145	8703.87141914979	5747	5095	6481	5766	5020	4348	8923	8484	0.518963966879463	0.518963966879463	6245.96778538957	0.123077518108026	0.163070494311926	0.185190601182912	0.460870331573786	FALSE	0.172373564557728	-0.127326811232818	0.460108709521532	0.935682454587377	FALSE	chr02	722581	723125	+	711293	711837	YBR252W	DUT1	ORF-T	essential	0	544	544	0	99.27	545	0.0515046510487783	0.00154878454048599	0.969929229517171
SK0247	SK0247	3618.08507829482	1669.69942652521	2489.81060081685	1873.26407480607	3658.77431954872	2499.06579856585	4956.23949401646	2837.44835287278	3222	1499	2356	1787	4540	2922	5170	2789	0.516879754084138	0.516879754084138	2950.29839318084	0.19235645704613	0.740965692776757	0.00011713557903232	0.00182268409140757	TRUE	0.264846291628	-0.0655729042232973	0.804452785609443	0.984503685198158	FALSE	chr02	723221	723717	+	711933	712425	YBR253W	SRB6	ORF-T	essential	0	492	496	-4	97.99	497	0.236473468285781	0.207967347083464	0.120546805563264
SK0248	SK0248	890.234581195799	792.935072949524	784.125273763437	829.383511041059	710.301362151201	753.573173519928	497.135443475931	819.518379923459	796	709	745	788	877	886	516	810	0.512229268753984	0.512229268753984	759.650849752542	0.284291219044611	-0.00242361161115584	0.993198035207628	0.998587723271323	FALSE	0.377495368171277	-0.351599668281616	0.351646030141177	0.895376625355379	FALSE	chr02	724397	726677	+	713105	715385	YBR255W	YBR255W	ORF-T	viable	0	2280	2280	0	99.52	2281	0.0137043441010888	-0.114806044299417	9.37734688012509
SK0249	SK0249	1085.9519828406	1000.95471126915	1313.54139819701	1426.16073281806	1063.01221095671	1268.26184480392	613.211230923403	692.466197009145	971	895	1248	1355	1295	1512	628	694	0.505404331464778	0.505404331464778	1057.94503860225	0.243053947499615	-0.0123084597585083	0.959611706840116	0.986443682665112	FALSE	0.329750537905081	-0.193079956237689	0.558189109927478	0.955995468504846	FALSE	chr02	728845	729861	+	717550	718566	YBR257W	POP4	ORF-T	essential	0	1016	1016	0	99.51	1017	-0.00496881849508176	-0.0680478763913292	-12.6949813036408
SK0250	SK0250	588.401027024606	1189.69806933153	452.682723634921	1309.04114093183	621.086710933739	698.337341439772	590.064881285417	1079.91752547441	526	1064	430	1244	750	840	599	1092	0.501086562104208	0.501086562104208	816.153677507029	0.28535474590928	-1.12415427580032	8.16524914529553e-05	0.00135231886215773	TRUE	0.378389919222904	0.552737909913468	0.14408055376602	0.788260821952936	FALSE	chr02	730341	732597	+	719046	721301	YBR259W	YBR259W	ORF-T	viable	0	2255	2256	-1	99.07	2257	-0.379992078549438	-0.166681226166662	0.561356050360465
SK0252	SK0252	2829.51443520775	3556.46478417417	3514.35475046459	3370.15990146379	3301.05866522258	3073.30825567648	3861.55570330457	4096.80275512322	2530	3180	3339	3202	3914	3764	3849	4218	0.491897962157631	0.491897962157631	3450.40240632964	0.164969273407652	-0.127119670307077	0.440964374515426	0.714437703981981	FALSE	0.228974104104912	0.131821519069182	0.564814646941194	0.955995468504846	FALSE	chr02	736189	737813	+	724892	726516	YBR263W	SHM1	ORF-T	viable	0	1624	1624	0	99.63	1625	-0.0381616785718121	-0.000454246674760865	0.988096784739013
SK0253	SK0253	2354.20074549894	2076.84122773945	2372.37364706415	1707.18281079771	1567.62177980424	1398.04723377141	3363.62629304305	2915.16194352441	2105	1857	2254	1622	1850	1720	3337	3015	0.489596026230766	0.489596026230766	2219.38196015542	0.185867240185062	0.304864701356054	0.100957713950163	0.324121166985161	FALSE	0.256676398235466	-0.105866876158823	0.680007635274125	0.969289955196816	FALSE	chr02	738525	739629	+	727229	728333	YBR265W	TSC10	ORF-T	essential	0	1104	1104	0	99.37	1105	0.0965697295466791	0.0581437134588864	0.397909534055582
SK0254	SK0254	9925.66822627226	8207.828632407	9683.15774311896	8503.28602246283	6167.08270567474	6437.68115582213	8322.39934841999	7652.14390325061	8875	7339	9200	8079	7259	7940	8235	7934	0.488319950879771	0.488319950879771	8112.40596717857	0.115145168211524	0.222961223164747	0.0528249799160439	0.217241512365243	FALSE	0.161555324454385	-0.187594950454729	0.245568357063751	0.845867962737563	FALSE	chr02	739821	741109	+	728525	729813	YBR267W	REI1	ORF-T	viable	0	1288	1288	0	98.91	1289	0.0694423329711195	0.0121464102952668	0.825086373461584
SK0255	SK0255	3463.63881653692	2686.36113571898	3702.75531959701	2537.61883898476	2431.94769279337	1829.8202160898	3489.32349015508	3103.7366451866	3097	2402	3518	2411	2857	2261	3446	3224	0.487375232311905	0.487375232311905	2905.65026938282	0.16837766819836	0.434381061755883	0.00988569496674864	0.0663442176755418	FALSE	0.233749681414178	-0.135369543630375	0.562506970123095	0.955995468504846	FALSE	chr02	741277	741757	+	729981	730461	YBR268W	MRPL37	ORF-T	viable	0	480	480	0	98.96	481	0.137276656742162	0.0792401322640845	0.42277052672607
SK0257	SK0257	1291.73485085571	6148.88156710365	814.648270997182	6761.37014584741	1327.66490152359	4221.53356112851	952.073021729202	6165.10542075316	1155	5498	774	6424	1551	5244	935	6438	0.484652846804472	0.484652846804472	3460.3764674923	0.221436888343489	-2.51617154878557	6.39637731138824e-30	1.12626738396049e-27	TRUE	0.302393484085905	0.321725485668787	0.287360432236431	0.866942019781698	FALSE	chr02	744829	746213	+	733536	734920	YBR271W	YBR271W	ORF-T	viable	0	1384	1384	0	98.99	1385	-0.787224850610166	-0.658441463586583	0.163591617977716
SK0258	SK0258	105.128204312067	43.6170209379851	144.194849000793	82.0963373873129	89.4871354024208	61.6868130010007	35.824264494957	118.169463828475	94	39	137	78	104	77	35	124	0.482147787150947	0.482147787150947	85.0255110456264	0.489457313053102	0.347083899734916	0.478250101590538	0.743932125092351	FALSE	0.493748588088628	-0.456494423990357	0.355200909737771	0.895798430868758	FALSE	chr02	749549	751389	+	738249	740089	YBR274W	CHK1	ORF-T	viable	0	1840	1840	0	99.95	1841	0.295678446155726	-0.155891037648748	1.52723165883605
SK0259	SK0259	2123.8134041342	2271.44024423199	1336.69677540881	2470.25774164133	1246.84292772946	2173.56783200174	2219.66190167921	2901.59777661509	1899	2031	1270	2347	1452	2708	2173	3039	0.48312811863316	0.48312811863316	2092.98482543023	0.219790757282907	-0.479863608943423	0.0290155834367312	0.14531605708526	FALSE	0.30036416264557	-0.0962087326966907	0.748735645377209	0.979688840876747	FALSE	chr02	760260	761068	+	748960	749768	YBR278W	DPB3	ORF-T	viable	0	808	808	0	98.27	809	-0.136759856626215	-0.165518707786674	-0.210287228064747
SK0260	SK0260	5788.24234976855	5571.03550388353	7240.79786491943	7761.69005829784	5838.66097559843	5498.4054765508	5263.79341361078	5375.19117951368	5206	4952	6920	7331	6848	6802	5190	5590	0.483736755830725	0.483736755830725	6042.22710276788	0.126391706671484	-0.0219392083424189	0.862194706012719	0.951757778619609	FALSE	0.1769656577434	0.0495492667131942	0.779482349479581	0.983298016496245	FALSE	chr02	761220	762740	+	749923	751461	YBR279W	PAF1	ORF-T	viable	0	1538	1520	18	97.86	1539	-0.0100057560520091	0.00904495517351073	1.90397518453337
SK0262	SK0262	201.274486747136	118.569350520396	14.7326898119549	186.327788222512	276.252347166248	82.8225970020943	337.604907237646	163.877271244432	180	106	14	177	329	101	338	168	0.493994593543358	0.493994593543358	172.682679744052	0.475509756993075	-0.0330891336544281	0.94452265854731	0.981352891194957	FALSE	0.495690316601414	0.789480535983387	0.111229966786149	0.747084320145723	FALSE	chr02	770892	773780	+	759613	762502	YBR284W	YBR284W	ORF-T	viable	0	2889	2888	1	99.58	2890	-0.14910131829357	0.394848525852019	3.6481893679477
SK0263	SK0263	132.752317572791	128.940173318167	222.571113181351	23.2140479310929	39.2090760004251	0	109.159969772773	23.5618436758623	119	115	212	22	47	0	110	24	0.496046571406734	0.496046571406734	84.9260676815577	0.514331954836766	0.886668998423546	0.0847216351334073	0.289664006478093	FALSE	0.486310935077007	1.10334548867713	0.0232800857538421	0.525011088765265	FALSE	chr02	773780	774372	+	762502	763097	YBR285W	YBR285W	ORF-T	viable	1	595	592	3	98.99	596	0.36671540981747	0.783999643598193	-1.1378966430356
SK0264	SK0264	8811.99757817094	10131.9031518372	8795.64792510321	9373.27997310412	7166.33839501832	10742.5217037615	11872.8073892343	11945.9884917039	7870	9070	8347	8916	8583	13028	11954	12179	0.497459225528307	0.497459225528307	9855.06057599169	0.134112585632228	-0.147831415509724	0.270334145826933	0.561043973240697	FALSE	0.187402745744847	-0.144051296543119	0.442087882564713	0.929950586504745	FALSE	chr02	774668	776380	+	763395	765103	YBR286W	APE3	ORF-T	viable	1	1708	1712	-4	99.53	1709	-0.04444634673437	-0.0761548514409081	-0.713410820827219
SK0265	SK0265	1311.86578359632	2091.38023471877	974.630877187843	1099.88041756079	1292.79294068463	1187.48233372124	774.358932265268	1088.48451650161	1173	1870	926	1045	1555	1434	783	1105	0.499009560075194	0.499009560075194	1227.60950452956	0.249654645274843	-0.400884336846944	0.108327626557795	0.336499605059519	FALSE	0.337412350538267	0.21610413982419	0.521863905343091	0.951680145503403	FALSE	chr02	776500	778020	+	765223	766743	YBR287W	ZSP1	ORF-T	viable	1	1520	1520	0	99.87	1521	-0.144737876072458	-0.0417742802452156	0.711379761961529
SK0266	SK0266	1489.78119740549	1714.78267444909	1508.19923959296	2201.37908023355	1580.90554366033	1329.85915986499	1603.27127245259	2258.90740914382	1149	1744	1236	2379	1648	1818	1405	2596	0.501383221977052	0.501383221977052	1710.88569710035	0.228166050115948	-0.347886391367475	0.127332175770584	0.367232581069386	FALSE	0.310840229393	0.212200379970079	0.494817260078456	0.939603361015447	FALSE	chr02	779652	782412	+	769095	771188	YBR289W	SNF5	ORF-T	viable	0	2093	2760	-667	99	2095	-0.115997872837116	-0.0519326627465158	0.552296421681459
SK0267	SK0267	1791.65301391416	1432.65138003997	1446.1585585919	1658.76702208212	1243.23673244071	1617.34440439451	1749.7415133135	1729.33391966733	1602	1281	1374	1576	1507	1938	1783	1742	0.502882894787991	0.502882894787991	1583.61081805552	0.224768321786348	0.0444228819647783	0.843327882413933	0.944702303906182	FALSE	0.306604855758113	-0.207674779728354	0.498192229572732	0.94163960679976	FALSE	chr02	782564	783676	+	771340	772452	YBR290W	BSD2	ORF-T	viable	1	1112	1112	0	99.55	1113	0.0200874334003195	-0.0484950798551596	3.41419990741019
SK0270	SK0270	485.22447820911	653.345199621895	527.143049641223	396.925494320579	815.54459596733	1151.8292891302	1532.76524534285	1724.35302372297	434	584	501	377	988	1381	1561	1738	0.502433113363534	0.502433113363534	910.891296994521	0.278798335037277	-0.0113809705199233	0.96743818686553	0.988263955468284	FALSE	0.369592293500594	-0.320079842650304	0.386470997008246	0.908835102668866	FALSE	chr02	787093	788661	+	775876	777445	YBR293W	VBA2	ORF-T	viable	0	1569	1568	1	98.85	1570	-0.0159475741136304	-0.0880270839016603	-4.51977895035605
SK0271	SK0271	803.486424007109	614.477161914654	745.647686405625	417.125148628015	1380.97915431535	987.991779733923	804.731315180177	658.186302309309	719	549	709	396	1629	1216	798	681	0.48898964889124	0.48898964889124	801.57812156177	0.274743942834247	0.573157502898301	0.0369648971554723	0.17140133532035	FALSE	0.3658542863381	-0.192192866489181	0.599356400503323	0.964925438033099	FALSE	chr02	792798	796606	+	781573	785387	YBR295W	PCA1	ORF-T	viable	1	3814	3808	6	98.32	3815	0.176436180453606	0.123050729494551	0.302576551032813
SK0273	SK0273	3767.85370067347	249.324949082616	4750.38519114362	259.893618552895	3415.82228530059	212.884603627474	3897.86101634163	318.790572504346	3368	223	4512	247	3709	282	3558	355	0.450608693554704	0.450608693554704	2109.10199215333	0.203191069056582	3.90129432384039	3.69188504806476e-82	2.24567298696376e-79	TRUE	0.278649961181062	-0.08887927381632	0.749753900034899	0.979688840876747	FALSE	chr02	800486	802150	+	789262	790925	YBR297W	MAL33	ORF-T	viable	0	1663	1664	-1	95.26	1665	1.22264453745932	1.13773306939473	0.0694490225597646
SK0274	SK0274	1071.41297586128	895.826506957079	1061.98980030511	600.98729036097	742.083352482461	842.320567995911	626.378063512803	632.829946240608	958	801	1009	571	1002	893	711	564	0.560173393242206	0.560173393242206	809.228562964528	0.275748929322945	0.43900939714863	0.11137077005314	0.342297575758182	FALSE	0.368051614164465	-0.478077349829069	0.19396416088389	0.818470349630487	FALSE	chr03	17249	18649	+	18317	19717	YCL063W	VAC17	ORF-T	viable	0	1400	1400	0	99.71	1401	0.153818550280883	-0.0325808414585388	1.21181347372631
SK0276	SK0276	262.820510780167	567.021272193807	247.34152930793	331.542900987225	161.335944492038	174.58239493867	191.916850327674	273.549269089681	235	507	235	315	217	186	217	245	0.55800236874975	0.55800236874975	276.263834014649	0.379894228708651	-0.658742553872309	0.0829152989515166	0.286267422747471	FALSE	0.465674838241162	0.348892523838641	0.453725106309971	0.93449668117781	FALSE	chr03	24753	27033	+	25821	28101	YCL057W	PRD1	ORF-T	viable	0	2280	2280	0	99.91	2281	-0.245473555747252	-0.103060388912366	0.580156858042664
SK0278	SK0278	10903.136849344	12015.9300758388	12924.9105527718	11773.4567950575	7067.79144654212	6889.99943086928	7287.66898711478	8189.35310263001	9749	10744	12280	11186	9430	7415	8174	7409	0.553522668435461	0.553522668435461	9631.53090502104	0.117209120020572	-0.00763719618765903	0.948047628223391	0.982185226941926	FALSE	0.164545406190574	-0.0533265026589013	0.745874581460892	0.979688840876747	FALSE	chr03	31433	34065	+	32496	35128	YCL054W	SPB1	ORF-T	essential	0	2632	2632	0	99.54	2633	0.000705176754882461	-0.0213641157841239	31.2961146070178
SK0279	SK0279	668.149017570843	736.494341882475	459.222627382664	454.365694280175	636.608882984982	791.831362742772	669.179990575231	752.428989168531	597	659	436	432	851	850	752	679	0.554973084208918	0.554973084208918	646.035113323459	0.289636455231199	-0.073388705252603	0.799972926580339	0.92445921446443	FALSE	0.382667111669279	-0.15371516572841	0.687909081170211	0.969832613696394	FALSE	chr03	35569	37689	+	36632	38749	YCL051W	LRE1	ORF-T	viable	0	2117	2120	-3	99.62	2118	-0.0237730936852861	-0.0727962335820617	-2.06212706456112
SK0285	SK0285	886.879425739031	775.040910513428	838.856165354979	742.02458792379	960.687291647479	419.575622952906	856.665733002329	506.235420067054	793	693	797	705	1354	420	1015	426	0.584714768464653	0.584714768464653	748.245644650125	0.278730275434525	0.223740692410799	0.422140063107857	0.700700969650429	FALSE	0.371795977678451	0.695929352470637	0.0612336672606363	0.642185685957551	FALSE	chr03	52625	54905	+	53738	56018	YCL039W	GID7	ORF-T	viable	0	2280	2280	0	99.3	2281	0.0559353306539192	0.29268700349523	-4.23259628706105
SK0286	SK0286	2668.46697328288	2372.09490793504	2263.96438102705	1956.62937439762	2134.01486959873	945.430717462829	2057.31373502707	2566.7570394813	2386	2121	2151	1859	3065	921	2484	2102	0.595854854849336	0.595854854849336	2120.58399977657	0.254863329919357	0.174120032256343	0.494486905046658	0.756157965871455	FALSE	0.343754095304126	0.237698791914122	0.489264474859411	0.939434142476319	FALSE	chr03	58969	60809	+	60075	61915	YCL036W	GFD2	ORF-T	viable	0	1840	1840	0	99.46	1841	0.056688848358858	0.0767539557215847	-0.353951578548718
SK0287	SK0287	1744.68083751941	1603.76430833515	1592.45844188467	1818.74962827278	1877.09591224558	1484.94224964996	1757.11336145317	1677.22247930523	1560	1434	1513	1728	2722	1426	2142	1354	0.601601764670471	0.601601764670471	1694.50340233324	0.209303968947786	-0.0236166153373196	0.910162119536972	0.968610699710335	FALSE	0.287135532702322	0.215641699938859	0.452646546354883	0.934469307682098	FALSE	chr03	61617	62745	+	62723	63851	YCL034W	LSB5	ORF-T	viable	0	1128	1128	0	99.2	1129	-0.0109676470755337	0.0604076082432386	6.50780015323376
SK0288	SK0288	1721.41390411081	918.598843139584	973.282083831239	1350.38276699349	1424.74963584554	1094.68553161894	1731.40422564541	1197.95627864002	1538	822	924	1284	2084	1037	2129	954	0.607301260958749	0.607301260958749	1301.55915872813	0.275925212822837	0.221898773809553	0.421282069676669	0.699800975225073	FALSE	0.368008656020164	0.214236422590032	0.560465312961546	0.955995468504846	FALSE	chr03	63401	64689	+	64511	65797	YCL032W	STE50	ORF-T	viable	0	1286	1288	-2	99.46	1287	0.0746485734232844	0.138770150756154	-0.858979273043534
SK0290	SK0290	3941.51160589544	2609.31028496618	3663.16412878667	3743.57498127871	3651.6281993206	3105.83780166051	5007.61390427085	4426.88126940617	3532	2328	3488	3549	5634	2699	6495	3234	0.638687559663226	0.638687559663226	3768.69027194814	0.172253425246338	0.271933501644072	0.114408855971898	0.347895074241789	FALSE	0.238753049953261	-0.0651617231141667	0.784910717402789	0.983298016496245	FALSE	chr03	70089	71457	+	71197	72571	YCL028W	RNQ1	ORF-T	viable	0	1374	1368	6	98.69	1376	0.0780984370835496	0.0605206116895491	0.225072690957897
SK0291	SK0291	7.8286960657922	162.165847077124	123.144506080969	50.5208230075772	151.791750744198	63.8414956577302	82.6060074148332	174.667804204794	7	145	117	48	247	50	113	115	0.67508153269461	0.67508153269461	102.070866281627	0.511177385905708	-0.222919704317403	0.66277092402391	0.8488679376411	FALSE	0.486221554767478	0.0555039979939745	0.909115940099545	0.992337573012232	FALSE	chr03	79106	82322	+	80219	83435	YCL024W	KCC4	ORF-T	viable	0	3216	3216	0	99.84	3217	-0.209291677055255	-0.00752005875099577	0.964069002375998
SK0293	SK0293	1923.62246188037	2072.36768713042	1741.91587661542	2430.26209009366	2268.14521365246	3502.26268980245	1719.33650706645	2290.84080567053	1720	1853	1655	2309	3909	2406	2491	1323	0.714993772238387	0.714993772238387	2243.59416648897	0.190495712230325	-0.286729026038184	0.132279573299527	0.375529122929274	FALSE	0.262764065943143	-0.233727578449641	0.373736586607343	0.898229705815278	FALSE	chr03	96186	101258	+	100946	106018	YCL014W	BUD3	ORF-T	viable	0	5072	5072	0	99.37	5073	-0.0893064514733148	-0.162178642382088	-0.815979021745675
SK0297	SK0297	924.904520915736	819.776316603669	898.849642676477	764.127447989605	1271.9702433084	884.603417945259	1380.20153645806	861.779583166018	827	733	854	726	2232	580	2036	475	0.727988775776837	0.727988775776837	975.776588632904	0.24986923008863	0.225531645136881	0.366738910615317	0.656387778901277	FALSE	0.337679368379024	0.340900591353714	0.31271606636518	0.882862109725495	FALSE	chr03	107970	108866	+	112740	113636	YCL005W	LDB16	ORF-T	viable	0	896	896	0	99.22	897	0.0612014662857579	0.181377262821628	-1.9636097601772
SK0298	SK0298	1176.54118017334	1300.68193207376	974.630877187843	1056.72721457516	1033.4244769236	1277.60320951539	731.634366818719	763.538466340574	1052	1163	926	1004	1818	832	1082	418	0.729831459461531	0.729831459461531	1039.34771545105	0.244690325770337	-0.130143782726832	0.594815076492357	0.815554851805401	FALSE	0.331996269833597	-0.0495768574957109	0.881293589837613	0.990680508163239	FALSE	chr03	109018	111812	+	113788	116582	YCL004W	PGS1	ORF-T	essential	0	2794	2794	0	99.43	2795	-0.0397421620607882	-0.0630806986143992	-0.587248789281097
SK0299	SK0299	1996.31749677701	2539.85268077344	1971.3646144415	1729.28567086353	1226.41499897909	1910.25537139097	1340.11781162828	1311.60152618998	1785	2271	1873	1643	2162	1237	1986	714	0.731350699159632	0.731350699159632	1753.15127138048	0.228319802453133	-0.102272711353243	0.654199220789888	0.844509467963233	FALSE	0.311846769402289	-0.177974226411919	0.568195898479454	0.957631928646355	FALSE	chr03	111844	112516	+	116614	117286	YCL001W	RER1	ORF-T	viable	0	672	672	0	99.85	673	-0.0317956327052985	-0.0987250200731569	-2.10498680709396
SK0302	SK0302	5992.3076457878	6824.38619906629	5605.70631954908	6649.80332837235	4024.44658227877	2636.78828529443	5493.86838400547	7254.15488581416	5358	6102	5326	6318	7080	1717	8125	3971	0.729851550558107	0.729851550558107	5560.18270377104	0.18284749765596	-0.213140184920864	0.243747136737431	0.533726772808793	FALSE	0.253242762266742	0.310146938505404	0.220687488951226	0.829608656062181	FALSE	chr03	118604	119292	+	123364	124052	YCR003W	MRPL32	ORF-T	viable	1	688	688	0	99.27	689	-0.0651138108889927	-0.0166759160970544	0.743895866800304
SK0306	SK0306	6960.74854338728	7259.28229877901	7946.48110003057	6945.32416311307	6822.99899379258	5835.58274160649	5513.0784960717	6304.82029007472	6219	6496	7544	6604	11751	4011	7982	3643	0.715073953582587	0.715073953582587	6698.53957835693	0.138999090934908	0.063572054822078	0.647415254052099	0.843309896525952	FALSE	0.194367183153318	-0.0449000384970272	0.817309928983589	0.987792352382733	FALSE	chr03	128012	130540	+	132443	134967	YCR008W	SAT4	ORF-T	viable	1	2524	2528	-4	98.54	2534	0.0209662946827639	0.00694341689288231	0.668829566790816
SK0308	SK0308	11315.8209705265	10843.8624362745	11413.4959311285	11187.2047447404	11364.1496171174	8080.98975790815	13779.5556524454	14129.0637626134	10118	9696	10844	10629	19655	5502	20035	8087	0.717535759755382	0.717535759755382	11514.2678590943	0.125688392396909	0.046154307035581	0.713460763814534	0.878176227130803	FALSE	0.176037677331273	0.178822894582785	0.30971429530198	0.88010984224292	FALSE	chr03	137676	139060	+	142102	143486	YCR012W	PGK1	ORF-T	essential	1	1384	1384	0	99.86	1385	0.0135502434342595	0.0538773908528118	-2.97611977336082
SK0310	SK0310	7275.09541542547	8780.44183036208	7900.19369780988	8569.59460266028	6759.33952785125	7181.86607799216	4585.15112374184	5241.402515589	6505	7851	7506	8142	11907	4660	6790	2859	0.730811775002271	0.730811775002271	7036.63559892899	0.119797102054305	-0.192454700671741	0.108162892349817	0.336499605059519	FALSE	0.168285545284625	0.0531122136376274	0.752300293592098	0.979688840876747	FALSE	chr03	143604	144676	+	148129	149201	YCR016W	YCR016W	ORF-T	viable	0	1072	1072	0	99.25	1073	-0.0581598302928797	-0.0394475493021633	0.321738920084284
SK0311	SK0311	825.99447016644	811.332508704136	339.167661009929	617.359513511453	587.192001598464	587.477726687825	729.886019005106	467.231255657492	738	726	322	587	1068	347	1116	232	0.755140827172973	0.755140827172973	620.705144542606	0.316101492491132	-0.300170532016452	0.342314646411268	0.634128874839069	FALSE	0.411785622942068	0.561158433421398	0.172963169987422	0.812009374409789	FALSE	chr03	152700	154020	+	166741	168059	YCR019W	MAK32	ORF-T	viable	1	1318	1320	-2	99.17	1321	-0.0884835593343554	0.0963969013824585	2.08943290830108
SK0312	SK0312	473.0769194043	923.78613576348	789.387859493393	555.729053083349	973.386401419877	798.871811610925	610.370586015633	666.656710543225	423	826	750	528	1787	459	942	322	0.761634700243235	0.761634700243235	723.908184666773	0.321117303480521	-0.151364939275026	0.637376811392807	0.839741108177157	FALSE	0.416440317461264	0.18848134175481	0.650836013487211	0.969289955196816	FALSE	chr03	155276	155916	+	169314	169954	YCR020W-B	HTL1	ORF-T	viable	0	640	640	0	99.53	641	-0.0688497274750018	0.0336721614331605	1.48906746138373
SK0319	SK0319	1081.47844223158	829.841782973973	1229.34002651771	1252.49540372952	1416.1948827679	1187.01928113133	1222.23107169672	1146.57921950274	967	742	1168	1190	2798	516	2030	419	0.819656965566577	0.819656965566577	1170.64751381893	0.239719461713311	0.17510498219382	0.465110318427235	0.733593309693554	FALSE	0.326089895308246	-0.0118211188753018	0.971082137235193	0.998909004099416	FALSE	chr03	179414	186054	+	194730	201370	YCR032W	BPH1	ORF-T	viable	0	6640	6640	0	99.52	6641	0.045194163017481	0.0532972806944928	-0.179295668643703
SK0320	SK0320	1431.53299488772	1715.60282356075	1784.01656245507	2238.70396952326	2477.14592430997	1780.97731534912	1251.90971741493	1377.49862121606	1280	1534	1695	2127	4957	729	2106	474	0.830184790563496	0.830184790563496	1757.17349108961	0.215371834719204	-0.253283976339886	0.23958244737885	0.528883588060669	FALSE	0.296113282589422	0.398960359414446	0.17787609377343	0.814161551588329	FALSE	chr03	186286	190334	+	201602	205650	YCR033W	SNT1	ORF-T	viable	0	4048	4048	0	99.73	4049	-0.0897899282020001	0.0721002582774726	1.80298826072417
SK0321	SK0321	3728.6960976216	3749.94541551446	3922.73140310917	3764.85383121049	2540.72573258548	900.284869770132	2758.27519836412	3297.74265558016	3334	3353	3727	3577	5128	353	4680	1087	0.837331973234514	0.837331973234514	3082.90690046945	0.252155006603129	0.0289816195734865	0.908496064879834	0.967564282670214	FALSE	0.341556151848371	0.543305599704485	0.111682229787149	0.747084320145723	FALSE	chr03	190550	191878	+	205866	207194	YCR034W	FEN1	ORF-T	viable	0	1328	1328	0	99.92	1329	0.00782405255815127	0.101127224362415	-11.9251719119727
SK0322	SK0322	887.997810891287	460.774682729484	1012.52149444353	718.869210711984	1223.18591573575	642.82045724653	862.136567330586	1035.2882509148	794	412	962	683	2486	243	1473	329	0.843171846613212	0.843171846613212	855.449298750493	0.298516046710524	0.635874928789869	0.0331617276274954	0.15917153483183	TRUE	0.393917880768496	-0.290268001017469	0.461198734901983	0.935682454587377	FALSE	chr03	193262	194382	+	208578	209698	YCR036W	RBK1	ORF-T	viable	0	1120	1120	0	99.82	1121	0.206981813793312	0.0943026242569042	0.544391738923145
SK0327	SK0327	711.843175407735	502.751849247792	1010.69885567467	497.217766326072	829.071290476893	704.894451201102	965.061620174113	1361.78383231459	633	452	955	475	1678	266	1642	432	0.844299919007293	0.844299919007293	822.91535510287	0.286205274047328	0.644083144038165	0.024422059230274	0.128972374356562	TRUE	0.380104643842856	-0.720304869864346	0.0580901118599661	0.639277859301042	FALSE	chr03	211846	213862	+	227570	229564	YCR048W	ARE1	ORF-T	viable	0	1994	2016	-22	98.36	2013	0.236000984103265	-0.0613863574226261	1.26011059935142
SK0328	SK0328	1876.65028548562	2860.82921947092	2129.24218634018	2606.03245347419	997.22477367718	2234.19066059996	2292.34166646807	6224.63631214919	1678	2558	2023	2476	1998	909	3861	2129	0.83120829669168	0.83120829669168	2652.64344470816	0.179575286083791	-0.474044000925963	0.00829533842030227	0.0586104639601294	FALSE	0.249002921402896	-0.795620339863859	0.00139721905041862	0.183309660124529	TRUE	chr03	214054	214886	+	229759	230591	YCR051W	YCR051W	ORF-T	viable	0	832	832	0	99.64	833	-0.135009831218132	-0.410090816480026	-2.03748855012974
SK0329	SK0329	3024.97699066424	5455.04390866828	4413.41177087685	6312.24840379008	2761.32167564603	6352.65759778896	3529.17773008598	7816.80976933987	2704	4879	4192	5999	5442	2790	5847	2886	0.817848714832155	0.817848714832155	4958.20598085754	0.142068151663006	-0.680746878495606	1.65380344813922e-06	4.11360552843848e-05	TRUE	0.198485325893205	-0.483840765410697	0.0147824593021187	0.437605002664379	FALSE	chr03	214886	216638	+	230591	232342	YCR052W	RSC6	ORF-T	essential	0	1751	1752	-1	99.43	1753	-0.199176192978378	-0.352630014367405	-0.770442587009817
SK0330	SK0330	4833.66062805056	4529.45986663692	3820.63723994802	4324.7929528778	4746.8756394772	7118.43669370468	2314.4607294963	4705.61039618704	4322	4050	3630	4109	9066	3563	3716	1980	0.792346794396939	0.792346794396939	4549.24176829732	0.15630296190161	-0.0566716267931961	0.716922004107746	0.879362993489446	FALSE	0.217801683124328	-0.728623618393757	0.000821777655942396	0.155069063329904	TRUE	chr03	216638	218318	+	232342	234022	YCR053W	THR4	ORF-T	viable	1	1680	1680	0	99.88	1681	-0.0099189464023385	-0.223854480323437	-21.5683728133323
SK0332	SK0332	339.989086285833	703.464260769042	694.661316354186	670.453421996389	483.642070297929	1053.06162568444	805.441641375585	931.903474955574	304	629	660	637	825	742	1155	552	0.70768065102867	0.70768065102867	710.327112214872	0.318805662150172	-0.429084640012099	0.178330621481362	0.449250823920104	FALSE	0.413430286233859	-0.22973958568131	0.578421950587127	0.959283686064617	FALSE	chr03	224382	224750	+	240090	240458	YCR060W	TAH1	ORF-T	viable	0	368	368	0	98.1	369	-0.123063519089735	-0.187353720413658	-0.522414780590208
SK0333	SK0333	1839.52604340408	1192.00849588102	1721.7029209634	2065.92843289037	1117.76997677219	1196.70462205427	852.114044066837	1254.37281040717	1643	1067	1634	1965	1860	892	1192	786	0.691106429184811	0.691106429184811	1405.01591830492	0.250534506731146	0.125661100432162	0.615968600257141	0.827244940490579	FALSE	0.339000870136517	-0.408814914291543	0.227840392866317	0.835015248099938	FALSE	chr03	225518	227798	+	241235	243510	YCR061W	YCR061W	ORF-T	viable	0	2275	2280	-5	98.91	2288	0.0386458750491779	-0.0948731119249952	3.45493501710769
SK0334	SK0334	24.6044733496326	17.8941624360965	0	9.47265431392072	69.8874328159527	8.66506110444181	15.5877105057327	4.41750262241524	22	16	0	9	112	7	21	3	0.664854143122611	0.664854143122611	18.816124643524	0.515638343009751	0.41202956546887	0.424251583965252	0.701771903167245	FALSE	0.436645689720273	0.424877922073675	0.330528641758515	0.885352396892846	FALSE	chr03	228294	229278	+	244186	245170	YCR063W	BUD31	ORF-T	viable	0	984	984	0	99.9	985	-0.0444947557437178	0.788209565280751	18.7146621462696
SK0335	SK0335	282.882126655631	350.140350340612	239.915120969165	730.625930420661	350.014134539184	647.853355578253	262.486952436584	254.029952319876	253	313	228	694	552	540	348	178	0.654115641005845	0.654115641005845	389.743490407496	0.369365014193224	-0.740343065734217	0.0450307556996572	0.195727291357669	TRUE	0.457870511601626	0.194976170149058	0.670229862583025	0.969289955196816	FALSE	chr03	229278	231318	+	245170	247211	YCR065W	HCM1	ORF-T	viable	0	2041	2040	1	99.9	2042	-0.314970228097266	-0.167816287527118	0.467199523774371
SK0336	SK0336	216.96671953767	367.948715092233	423.111892688459	285.232146563613	156.115681290871	451.012530558616	278.560645004761	383.017505290032	194	329	402	271	242	388	363	277	0.643096701245366	0.643096701245366	320.245729503282	0.387308977997646	-0.211753175974938	0.584564704520761	0.810166121476763	FALSE	0.470038031050956	-0.583189500982117	0.214706125295753	0.821985255190606	FALSE	chr03	231454	233086	+	247347	248979	YCR066W	RAD18	ORF-T	viable	0	1632	1632	0	99.82	1633	-0.0087865463829057	-0.282538135283619	-31.1557666654215
SK0337	SK0337	64.8663388308497	26.8412436541447	136.827228978855	0	171.89443137235	136.375432663506	128.505105493171	181.235880012273	58	24	130	0	253	128	159	143	0.610613157245224	0.610613157245224	105.818207625644	0.509411188416982	1.0300401634071	0.0431741737449574	0.188932895047423	TRUE	0.486489941883785	-0.772137197057906	0.112476494959709	0.747641346651167	FALSE	chr03	237078	238894	+	253053	254869	YCR068W	ATG15	ORF-T	viable	0	1816	1816	0	99.89	1817	0.86215133611314	-0.0241186112474248	1.02797491604683
SK0338	SK0338	580.441894020879	663.202395287825	1296.70112386115	972.525842895861	892.421914049629	798.322496410816	755.135234515306	736.098884966982	519	593	1232	924	1306	756	929	586	0.607128185771612	0.607128185771612	836.856223251056	0.274035566924976	0.125699857137564	0.646450288689959	0.843157676729926	FALSE	0.36589069888988	-0.0370779665472469	0.919283594731494	0.993185883691434	FALSE	chr03	238894	240102	+	254869	256077	YCR069W	CPR4	ORF-T	viable	1	1208	1208	0	99.59	1209	0.0597520848022828	0.0308764228658542	0.483257814885907
SK0340	SK0340	405.973810268938	281.833058368519	211.555946344229	566.254224543261	160.295004366616	416.381653288678	598.075615340522	530.001308766545	363	252	201	538	227	414	712	443	0.587507363358404	0.587507363358404	396.296327660914	0.394171459168366	-0.391117767646484	0.321074180198501	0.615370584282781	FALSE	0.474053280940167	-0.0749455810542968	0.874381728382838	0.989828565396584	FALSE	chr03	246933	247917	+	262908	263892	YCR073W-A	SOL2	ORF-T	viable	0	984	984	0	99.7	985	-0.137591738567525	-0.0960717798781171	0.301762003458014
SK0342	SK0342	93.9443527895064	173.349698599684	191.558120570397	123.144506080969	419.411073016157	163.833818815874	137.923815351723	129.142777657307	84	155	182	117	586	166	162	110	0.579649103275511	0.579649103275511	179.038520360202	0.436306719775373	0.17739074641942	0.684321270034925	0.861809451873459	FALSE	0.492129749182948	0.353757658863232	0.472245631709612	0.937068660073848	FALSE	chr03	252797	254205	+	268741	270149	YCR079W	PTC6	ORF-T	viable	0	1408	1408	0	99.79	1409	-0.0163501343377371	0.278582008690147	18.0385149709237
SK0343	SK0343	320.97653869748	317.621383240712	75.7812345113658	130.512126102908	201.3582905207	524.191280407553	317.946463764085	257.859307882526	287	284	72	124	281	532	373	220	0.578954253468551	0.578954253468551	268.280828140916	0.40525067718806	-0.277422103559616	0.493615852379945	0.755612827333381	FALSE	0.47932717324241	-0.233702885414566	0.62585838755361	0.966020297976366	FALSE	chr03	254325	258845	+	270269	274789	YCR081W	SRB8	ORF-T	viable	0	4520	4520	0	99.62	4521	-0.0527567828605133	-0.177532025894769	-2.36510333399511
SK0344	SK0344	228.15057106023	129.732677661699	79.9913030953305	537.836261601499	305.579113953553	104.295320117515	430.910838640683	413.157492735267	204	116	76	511	426	106	505	353	0.578353510972609	0.578353510972609	278.706697358222	0.444857314895791	-0.380998030700271	0.391748938857728	0.679790728095638	FALSE	0.49399237205211	0.702845276127928	0.154798291972487	0.801024067808083	FALSE	chr03	258845	259373	+	274789	275317	YCR082W	AHC2	ORF-T	viable	0	528	528	0	99.62	529	-0.334988360553837	0.153046872881422	1.45687221080873
SK0345	SK0345	519.798790550691	541.653285903692	456.712249577625	619.740312202525	731.22987540425	664.134977880692	567.43014514276	805.303569037933	467	482	436	586	1024	672	668	685	0.578203166579092	0.578203166579092	613.250400712521	0.30592752532036	-0.207058815790037	0.498518200453054	0.758944218045852	FALSE	0.40016061629892	0.00597674091881553	0.988083355000879	0.998909004099416	FALSE	chr03	259557	260077	+	275501	276026	YCR083W	TRX3	ORF-T	viable	0	525	520	5	98.48	526	-0.0752315383453803	-0.053617119429461	0.287305289660431
SK0347	SK0347	2401.17292189369	2058.94706530335	2799.69560833657	2475.52032737128	2502.4791192144	2944.46882326342	3618.81081634403	3802.70903883478	2147	1841	2660	2352	3473	3011	4222	3269	0.575760365635848	0.575760365635848	2825.47546507019	0.166366589364127	0.18854236611005	0.257090536585364	0.545569710248681	FALSE	0.230541131008126	-0.334819095023693	0.146413131582158	0.792814489587116	FALSE	chr03	265029	266941	+	280993	282905	YCR088W	ABP1	ORF-T	viable	0	1912	1912	0	99.74	1913	0.0595373228575973	-0.0422726279982712	1.71001895902138
SK0348	SK0348	120.639319497887	467.708279325634	921.373617995864	586.883069539146	401.978456806354	1550.71242224523	444.700583014253	1126.78380136031	78	534	633	712	400	2048	372	1251	0.570909856065648	0.570909856065648	702.597443723085	0.366017390901029	-0.472005491425568	0.197199575421858	0.475824868066228	FALSE	0.454565741170747	-1.05403393711693	0.020407447006071	0.505546373842717	FALSE	chr03	267149	272293	+	283113	286026	YCR089W	FIG2	ORF-T	viable	1	2913	5144	-2231	97.88	2926	-0.00520612685465782	-0.499659593715116	-94.9753013448146
SK0350	SK0350	709.056186530322	957.337690331161	612.564978966873	679.92607631031	980.695856946306	388.059515307025	657.042011895688	304.071255749042	634	856	582	646	1305	419	735	276	0.552056611809497	0.552056611809497	661.094196504591	0.28890312192722	-0.154733807708446	0.592241499687791	0.814864872385567	FALSE	0.383378318663486	1.25718974112172	0.00104086858856558	0.163468220986621	TRUE	chr03	274357	277477	+	290724	293844	YCR091W	KIN82	ORF-T	viable	0	3120	3120	0	99.49	3121	-0.0929483577987333	0.37369431026387	5.02045091612111
SK0351	SK0351	1690.99835021112	2033.22420680146	2782.85533400071	1927.15889430987	2866.00971079239	2860.39043836119	1325.77067725431	1348.69051349394	1512	1818	2644	1831	3703	3199	1440	1268	0.536023091310583	0.536023091310583	2104.38726565312	0.213808143298649	0.135734707523486	0.525530497003062	0.776523240114434	FALSE	0.293008563864097	-0.15065670413107	0.607131969170319	0.96577611560992	FALSE	chr03	280045	286525	+	296412	302892	YCR093W	CDC39	ORF-T	essential	0	6480	6480	0	99.83	6481	0.0529319950231891	-0.00178833130968412	1.03378545072599
SK0352	SK0352	1574.68629437649	1723.43151962654	1724.02308513357	1453.52617861384	1133.05558286273	845.430584059143	1476.18819495776	1380.80648033566	1408	1541	1638	1381	1470	941	1610	1292	0.538237018783509	0.538237018783509	1413.89348999572	0.225992562387412	0.0494842863808434	0.826677915479667	0.936556371905596	FALSE	0.308632823527368	0.212026026883605	0.492092371606788	0.939549686639402	FALSE	chr03	286709	288205	+	303076	304572	YCR094W	CDC50	ORF-T	viable	0	1496	1496	0	99.6	1497	0.016327579240984	0.0689146239154481	-3.22074962236073
SK0354	SK0354	328.805234763272	12.3022366748163	9.47265431392072	69.4661316354186	519.41175422662	4.97838742070243	74.0253850823733	34.5451797051075	294	11	9	66	626	6	75	35	0.5	0.5	131.625870477779	0.522576614254803	1.31170242250664	0.0120708185967814	0.0764828098779018	TRUE	0.478201643425139	0.877711801832928	0.0664400951034897	0.653547697119926	FALSE	chr03	293829	294341	+	310189	310701	YCR097W	HMRA1	other	viable	NA	512	512	0	99.03	513	0.61269116372949	1.16639826793995	-0.903729541062768
SK0356	SK0356	691.124455600739	1240.15789477795	913.130695734875	1360.5918681148	697.336085795749	707.684587673625	828.578500283239	938.958416160737	614	1116	862	1301	886	806	885	899	0.530512380892966	0.530512380892966	922.195313017714	0.256713514990086	-0.636692248805489	0.0131321061777423	0.0815848861980255	TRUE	0.34589714927683	0.506150385852278	0.143386029435357	0.786390100780304	FALSE	chr04	20193	21761	+	24374	25922	YDL241W	YDL241W	ORF-T	viable	0	1548	1568	-20	96.36	1566	-0.209721451393676	-0.0330483748303892	0.842417765990218
SK0357	SK0357	885.761040586775	943.917068504088	778.862688033482	872.536714026698	1533.76859296517	1490.65389361733	708.123120438711	854.694962883894	792	844	740	829	1953	1695	758	817	0.52826257913714	0.52826257913714	1008.53976013202	0.249479537636091	-0.101786976722713	0.683275660199754	0.861140976153052	FALSE	0.336611351720418	-0.0267107411472909	0.936752747854264	0.995675389580196	FALSE	chr04	22641	26185	+	26805	30349	YDL240W	LRG1	ORF-T	viable	0	3544	3544	0	99.27	3545	-0.0378864764463106	-0.0195842773409592	0.483080001680486
SK0358	SK0358	1472.91324552119	1734.6153711491	1317.75146678097	2299.74996399075	1571.87644126697	2311.37878126374	2039.97917658226	2957.83781268211	1317	1551	1252	2185	1967	2679	2146	2882	0.519150646929384	0.519150646929384	1963.26278240464	0.205953804151404	-0.498939606958947	0.0154107239280959	0.0919012065979408	FALSE	0.282390821531968	-0.0496831931208374	0.860342882857927	0.989828565396584	FALSE	chr04	30625	32065	+	34790	36230	YDL237W	YDL237W	ORF-T	viable	0	1440	1440	0	99.17	1441	-0.160019602019872	-0.163977858085383	-0.0247360699286006
SK0359	SK0359	1866.45324439152	1689.19929271619	2553.60690220587	1838.72930719927	2162.09584035671	1572.51345089015	3038.32161351785	1828.73964921988	1666	1513	2422	1750	2691	1833	3179	1792	0.517245744593572	0.517245744593572	2068.70741256218	0.195821335056587	0.312234826578491	0.110826710424291	0.341288762105316	FALSE	0.26962932078199	0.271629258051443	0.313734253189585	0.884468586764274	FALSE	chr04	32249	33409	+	36413	37569	YDL236W	PHO13	ORF-T	viable	0	1156	1160	-4	98.71	1161	0.0978835518751245	0.184355092181142	-0.883412367548067
SK0360	SK0360	86.1156567237142	721.358423205139	298.914869461498	65.2560630514539	192.296864823163	171.392116396792	73.0450533338474	240.394818089458	77	645	284	62	238	201	76	237	0.513466598990393	0.513466598990393	231.096733135633	0.479577616859617	-0.60455499311417	0.20745341258311	0.487498611505071	FALSE	0.495401244810335	0.0382729722307033	0.938419485832873	0.995675389580196	FALSE	chr04	36776	38376	+	40937	42537	YDL233W	YDL233W	ORF-T	viable	0	1600	1600	0	99.75	1601	-0.309692046542422	-0.190286419419001	0.385562459406153
SK0361	SK0361	49.2089466992653	17.8941624360965	35.7855829637005	4.21006858396477	14.9351622621073	1.65946247356748	30.597159167381	1.97401026886329	44	16	34	4	18	2	31	2	0.5	0.5	19.5330693568682	0.525859349311112	0.955969035341823	0.0690767077799725	0.258063792158457	FALSE	0.450105825337541	0.746559884675293	0.0971899876604967	0.716242070527545	FALSE	chr04	38464	38888	+	42625	43049	YDL232W	OST4	ORF-T	viable	0	424	424	0	100	425	0.57077930707606	1.00184810687244	-0.755228499793766
SK0362	SK0362	148.745225250052	196.835786797061	425.216926980441	272.601940811719	406.339259029465	502.777504020178	438.979689285397	387.942470313094	133	176	404	259	501	592	455	384	0.511512658931276	0.511512658931276	347.429850310926	0.367417889790053	0.18193303866379	0.620482579971396	0.829656011631762	FALSE	0.455506975058466	-0.291760433410207	0.521835866798662	0.951680145503403	FALSE	chr04	42656	43712	+	46814	47870	YDL230W	PTP1	ORF-T	viable	0	1056	1056	0	99.43	1057	0.0871371140269032	-0.0226944304086039	1.26044505446436
SK0363	SK0363	27530.1689079344	29796.0172264051	32329.1166562654	32778.5414776037	25670.3435279118	20854.5696830285	28194.3769705274	28975.7552657007	24616	26642	30716	31143	31635	24568	29209	28696	0.511262103818615	0.511262103818615	28266.1112144221	0.0954880642609509	-0.0658408597044635	0.490496555280642	0.75226510358488	FALSE	0.1342904438025	0.195127747646231	0.14621603648355	0.792814489587116	FALSE	chr04	44040	46008	+	48198	50166	YDL229W	SSB1	ORF-T	viable	1	1968	1968	0	99.7	1969	-0.0192659515668214	0.0338100386296145	2.75491143078757
SK0364	SK0364	3299.95213981727	2548.50152595089	4892.71434584809	4365.51951911019	2894.37488592274	2633.61869080504	3157.76205485875	3312.50101070504	2949	2280	4646	4150	3585	3086	3288	3263	0.514142256519478	0.514142256519478	3388.11802162725	0.159037634930595	0.255095621877228	0.108715084547061	0.337077215340307	FALSE	0.221284015228994	-0.215033579167664	0.331173052713834	0.885352396892846	FALSE	chr04	52392	54192	+	56550	58348	YDL225W	SHS1	ORF-T	viable	0	1798	1800	-2	99.44	1799	0.0736847763175847	0.00767381920331765	0.895856110490949
SK0367	SK0367	682.650584602152	1395.97219862749	979.466003847013	1390.5402769066	1048.89290839131	1489.89296009875	637.385849025587	1319.79727139403	610	1249	930	1322	1337	1692	683	1260	0.529157482290728	0.529157482290728	1118.07475661162	0.255462845891603	-0.712180855940852	0.00530663106245648	0.0427269158784948	TRUE	0.344039321211446	-0.0659352339919624	0.848016150733581	0.989687921827626	FALSE	chr04	65200	65984	+	69354	70137	YDL219W	DTD1	ORF-T	viable	0	783	784	-1	99.24	785	-0.224294124380715	-0.22162614544195	0.0118950014679675
SK0369	SK0369	8100.55380946842	8036.66154807404	8390.13093644221	7630.66041340691	5558.5808918963	6874.71358941693	6910.93698065298	9012.50158163963	7239	7190	7967	7254	6950	7975	7264	8789	0.519006815410263	0.519006815410263	7564.34246887468	0.115623740076377	0.0656939469650324	0.569919501400727	0.802468725562345	FALSE	0.162142749596077	-0.402917493604578	0.0129567683412358	0.426029782788065	FALSE	chr04	78360	79248	+	82491	83378	YDL212W	SHR3	ORF-T	essential	1	887	888	-1	99.1	889	0.0222425371660484	-0.105190623632433	5.72925470899061
SK0371	SK0371	40.261865481217	0	15.7877571898679	14.7352400438767	191.698652272764	63.6038101039356	241.915124692898	17.6867030318537	36	0	15	14	230	77	244	18	0.497755675894686	0.497755675894686	73.2111441020516	0.52048970523291	1.18420608980953	0.0228953274162273	0.12263529941299	TRUE	0.477999278890482	0.193363374687379	0.68582559590257	0.969832613696394	FALSE	chr04	84536	85936	+	89295	90695	YDL210W	UGA4	ORF-T	viable	1	1400	1400	0	99.57	1401	0.559379403780298	0.722753718600892	-0.292063514881861
SK0372	SK0372	24652.5639111796	23854.0369124688	22655.4315674604	23451.1345298297	14569.4838962452	12950.9709153238	16370.8205029557	16248.4887945492	22043	21329	21525	22281	17308	15832	16349	16698	0.492844782578538	0.492844782578538	19344.1163787516	0.0907080657598054	-0.00310350025972299	0.972706375241045	0.990973174674745	FALSE	0.127752488634444	0.0953753899771413	0.4553268753997	0.93449668117781	FALSE	chr04	87464	88096	+	92222	92854	YDL208W	NHP2	ORF-T	essential	0	632	632	0	99.21	633	2.59253022551869e-05	0.0251489296899223	-969.053480664463
SK0373	SK0373	1501.99125947985	1998.55426708152	1549.30523889903	1934.52651433181	1581.18474237952	2318.90860478303	2002.73043559639	2104.16737941922	1343	1787	1472	1838	1868	2850	1989	2174	0.490119183663361	0.490119183663361	1873.9210552463	0.205461275733228	-0.348143360434837	0.0901802656576799	0.302785263502844	FALSE	0.281917437963016	0.0317034368922796	0.91046149112119	0.992337573012232	FALSE	chr04	88216	89904	+	92976	94664	YDL207W	GLE1	ORF-T	essential	0	1688	1688	0	99.53	1689	-0.110216554911558	-0.091343693074	0.171234365406381
SK0374	SK0374	692.280409246482	341.107471438089	291.54724943956	303.124938045463	253.841773080624	530.547132261284	345.527946580915	341.531257162105	619	305	277	288	298	656	341	355	0.48703549766614	0.48703549766614	387.438522156815	0.367781390494365	0.286927428877261	0.435298144821005	0.711079073973961	FALSE	0.456486720796537	-0.620904832867834	0.173772467491803	0.813183991210857	FALSE	chr04	90024	92456	+	94784	97216	YDL206W	YDL206W	ORF-T	viable	0	2432	2432	0	99.3	2433	0.18364406365451	-0.162634458645051	1.88559605689741
SK0375	SK0375	187.888705579013	235.979267126022	81.0438202413217	191.558120570397	142.485598784459	179.863472508088	207.272121872445	655.240967391894	168	211	77	182	166	224	203	686	0.483330899687818	0.483330899687818	235.166509259205	0.409731503608759	-0.662052940671778	0.10613292863411	0.331994121314086	FALSE	0.481319674798424	-0.294019238113813	0.54129185296848	0.955395981009915	FALSE	chr04	94120	94608	+	98880	99368	YDL204W	RTN2	ORF-T	viable	1	488	488	0	99.39	489	-0.200733499378736	-0.377253290418276	-0.879373854318604
SK0376	SK0376	266.175666236935	150.981995554564	210.503429198238	103.146680307137	316.041305548155	43.3381858380307	154.260575572054	330.320128012603	238	135	200	98	368	54	151	346	0.483071500111069	0.483071500111069	196.845995783465	0.463417418123143	0.589396318207668	0.20342728258716	0.482660943124514	FALSE	0.496044650055754	0.0190572671715221	0.969354049926728	0.998909004099416	FALSE	chr04	94608	95784	+	99368	100544	YDL204W	RTN2	ORF-T	viable	1	1176	1176	0	99.75	1177	0.272376960736474	0.0996637989273254	0.634096075314716
SK0377	SK0377	1276.07745872413	530.114562169358	1267.23064377339	424.16440983445	735.14653269446	272.184486811447	647.391323022255	409.230723762559	1141	474	1204	403	851	341	630	431	0.480245264787523	0.480245264787523	695.192517599006	0.297198519464777	1.24132822396747	2.95684880215601e-05	0.000546526942962041	TRUE	0.39221440539163	-0.142626195298392	0.716124284528671	0.973968440820435	FALSE	chr04	98424	99320	+	103183	104079	YDL202W	MRPL11	ORF-T	viable	0	896	896	0	99.89	897	0.425439482986101	0.306942348204403	0.278528767358364
SK0378	SK0378	5047.27219213146	4878.3960341408	4129.02476372344	5325.73675871543	3878.97021541612	3575.84234416225	4933.96788365527	4407.38199752496	4513	4362	3923	5060	4488	4482	4799	4644	0.480002885287164	0.480002885287164	4522.07402368372	0.150510373096246	-0.152833299591317	0.309899152901318	0.60257041118359	FALSE	0.209780981885189	0.290126822766738	0.166665268106196	0.812009374409789	FALSE	chr04	99496	100448	+	104254	105206	YDL201W	TRM8	ORF-T	viable	0	952	952	0	99.69	953	-0.0461038755998653	0.0429372647939894	1.93131573507271
SK0379	SK0379	5491.2710975771	6388.21598968644	8865.3519206838	8774.83544612856	4439.99296116108	7084.95300230451	4709.75163478826	4333.93291041685	4910	5712	8423	8337	5200	8780	4637	4515	0.485879422447006	0.485879422447006	6261.03812034333	0.165623639296491	-0.104249763552744	0.52906253930204	0.778253111534738	FALSE	0.230216346298218	-0.168551164622857	0.464081613503959	0.936452118940411	FALSE	chr04	107088	111168	+	111848	115928	YDL195W	SEC31	ORF-T	essential	0	4080	4080	0	99.63	4081	-0.0237327027960284	-0.0962053311903546	-3.05370311241812
SK0380	SK0380	288.716774661281	444.670552727164	261.015269129178	229.957599421456	487.283853690308	553.575059899509	189.759389576925	511.751762485388	254	404	244	222	559	700	183	544	0.483708968124116	0.483708968124116	370.841282698901	0.370485824059463	-0.249223162797624	0.501142720859673	0.761040840960524	FALSE	0.458034101682142	-0.454891162846133	0.320642610695376	0.885208046335304	FALSE	chr04	111368	114272	+	116431	119243	YDL194W	SNF3	ORF-T	viable	0	2812	2904	-92	99.25	2813	-0.0887673913021559	-0.196632941028531	-1.21514835734229
SK0381	SK0381	247.163118648582	388.079647832842	577.831913149164	229.44873782608	245.869587100629	339.655457793365	409.463146323638	295.659629359311	221	347	549	218	285	425	399	311	0.480891933955585	0.480891933955585	341.646404754201	0.395321754592772	0.228797295076068	0.562749628554804	0.799608784170778	FALSE	0.474866670132349	-0.149926470882415	0.752212541817803	0.979688840876747	FALSE	chr04	114568	116000	+	119539	120971	YDL193W	NUS1	ORF-T	essential	0	1432	1432	0	99.65	1433	0.125617799956777	0.0134518438959137	0.892914508130677
SK0382	SK0382	53028.2319942196	50852.9728730816	45604.5154186523	43880.4923335188	32854.3758069536	32411.5236504137	51846.9359574509	51752.0616261353	47415	45470	43329	41691	37958	40679	50356	54603	0.479311164985993	0.479311164985993	45278.8887075532	0.0723700550894952	0.0561025099380125	0.438211338824509	0.713216110203532	FALSE	0.102022207662042	-0.0433338565811019	0.671019474340803	0.969289955196816	FALSE	chr04	116264	117040	+	121235	122011	YDL192W	ARF1	ORF-T	viable	0	776	776	0	99.61	777	0.0175175258908629	0.00276587584512158	0.842108077227718
SK0383	SK0383	2474.1065732885	2789.79325960713	2912.07671087634	2370.90031653717	2915.62241629613	1781.41874295256	2687.7295498545	2189.53134690587	2202	2506	2754	2263	3337	2256	2586	2331	0.477026017341877	0.477026017341877	2515.14736453978	0.193382220018283	0.0733919840199435	0.704303429740088	0.873957167029137	FALSE	0.266684417290908	0.415812625287148	0.118950575258097	0.75388630218847	FALSE	chr04	117616	118704	+	122592	123670	YDL191W	RPL35A	ORF-T	viable	0	1078	1088	-10	98.71	1089	0.0185695323900654	0.149521619494833	-7.0519862511361
SK0384	SK0384	1744.68083751941	1497.51771887082	2131.34722063216	1666.13464210406	1188.03355960642	2249.65323954959	1392.39431054007	1431.3647409325	1560	1339	2025	1583	1357	2853	1337	1526	0.473869310850336	0.473869310850336	1662.64078371938	0.233814261094554	0.232607512736495	0.319814643330345	0.613673581452061	FALSE	0.318036670331353	-0.670400522191455	0.0350366412126299	0.580272688994323	FALSE	chr04	121968	123768	+	126934	128734	YDL189W	RBS1	ORF-T	viable	0	1800	1800	0	99.44	1801	0.0881729345636254	-0.154225910408952	2.74912983414046
SK0385	SK0385	4361.16819587849	2460.14625593288	5484.47300776875	3219.39436414478	5527.56695902654	2591.43336778156	5818.74990972432	2376.8481864587	2043	3247	2730	4515	3320	4835	2938	3728	0.475613959667552	0.475613959667552	3979.9725308395	0.147483347586134	0.793316586798993	7.48903858744765e-08	2.48472610007585e-06	TRUE	0.205432303482862	0.387783069450118	0.0590737495472478	0.642185685957551	FALSE	chr04	126680	130168	+	132601	133839	YDL185W	TFP1	ORF-T	viable	0	1238	3488	-2250	99.84	1239	0.238898443474406	0.35859957840242	-0.501054478158786
SK0386	SK0386	2667.34858813063	2577.87777595015	3542.77271340635	3123.87088930186	1549.5566411006	2539.05159528105	6018.44424133417	6496.27954459434	2385	2305	3366	2968	1773	3215	5789	6915	0.474688515346132	0.474688515346132	3564.40024863739	0.174457647484325	0.0924650081675342	0.596102174079327	0.816650214325302	FALSE	0.241576826809097	-0.474136057867041	0.0496843063141847	0.626452405801978	FALSE	chr04	133408	134760	+	137080	138432	YDL182W	LYS20	ORF-T	viable	1	1352	1352	0	99.78	1353	0.0370857794472891	-0.0769535815608141	3.07501588769868
SK0387	SK0387	5385.37026840794	6159.01481439227	5187.58384020155	5039.23680740778	3401.47434131034	4583.31824873783	5753.41094240557	5917.15660654223	4797	5528	4910	4806	3868	5838	5500	6336	0.47356671262981	0.47356671262981	5178.32073367569	0.146776714974581	-0.0830948603604742	0.571304675877081	0.802920913891915	FALSE	0.204716221928857	-0.142410224734879	0.486649927297298	0.939434142476319	FALSE	chr04	135008	135536	+	138680	139204	YDL181W	INH1	ORF-T	viable	0	524	528	-4	99.05	529	-0.0249515811507501	-0.0595499541778374	-1.38662046377158
SK0388	SK0388	701.22749046453	655.373699222033	783.072756617446	576.779396003173	629.648625944854	563.981240165029	733.284035262351	884.557515589108	627	586	744	548	715	719	700	948	0.471102302026091	0.471102302026091	690.990594908566	0.289202030181151	0.214605847263589	0.458049750228659	0.72790939377325	FALSE	0.382557357698308	-0.240027111370336	0.530378866591845	0.953910713786159	FALSE	chr04	135728	137632	+	139396	141300	YDL180W	YDL180W	ORF-T	viable	0	1904	1904	0	99.58	1905	0.0807972559515071	-0.0264369021354479	1.32720049491922
SK0389	SK0389	372.422255701258	213.611564080902	338.910521009164	726.236830733922	813.784481620851	800.943307890027	1028.53793517966	1156.59407646031	333	191	322	690	912	1033	969	1254	0.464935683241087	0.464935683241087	681.380121584511	0.340462717443623	-0.115923609894244	0.733488748194286	0.889572813878551	FALSE	0.433139520730664	-0.0414501426052373	0.923761242157879	0.994708830494895	FALSE	chr04	138104	139328	+	142476	143700	YDL179W	PCL9	ORF-T	viable	1	1224	1224	0	99.92	1225	-0.120836720211519	-0.0263305611174323	0.782098015641754
SK0390	SK0390	1485.21548219601	2146.18110717932	2761.80499108089	2256.59676100511	1993.96593218309	1555.41020392222	1296.19417900986	1215.71113394178	1328	1919	2624	2144	2227	2012	1217	1322	0.46335081118821	0.46335081118821	1838.88497381478	0.225792789679332	-0.0919438386007143	0.683857801424125	0.861394036257969	FALSE	0.308368929636315	0.302552933479754	0.326523960224507	0.885208046335304	FALSE	chr04	139488	141136	+	143860	145508	YDL178W	DLD2	ORF-T	viable	0	1648	1648	0	99.7	1649	-0.0156388033649895	0.074536774984163	5.76614311495392
SK0391	SK0391	729.187119270931	451.827601511436	991.471151523702	553.624018791367	1061.80260490854	1417.88448954616	609.904755090912	489.289480711745	652	404	942	526	1168	1858	564	539	0.456358875031619	0.456358875031619	788.123902669349	0.284356308833685	0.673945131243898	0.0177845867642628	0.102055463155817	TRUE	0.377001657146972	-0.710910955731229	0.0593357752806955	0.642185685957551	FALSE	chr04	141952	144280	+	146324	148652	YDL176W	YDL176W	ORF-T	viable	0	2328	2328	0	99.66	2329	0.233154049875102	-0.0571979994368631	1.24532277894166
SK0392	SK0392	1040.09819159811	1621.65847077124	1004.1013572756	817.805822435156	1006.6735304618	1134.84688778474	1325.75011528255	1855.16384272438	930	1450	954	777	1111	1483	1230	2038	0.457860158319574	0.457860158319574	1225.7622772917	0.259497218328229	-0.189286195023501	0.465735988124307	0.734096465615957	FALSE	0.348630302548858	-0.123387693795058	0.723397855407419	0.975708680919493	FALSE	chr04	148152	149096	+	152521	153465	YDL173W	YDL173W	ORF-T	viable	0	944	944	0	99.47	945	-0.0767367695536557	-0.107824376627287	-0.405120091117393
SK0393	SK0393	470.840149099788	671.031091353617	457.844958506168	485.210404301939	469.139094476435	488.501515105721	407.539930173365	381.046558022647	421	600	435	461	545	610	398	400	0.481950373962973	0.481950373962973	478.89421262996	0.32178442672235	-0.24650788812467	0.443637439953989	0.715608607768098	FALSE	0.416742742796684	0.241185078518289	0.562765619829511	0.955995468504846	FALSE	chr04	156312	157960	+	160674	162322	YDL170W	UGA3	ORF-T	viable	0	1648	1648	0	99.51	1649	-0.095088123760638	0.00354296083855655	1.03725976177083
SK0394	SK0394	2469.39441618131	3262.32948913084	3493.30440754476	2900.73725435172	3349.51697844251	4083.74850606743	4757.24961205825	4400.49526095647	2208	2917	3319	2756	3944	5035	4709	4561	0.488497299601199	0.488497299601199	3589.59699059166	0.184599347029519	-0.0583520973399785	0.751925604559136	0.897775556763951	FALSE	0.254834104882977	-0.0325324486180021	0.898417031517468	0.992337573012232	FALSE	chr04	159536	160912	+	163891	165267	YDL168W	SFA1	ORF-T	viable	0	1376	1376	0	99.42	1377	-0.0143516297669584	-0.019763085830763	-0.377062128251333
SK0396	SK0396	634.124381329168	1271.6039181151	723.079279295948	787.282825201411	683.906363355915	1265.4523367968	726.232775253447	1083.08145912319	567	1137	687	748	820	1533	732	1103	0.497421613994097	0.497421613994097	896.845417308873	0.280326380104865	-0.538679028834538	0.0546543761036271	0.221631776066284	FALSE	0.372647900573977	-0.177423306719024	0.633992352642304	0.966020297976366	FALSE	chr04	164240	164936	+	168595	169291	YDL165W	CDC36	ORF-T	essential	0	696	696	0	99.86	697	-0.180878446007286	-0.221411858946628	-0.224092001197914
SK0397	SK0397	116.312055834627	111.838515225603	303.124938045463	153.667503314714	169.998454027206	476.371892019367	178.661555652026	230.239575908112	104	100	288	146	206	571	182	232	0.502724085802849	0.502724085802849	217.52681125339	0.412869813353347	0.258115383582418	0.531857005930885	0.779893759956947	FALSE	0.483123735669725	-1.0001312108482	0.0384397319543506	0.601460377943358	FALSE	chr04	167696	169248	+	172051	173603	YDL161W	ENT1	ORF-T	viable	0	1552	1552	0	99.87	1553	0.197993901023214	-0.306148897446565	2.54625418189357
SK0398	SK0398	301.963991109128	423.867972705035	388.37882687075	396.798964038679	490.038996231289	839.665179510832	242.062038310586	213.962864604448	270	379	369	377	590	1013	245	217	0.499492319455482	0.499492319455482	412.092354172593	0.349751044303301	-0.20045220528451	0.566557858222001	0.801291028465141	FALSE	0.442160826662021	-0.170766352242273	0.699342120736191	0.970799891161354	FALSE	chr04	172432	174144	+	176788	178500	YDL159W	STE7	ORF-T	viable	0	1712	1712	0	99.71	1713	-0.0750023561115212	-0.15793548330307	-1.10574029258808
SK0399	SK0399	125.259137052675	275.122747454983	344.17310673912	331.542900987225	242.726078276997	213.253347142541	452.149926768726	412.100534042688	112	246	327	315	288	261	451	424	0.492247470667356	0.492247470667356	299.540972308119	0.380466814395086	-0.296616686595164	0.435618992543182	0.711429504297396	FALSE	0.465238637751789	0.344036624673828	0.459613026750434	0.935512128909079	FALSE	chr04	174824	176632	+	179177	180985	YDL156W	YDL156W	ORF-T	viable	0	1808	1808	0	98.84	1809	-0.111167605248123	0.0457120887000375	1.41119972493794
SK0400	SK0400	666.557550744593	778.396065970196	551.518984499384	757.812345113658	456.967646606699	655.72115542683	578.001874989562	790.604542629351	596	696	524	720	537	810	571	821	0.487524311033287	0.487524311033287	654.447520747534	0.288183222254116	-0.338430374424627	0.240251519098953	0.528964433791081	FALSE	0.38161388428496	-0.117619654412658	0.757917680493945	0.981274613038891	FALSE	chr04	176632	178200	+	180985	182553	YDL155W	CLB3	ORF-T	essential	0	1568	1568	0	99.68	1569	-0.100701780052468	-0.145219294733247	-0.442072768302454
SK0401	SK0401	36.906710024449	6.71031091353617	213.660980636212	87.3589231172689	141.806009619295	81.0036322317131	2.0446673373569	76.3229376863175	33	6	203	83	165	101	2	80	0.482721622436404	0.482721622436404	80.7267714457685	0.516521196360006	0.452668885890285	0.380823445403281	0.669668770878673	FALSE	0.482863066326221	-0.502011431080971	0.298499800606497	0.87791743554201	FALSE	chr04	178200	180008	+	182553	184361	YDL154W	MSH5	ORF-T	viable	0	1808	1808	0	99.61	1809	0.422614868219833	-0.0386332738416452	1.09141484776525
SK0402	SK0402	92.8259676372504	14.5390069793284	95.7790602851984	31.5755143797357	173.678805437657	31.1225588145513	31.8635699145147	26.5797377906082	83	13	91	30	201	39	31	28	0.480127607318776	0.480127607318776	62.2455276548556	0.507416588422504	1.16067657904322	0.0221711216271484	0.11944200870149	TRUE	0.488476567048538	0.173965845522476	0.721736027970859	0.97518896671103	FALSE	chr04	180008	181096	+	184361	185449	YDL154W	MSH5	ORF-T	viable	0	1088	1088	0	99.91	1089	0.604695066284224	0.546354074894102	0.0964800188442422
SK0403	SK0403	5457.71954300942	5706.00104681026	7682.3226485897	7745.47367734918	4829.74595016423	5041.4474761667	4285.23707613356	4620.98082288773	4880	5102	7299	7359	5521	6389	4118	4923	0.474242973186535	0.474242973186535	5671.11603013885	0.125782699391143	-0.0392735395730576	0.754863273254113	0.898685235667722	FALSE	0.176283182176154	-0.0440252859829517	0.802787000849905	0.984503685198158	FALSE	chr04	183232	184712	+	187579	189059	YDL150W	RPC53	ORF-T	essential	0	1480	1480	0	99.39	1481	-0.0101723750471274	-0.0253277207474326	-1.48985321816118
SK0404	SK0404	825.368242364949	637.479536785936	773.600102303526	514.680884389693	580.237651846448	780.56154087701	608.151633538429	388.507953904893	738	570	735	489	656	999	578	418	0.469035135515624	0.469035135515624	638.57344325136	0.313591399985918	0.392219647779449	0.211031283437751	0.49216114237783	FALSE	0.408616270047071	-0.25178331715569	0.537772264441022	0.955395981009915	FALSE	chr04	184896	187976	+	189242	192322	YDL149W	ATG9	ORF-T	viable	0	3080	3080	0	99.48	3081	0.142221662139024	0.00711236496062021	0.949990986930896
SK0405	SK0405	5316.80301382516	5193.780647077	6116.17713535481	5353.1022045112	5330.37004154073	5229.47644193472	7789.27398641024	6452.66585794549	4754	4644	5811	5086	5905	6812	7254	7066	0.459589382634284	0.459589382634284	5847.70616607492	0.132317373056481	0.112326130197364	0.395928896703223	0.682949277607957	FALSE	0.184846023913253	0.0369221756480259	0.841679566924288	0.989687921827626	FALSE	chr04	190872	192400	+	195218	196746	YDL147W	RPN5	ORF-T	essential	0	1528	1528	0	99.87	1529	0.035032136164936	0.0503954865421526	-0.438550201588735
SK0407	SK0407	224.856007359689	149.823237662437	540.086832630919	267.267334781363	179.365311056458	203.584754236778	212.286053113005	222.144422388503	201	134	513	254	198	266	197	244	0.458090435847192	0.458090435847192	249.926744153644	0.385660914476456	0.544000580714931	0.158372311261257	0.419338794874977	FALSE	0.469137258412912	-0.514223577549371	0.273032935995131	0.859391313395686	FALSE	chr04	192568	194424	+	196914	198769	YDL146W	LDB17	ORF-T	viable	0	1855	1856	-1	99.73	1857	0.262925986030071	-0.0361452271210245	1.13747301157555
SK0408	SK0408	14190.4584156596	13073.2131314556	12334.054573108	9233.23394619826	9817.08169773781	8108.68339428433	13911.1673117512	14566.0488277334	12692	11686	11722	8770	10913	10531	13000	15903	0.461045899455249	0.461045899455249	11904.242662241	0.119336048071037	0.258456379131428	0.0303275199974149	0.149675550200589	FALSE	0.167233900098108	-0.148913975522488	0.373222542201379	0.897924539303405	FALSE	chr04	199960	201696	+	204304	206041	YDL143W	CCT4	ORF-T	essential	0	1737	1736	1	99.54	1738	0.0752139203340184	0.0197226739899038	0.737778939027282
SK0409	SK0409	2094.73539017554	1452.78231278058	2003.99264596723	1515.62469022732	2434.29262745081	1797.70355378354	1660.93033945692	1548.21911587254	1873	1299	1904	1440	2718	2326	1559	1684	0.463216598560677	0.463216598560677	1813.53508446431	0.202398821406333	0.445508541686101	0.0277259744716522	0.141506098542963	FALSE	0.278106391763077	-0.171123349907116	0.538345964430632	0.955395981009915	FALSE	chr04	202808	205344	+	207155	209691	YDL141W	BPL1	ORF-T	essential	0	2536	2536	0	99.29	2537	0.140085319431166	0.087737910126976	0.373682335285048
SK0410	SK0410	911.653509043834	792.787577586253	844.275825657151	689.270494253206	1067.21178058427	850.4020374671	1300.5152174168	662.48414299299	815	709	802	655	1187	1104	1216	723	0.461517697616903	0.461517697616903	889.8250731252	0.270127933404098	0.26581448109248	0.325099869309974	0.618493950967596	FALSE	0.36101345699939	0.34316625703986	0.341825945888667	0.892027068619762	FALSE	chr04	213064	215752	+	217393	220080	YDL138W	RGT2	ORF-T	viable	0	2687	2688	-1	99.7	2690	0.0735961371740895	0.194421785496462	-1.64173899557477
SK0411	SK0411	2304.99179879968	1754.74630388971	1380.90249554044	1856.64024552846	1701.94681013071	1447.65968689854	2500.97450467269	2331.78552393287	2061	1569	1312	1764	1891	1881	2336	2547	0.460949119977947	0.460949119977947	1909.95592117414	0.22173522583052	-0.00977905789463956	0.96482277156066	0.987745453173729	FALSE	0.302753634971591	0.174020643224058	0.565431361536035	0.955995468504846	FALSE	chr04	216009	217217	+	220337	221545	YDL137W	ARF2	ORF-T	viable	0	1208	1208	0	99.75	1209	0.00886646974914804	0.0461116303924322	-4.2006753191554
SK0412	SK0412	78817.0752200914	71490.5340876621	74401.3845329713	60676.5609492462	57352.5326530033	48326.6254427441	84498.8691195793	68641.63137498	70474	63923	70689	57649	63603	62894	78776	75098	0.460079035850499	0.460079035850499	68025.6516725347	0.0737161351324115	0.215638198478077	0.00344178485411902	0.030381243349486	FALSE	0.103901477619161	0.0586881408903693	0.572179780277013	0.95857634378943	FALSE	chr04	217529	218497	+	221857	222825	YDL136W	RPL35B	ORF-T	viable	0	968	968	0	99.69	969	0.0641872962206604	0.0837649628877753	-0.305008433441589
SK0413	SK0413	313.147842631688	486.497541231373	244.183977869956	322.070246673305	116.931763290852	107.162110822644	318.399312345786	251.332652357773	280	435	232	306	128	141	293	278	0.454134938699875	0.454134938699875	269.965680902922	0.376808712369283	-0.421416266449615	0.263403668952205	0.552563029094862	FALSE	0.46377999905881	0.649945678193406	0.161091664910203	0.806181249000872	FALSE	chr04	222281	223833	+	226609	228161	YDL133W	YDL133W	ORF-T	viable	0	1552	1552	0	99.87	1553	-0.161360839678368	0.0841235763525646	1.52133824117576
SK0414	SK0414	1425.94106912644	1317.4577093576	1303.01622673709	1453.52617861384	2724.0220455215	1656.96489897716	1606.53503895862	1052.18184813215	1275	1178	1238	1381	2969	2188	1472	1168	0.452175496534812	0.452175496534812	1567.45562692805	0.211534854585846	0.0206801305326722	0.922121056869965	0.972954195805086	FALSE	0.289656309651735	0.601210777014177	0.0379309164838249	0.601460377943358	FALSE	chr04	224001	226785	+	228329	231113	YDL132W	CDC53	ORF-T	essential	0	2784	2784	0	99.61	2785	-0.00663484811199446	0.203651234846813	31.6941819027708
SK0415	SK0415	2376.56844854406	3692.90777274941	3097.55796065208	4541.61148495199	3575.05913822835	3306.09325720533	5405.2346484856	5122.52069599283	2125	3302	2943	4315	3867	4393	4915	5722	0.4487437226329	0.4487437226329	3889.69417585121	0.145683850137479	-0.566867840724372	9.97981010164651e-05	0.00159198110997689	FALSE	0.202771795188612	0.645671571181049	0.00145140783126498	0.185489479365297	TRUE	chr04	227313	228785	+	231607	233079	YDL131W	LYS21	ORF-T	viable	1	1472	1472	0	99.73	1473	-0.177296836491742	0.0275312168960041	1.15528318181406
SK0416	SK0416	686.688483485202	1087.07036799286	1030.41428592538	1200.92206357595	1638.10303634147	1624.1874812106	1893.52581671362	3038.88683781816	614	972	979	1141	1769	2161	1719	3399	0.448016554913601	0.448016554913601	1524.9747966329	0.237116706025942	-0.387945834386365	0.101819373572876	0.325500921441049	FALSE	0.320914941213274	0.0248534719615462	0.938269012117022	0.995675389580196	FALSE	chr04	229113	229593	+	233407	233887	YDL130W-A	STF1	ORF-T	viable	0	480	480	0	98.96	481	-0.124595218832399	-0.120667450257656	0.0315242319211767
SK0417	SK0417	440.607939626857	215.319294350155	721.694934084226	458.82266438443	701.207082848617	475.147418229252	1067.23102189205	616.026131322472	393	193	684	437	755	634	966	691	0.447792151737318	0.447792151737318	587.007060842258	0.303550985608428	0.774087990654722	0.0107689355822621	0.0705038629950253	TRUE	0.397059947289197	-0.122409365818862	0.757862144688741	0.981274613038891	FALSE	chr04	229809	230625	+	234109	234921	YDL130W	RPP1B	ORF-T	viable	0	812	816	-4	99.02	814	0.23629770156492	0.209543721033214	0.113221501328718
SK0418	SK0418	958.456075483417	776.159295665684	873.589231172689	832.541062479032	529.29363915985	587.171265307903	617.469625544522	710.064943154471	857	694	830	791	570	783	559	796	0.44677166885799	0.44677166885799	735.593142245946	0.276554762899799	0.128072869647439	0.643291759716767	0.841334082147163	FALSE	0.369073360611376	-0.25328506091945	0.492541008434168	0.939549686639402	FALSE	chr04	230897	232241	+	235193	236537	YDL129W	YDL129W	ORF-T	viable	0	1344	1344	0	99.55	1345	0.0564281586992694	-0.0535013970460529	1.9481329584257
SK0419	SK0419	1821.35328728084	1321.47977071459	1724.61229329664	1392.00461031296	2206.0153267947	1928.64245656133	1457.12912995208	1504.54776779913	1628	1182	1638	1323	2370	2577	1316	1690	0.445857078274057	0.445857078274057	1669.47308033903	0.206352020848058	0.365494200656228	0.0765246287198514	0.272886146078535	FALSE	0.283082128793653	-0.284049318077093	0.315659879524499	0.884826247967501	FALSE	chr04	232569	234033	+	236864	238327	YDL128W	VCX1	ORF-T	viable	0	1463	1464	-1	99.32	1465	0.116169627043578	0.028148239498946	0.757697083004434
SK0420	SK0420	2455.97379435424	2307.22856910419	2797.59057404459	2601.82238489022	2121.55789293489	2787.31281604588	3197.34615439317	2335.43505763174	2196	2063	2658	2472	2274	3731	2881	2628	0.444675311178068	0.444675311178068	2575.53340542487	0.205524475015673	0.0919036730769157	0.654754801861217	0.844509467963233	FALSE	0.282238288886399	-0.0592553980776968	0.833708164935456	0.989687921827626	FALSE	chr04	234865	236001	+	239159	240295	YDL127W	PCL2	ORF-T	viable	1	1136	1136	0	99.47	1137	0.0294507174800606	0.0163160480999132	0.44598809482452
SK0421	SK0421	483.142385774604	3409.95632922863	913.584882720354	3167.02409228749	860.095199116874	6983.38943031185	1489.69596982956	7066.56529002977	432	3049	868	3009	921	9355	1341	7958	0.444242956978755	0.444242956978755	3046.68169741239	0.22617491357351	-2.18810991828891	3.87301249797489e-22	4.04911353499218e-20	TRUE	0.307580243460782	-0.439427591058479	0.153101979459487	0.800426802063182	FALSE	chr04	240177	241217	+	244460	245500	YDL124W	YDL124W	ORF-T	viable	1	1040	1040	0	98.08	1041	-0.672670138554607	-0.776491783693005	-0.154342580691159
SK0422	SK0422	4381.03838445726	3343.13608269311	3796.54321440427	2678.14340331174	4859.33748893292	4142.33411386102	3532.1677050913	3216.87449309464	3915	2991	3605	2546	5209	5545	3183	3620	0.444978101292486	0.444978101292486	3743.69686073078	0.148797229482956	0.43476290482822	0.00347961178560403	0.0306746804446331	FALSE	0.207185786373207	-0.248176217382494	0.230977817520921	0.83691629091126	FALSE	chr04	241385	242241	+	245668	246523	YDL123W	SNA4	ORF-T	viable	1	855	856	-1	98.25	857	0.132917084379651	0.0570014951823149	0.571149973320951
SK0423	SK0423	8043.61416974278	8199.98205518325	10013.2695566162	9468.2293054254	5936.28365496206	6924.1717672896	7114.44729140718	5934.09248126205	7200	7324	9524	8986	6401	9222	6449	6644	0.446856385528571	0.446856385528571	7704.26128523606	0.134558413716889	0.0236105659654771	0.860712670718546	0.951119484686671	FALSE	0.188235998605764	-0.00111740270958022	0.99526364170165	0.99929607242283	FALSE	chr04	242241	244993	+	246523	249281	YDL122W	UBP1	ORF-T	viable	0	2758	2752	6	99.24	2759	0.00944968645915257	0.0064519916386936	0.317226908365359
SK0424	SK0424	974.113467615001	1453.90069793284	1111.4581061667	1632.45409343234	722.98462216863	1385.90925689498	1905.82394809683	1825.88468089035	871	1300	1056	1551	787	1832	1744	2029	0.451599151161818	0.451599151161818	1376.56610914971	0.252379489843812	-0.530371408587133	0.0355985188689057	0.167033443023736	FALSE	0.340301784822008	0.103928678646339	0.760060372536832	0.981661502471519	FALSE	chr04	245841	246601	+	250129	250889	YDL120W	YFH1	ORF-T	essential	0	760	760	0	99.74	761	-0.170153253909284	-0.0869587353009866	0.488938746082704
SK0425	SK0425	1454.13497132922	1034.33962500792	1241.11766963781	1050.2429087173	1578.52878723414	1432.26408968297	1292.02002112702	1141.60152266885	1300	925	1179	998	1744	1870	1200	1253	0.458428271430472	0.458428271430472	1278.03119942565	0.227170974110431	0.345155526035915	0.128670758657469	0.36951131971543	FALSE	0.309359361507871	-0.181916270746285	0.556504160467191	0.955995468504846	FALSE	chr04	248201	251305	+	252488	255591	YDL117W	CYK3	ORF-T	viable	0	3103	3104	-1	99.39	3105	0.111533202441303	0.0473616352540532	0.575358420475927
SK0426	SK0426	2887.67046312507	3002.86413380744	3242.80532679886	3109.13564925798	2389.93705072561	2019.44767163127	2718.17944590867	2666.79675752639	2582	2685	3081	2954	2666	2615	2549	2903	0.46278697520377	0.46278697520377	2754.60456234766	0.169570473716466	0.00105481590068573	0.995036778069313	0.998724887178076	FALSE	0.235434887139977	0.134875279929199	0.56672784027583	0.956844809307489	FALSE	chr04	251513	253785	+	255799	258071	YDL116W	NUP84	ORF-T	viable	0	2272	2272	0	99.38	2273	0.00131063741657062	0.0374282038733407	-27.5572526773075
SK0427	SK0427	2481.69665285613	2854.11890855739	3136.50109505375	3811.1645856341	2676.06144793674	3076.6157512202	1621.10732519309	2089.71049054235	2219	2552	2980	3621	3026	3937	1541	2248	0.469116044484592	0.469116044484592	2718.37203212422	0.168643107521925	-0.236147175860028	0.161430188176573	0.424720959759477	FALSE	0.234323569622398	-0.0461502454964391	0.843865935960142	0.989687921827626	FALSE	chr04	258849	263377	+	263135	267663	YDL112W	TRM3	ORF-T	viable	0	4528	4528	0	99.29	4529	-0.0742094629418981	-0.0799824171914755	-0.0777926967898597
SK0428	SK0428	2471.63118648582	2646.09927023776	2193.44573224564	2733.38702813912	2540.73660481638	2582.47867199311	2928.01286098768	3049.81530262034	2210	2366	2084	2597	2852	3326	2763	3302	0.465690438517188	0.465690438517188	2643.20083219073	0.171770799864348	-0.197858446411939	0.249372547228757	0.539635094924842	FALSE	0.23794522866691	0.151752420096553	0.523628632570647	0.952569368968442	FALSE	chr04	267649	268753	+	271935	273039	YDL108W	KIN28	ORF-T	essential	0	1104	1104	0	99.64	1105	-0.0618696360674904	-0.0127949810343675	0.79319449979615
SK0429	SK0429	1562.38405770167	1174.30440986883	1567.19803038088	1547.20020460705	1358.71261564005	2009.36356821596	1719.46429514451	1697.18608563313	1397	1050	1489	1470	1519	2597	1616	1844	0.463807332826148	0.463807332826148	1579.47665839901	0.227705152844424	0.184553484841662	0.417656754388619	0.69742328707735	FALSE	0.310080292126154	-0.437653271033585	0.158121051396084	0.804736223400467	FALSE	chr04	268881	270113	+	273167	274399	YDL107W	MSS2	ORF-T	viable	0	1232	1232	0	99.51	1233	0.0606564715266545	-0.0806523345451241	2.32965753719589
SK0430	SK0430	924.653140766834	780.424409950879	621.718981300815	977.53486767701	1755.09961209018	858.814734010328	558.974519387243	723.105041113827	823	701	588	933	1931	1126	517	797	0.458538250184922	0.458538250184922	900.04066328714	0.312739838992932	-0.106843941909089	0.732623026199298	0.88931090737425	FALSE	0.407577776285269	0.390144376025784	0.338452786071518	0.890943167751677	FALSE	chr04	272345	273665	+	276628	277936	YDL105W	NSE4	ORF-T	essential	0	1308	1320	-12	99.62	1309	-0.0556610168389891	0.165105997522499	3.96627706245651
SK0431	SK0431	2716.94004081903	1942.36155296401	1748.47713986584	2074.21927457764	1285.69360379238	954.530830339256	2191.84169808765	1267.34345175626	2429	1737	1661	1971	1406	1257	2015	1403	0.45374978119298	0.45374978119298	1772.67594902526	0.225303225525514	0.122053079138655	0.588005856913056	0.812163530116681	FALSE	0.307866044892619	0.487101748405785	0.113606817200527	0.750908054438843	FALSE	chr04	276785	280337	+	281072	284623	YDL102W	POL3	ORF-T	essential	0	3551	3552	-1	99.83	3553	0.0459946625590355	0.194481513914902	-3.22834961916025
SK0432	SK0432	4756.49205254489	3861.78393074007	4854.20907731137	5086.81536657543	6522.15760418565	3616.48176852588	5119.37474642051	3837.3613699316	4253	3453	4612	4833	7088	4787	4677	4270	0.450858087402615	0.450858087402615	4706.83448952943	0.158367233197585	0.127976910600081	0.419031747454438	0.698592669935083	FALSE	0.22025917287339	0.49114674644926	0.0257568510183019	0.542286974331197	FALSE	chr04	283361	284529	+	287647	288815	YDL099W	BUG1	ORF-T	viable	0	1168	1168	0	99.4	1169	0.0309966672386163	0.19360894371095	-5.24612130783363
SK0433	SK0433	9155.10085636785	10639.1979534116	12209.1988934978	11768.1942093275	9605.40247438602	8832.06101331589	10662.2384840956	9968.28402955117	8186	9513	11600	11181	10471	11661	9771	11064	0.452251522178818	0.452251522178818	10354.9597392442	0.110738505841237	-0.0787679249521372	0.47690044542487	0.743148817890918	FALSE	0.155389672619732	0.186059116868663	0.231161908663012	0.83691629091126	FALSE	chr04	286993	289601	+	291281	293889	YDL095W	PMT1	ORF-T	viable	0	2608	2608	0	99.62	2609	-0.0207017061031368	0.0326357099212353	2.57647441030429
SK0434	SK0434	880.835966735938	887.317821860607	634.902111736183	1014.67506714758	1149.1358588404	806.778956412852	722.470016046227	679.67584645073	786	795	602	966	1262	1059	667	750	0.456537570464535	0.456537570464535	846.973955653815	0.278891602193177	-0.262736458081952	0.346154881805863	0.638754085538618	FALSE	0.371290609709775	0.510072305453901	0.169509413466574	0.812009374409789	FALSE	chr04	289881	292353	+	294169	296631	YDL093W	PMT5	ORF-T	viable	0	2462	2472	-10	99.07	2463	-0.0985265753595543	0.100002603230795	2.01498101264409
SK0435	SK0435	13557.0648156476	6835.57005058885	17690.7081898199	9810.51231778389	9721.44561249268	4655.11562192431	15863.4850898993	7380.87658502831	12122	6112	16808	9321	10767	6065	14770	8084	0.45948496666844	0.45948496666844	10689.3472853981	0.103749115241541	0.910511303554439	1.69260298088325e-18	1.3811227494012e-16	TRUE	0.145826035738712	0.173148874058198	0.235083292317448	0.842463697885608	FALSE	chr04	292769	293329	+	297056	297616	YDL092W	SRP14	ORF-T	essential	0	560	560	0	99.47	561	0.273494840890811	0.327483239943457	-0.197401892031305
SK0436	SK0436	305.319146565896	300.845605956872	123.144506080969	155.772537606696	317.347236563134	345.537607786156	283.913476803998	226.905410101363	273	269	117	148	359	442	270	244	0.469317957880031	0.469317957880031	257.348190933136	0.384541417892206	-0.06996447533851	0.855627752114994	0.949515281715372	FALSE	0.467581787091304	0.109254633159289	0.815249818945365	0.986337211826163	FALSE	chr04	296537	298329	+	300824	302616	YDL089W	YDL089W	ORF-T	viable	0	1792	1792	0	99.55	1793	-0.0275768214418278	0.0212942649887744	1.77217981897202
SK0438	SK0438	4669.25801066892	4722.94049797721	5013.13916635604	3738.54090256071	4413.27882841359	3667.38107941781	7972.4270331823	6415.86789963983	4175	4223	4763	3552	5077	4621	7710	6796	0.477258026620685	0.477258026620685	5076.60417727705	0.146858135007393	0.199348826239071	0.174646377101518	0.443644232796606	FALSE	0.204583487116838	0.0910609949873534	0.65624436325278	0.969289955196816	FALSE	chr04	301393	302305	+	305680	306592	YDL086W	YDL086W	ORF-T	viable	0	912	912	0	99.56	913	0.058530018196923	0.0893122650084458	-0.525922385808195
SK0439	SK0439	32.4331694154248	0	11.5776886059031	52.6258572995596	46.6441992820433	85.41421726078	71.9256663400849	22.7897520976585	29	0	11	50	54	107	70	24	0.480290019723531	0.480290019723531	40.4263187876818	0.526900006297717	0.0336436785231373	0.949087983040686	0.982376625469931	FALSE	0.45558178203388	-0.149850467695519	0.742215314104494	0.979688840876747	FALSE	chr04	303145	305073	+	307431	309359	YDL085W	NDE2	ORF-T	viable	1	1928	1928	0	99.74	1929	-0.0760569564025459	0.0393833167241651	1.51781347278376
SK0440	SK0440	2099.20893078457	2958.1287277172	2617.61014208009	2320.80030691058	2787.03063755889	2745.38311909394	2701.09607695947	2502.28984115232	1877	2645	2487	2205	3244	3422	2643	2622	0.482888149102662	0.482888149102662	2591.44347278213	0.194476045615823	-0.14404618770763	0.458882280104114	0.728312865614254	FALSE	0.26790153566107	0.199065794010074	0.457447888837693	0.934928454027396	FALSE	chr04	305073	306673	+	309359	310959	YDL084W	SUB2	ORF-T	essential	0	1600	1600	0	99.81	1601	-0.0488868036096631	0.019453743288893	1.39793444963638
SK0441	SK0441	2807.14673216263	439.525364836619	3280.69594405454	625.195184718768	2149.76024367233	617.266956235536	2789.90355927191	433.62323275538	2510	393	3117	594	2528	762	2758	450	0.487859186335618	0.487859186335618	1642.88965221347	0.237945592824356	2.39030699488431	9.60582276910598e-24	1.21268981411487e-21	TRUE	0.323082419511894	-0.141822188239618	0.660686192971642	0.969289955196816	FALSE	chr04	308369	309505	+	312655	313791	YDL082W	RPL13A	ORF-T	viable	0	1136	1136	0	99.38	1137	0.756891412820035	0.671814898031859	0.112402536674576
SK0446	SK0446	811.947620537877	596.099286152463	650.455596222556	583.09449887912	699.530026597418	389.909204143079	675.785994179743	171.032044730567	726	533	618	554	825	480	670	177	0.48927726067471	0.48927726067471	572.231783930353	0.325019519495135	0.372044090655954	0.252340786731392	0.542126270217541	FALSE	0.420654033016788	0.896078439225312	0.0331548661069621	0.579214645226328	FALSE	chr04	322193	323041	+	326465	327313	YDL075W	RPL31A	ORF-T	viable	0	848	848	0	99.18	849	0.0934106820478393	0.389027252913986	-3.16469770250419
SK0448	SK0448	2145.06272202706	1516.53026645918	1973.46964873348	1745.0734280534	2882.32513721994	1430.03366206626	1265.92135601877	965.61518628333	1918	1356	1875	1658	3372	1774	1245	1007	0.485346655432037	0.485346655432037	1740.50392585768	0.220347826779238	0.345306501960579	0.117091931599953	0.352593210771956	FALSE	0.301460697831346	0.340449373149519	0.258757582322133	0.858654501154039	FALSE	chr04	326441	329585	+	330700	333844	YDL073W	YDL073W	ORF-T	viable	0	3144	3144	0	99.17	3145	0.101283596199856	0.238364828783218	-1.35343962622406
SK0451	SK0451	9764.62076434739	6973.13142431634	10077.8516728657	7848.62035765631	15343.4858889694	9602.47582762103	6356.22433264632	4677.7390769334	8731	6235	9575	7457	17674	12085	6155	4949	0.477879341925108	0.477879341925108	8830.51866816948	0.115478779878453	0.423321921681879	0.000246568155127863	0.00349531255500112	FALSE	0.161960628473733	0.132680695452484	0.412663338445997	0.919457341838882	FALSE	chr04	330992	333113	+	335255	337376	YDL070W	BDF2	ORF-T	viable	1	2121	2121	0	99.2	2122	0.126688836186834	0.181708793194341	-0.434292070742264
SK0452	SK0452	1707.22349209065	1905.09474615323	1957.28028237314	1791.84080976275	2468.59205987249	1866.60059962328	2748.56388411348	2713.20871314205	1526	1704	1859	1703	2828	2361	2647	2885	0.475424954685972	0.475424954685972	2144.80057339138	0.195926494731084	-0.00154483474020955	0.993708931411648	0.998587723271323	FALSE	0.269461972959705	0.198891514213017	0.460450003713767	0.935682454587377	FALSE	chr04	334681	336185	+	338944	340447	YDL066W	IDP1	ORF-T	viable	0	1503	1504	-1	99.2	1505	-0.00382566737368081	0.0565748402012228	15.7882276934051
SK0453	SK0453	1129.56900377859	2366.50298217376	2132.39973777815	2595.50728201428	2149.9739012357	3052.85233265613	2046.82977047781	2308.31713807406	1010	2116	2026	2466	2459	3867	1968	2458	0.47449625087973	0.47449625087973	2222.74401852356	0.213938006338447	-0.613499560668238	0.00413531278158085	0.0350245288880474	TRUE	0.292774758909603	0.24606830947192	0.400645091763945	0.909668676299782	FALSE	chr04	337441	338233	+	341699	342491	YDL064W	UBC9	ORF-T	essential	0	792	792	0	99.5	793	-0.182132260006208	-0.106318412611467	0.416257105644859
SK0454	SK0454	9282.45251561942	5673.65152710397	9955.63350370235	5533.37596092622	6279.37386599628	3042.57951844931	8345.76618320312	3654.05013208974	8264	5095	9418	5280	7187	3853	8030	3890	0.476891721309176	0.476891721309176	6470.8604008863	0.123743873592855	0.769807963447685	4.9406421873605e-10	2.20385579170861e-08	TRUE	0.173574625452051	0.348102810010707	0.0449102983892918	0.614703787290991	FALSE	chr04	341601	344041	+	345842	348261	YDL060W	TSR1	ORF-T	essential	0	2419	2440	-21	99.46	2420	0.234655249003232	0.339208598300739	-0.445561519470063
SK0455	SK0455	3541.60774963894	4485.20072373245	5187.15422844329	5159.05129518364	3881.67380570453	4211.6858404263	3974.1410970016	2814.00710937281	3171	4005	4935	4895	4522	5245	3892	2946	0.482649421755402	0.482649421755402	4156.81523118794	0.172886480168801	-0.150224474449049	0.384891034652191	0.673676663284641	FALSE	0.239815235660306	0.327419559935548	0.172159016524746	0.812009374409789	FALSE	chr04	345601	351137	+	349831	355382	YDL058W	USO1	ORF-T	essential	0	5551	5536	15	98.92	5552	-0.0433111771429757	0.0484955455103081	2.11970047247199
SK0456	SK0456	228.15057106023	297.490450500104	361.013381074979	34.7330658177093	295.867049758373	231.726220232298	162.826543947964	187.942815104922	204	266	343	33	348	286	161	195	0.487966589447106	0.487966589447106	224.968762187072	0.453619163460596	0.578194159013215	0.202442134946724	0.481639293293143	FALSE	0.495312656881055	-0.305858008323946	0.536901729422608	0.955395981009915	FALSE	chr04	351401	352433	+	355647	356679	YDL057W	YDL057W	ORF-T	viable	0	1032	1032	0	99.42	1033	0.248237035853487	0.0385279058740496	0.844793885241245
SK0457	SK0457	1187.7250316959	989.770859746586	1196.71199499198	1769.28132241119	1267.33155234887	1804.99707729928	1057.59623993347	962.473393828699	1062	885	1137	1681	1501	2213	1053	992	0.491357839274229	0.491357839274229	1279.485934032	0.25961609729156	-0.14004243131136	0.589596243967271	0.812601599473923	FALSE	0.349082639700372	-0.0640545512573554	0.854410468033863	0.989828565396584	FALSE	chr04	352769	355433	+	357015	359679	YDL056W	MBP1	ORF-T	viable	0	2664	2664	0	99.51	2665	-0.0633493369333798	-0.0756436675680936	-0.194071970281913
SK0458	SK0458	348.936167503881	246.044733496326	312.597592359384	254.709149329868	186.944001948029	275.532249655405	135.015738793205	239.440587439054	312	220	297	242	224	334	136	244	0.497100188031779	0.497100188031779	249.902527565644	0.384464709913773	0.156902168505211	0.683196211167711	0.861140976153052	FALSE	0.468408637233538	-0.626245274715027	0.181234534910931	0.815997975538905	FALSE	chr04	363913	365001	+	368158	369246	YDL051W	LHP1	ORF-T	viable	0	1088	1088	0	99.82	1089	0.120717270982972	-0.203478451435077	2.6855786233254
SK0459	SK0459	2224.02794677366	1662.53169740429	2296.2401821351	1644.58274909302	2093.08257303387	2095.36216706853	1745.37034590647	1240.89720291756	1988	1487	2181	1563	2495	2553	1749	1271	0.494679713023599	0.494679713023599	1875.26185804156	0.205498118622356	0.427772927749424	0.0373754431229635	0.172706553823031	FALSE	0.282326190637794	-0.179440481840539	0.525051128623257	0.952569368968442	FALSE	chr04	369315	370955	+	373556	375195	YDL047W	SIT4	ORF-T	viable	0	1639	1640	-1	99.39	1643	0.135679737304749	0.060879385349961	0.551300831212399
SK0460	SK0460	7299.6998887751	7875.66824218696	7992.81520665711	9782.09435484213	9164.56805437171	10722.4739803003	9573.16823309237	10082.2940392433	6527	7042	7594	9294	10922	13067	9591	10329	0.494421805500645	0.494421805500645	9061.59774993362	0.11320119850242	-0.196148714675626	0.0831411532357209	0.286455950721014	FALSE	0.158589859883564	0.042723826074557	0.787623255239227	0.983794925409604	FALSE	chr04	371164	372012	+	375402	376250	YDL046W	NPC2	ORF-T	viable	1	848	848	0	98.94	849	-0.062452951885784	-0.0454434525111853	0.27235701213461
SK0461	SK0461	11200.6272998441	9514.10249024204	11630.3144632027	9754.72890904636	7856.04065761267	8036.28866910419	10575.78517158	9703.04688901683	10015	8507	11050	9268	9363	9793	10596	9940	0.494445860745262	0.494445860745262	9783.86681870611	0.106985628597079	0.238351533951829	0.0258882739861164	0.134468629093849	FALSE	0.150223016951741	-0.188357307271708	0.209896102089334	0.821985255190606	FALSE	chr04	372204	372652	+	376442	376890	YDL045W-A	MRP10	ORF-T	viable	0	448	448	0	97.77	449	0.0736649331983999	0.0166300892355888	0.774246870070467
SK0463	SK0463	2049.9999840853	1816.25748726379	2296.59241255278	1219.86737220379	1938.44834173147	1098.34388247692	998.813192734638	917.10422473641	1833	1624	2182	1159	2304	1342	998	942	0.493100777666881	0.493100777666881	1541.92836222314	0.245237094241327	0.497129655893482	0.0426482085979442	0.187612862412127	FALSE	0.332428786038955	-0.00737697541688767	0.98229548106225	0.998909004099416	FALSE	chr04	394180	397284	+	405153	408257	YDL031W	DBP10	ORF-T	essential	0	3104	3104	0	99.52	3106	0.155786173961179	0.163503399670244	-0.049537295337831
SK0464	SK0464	1802.83686543672	1376.73212242717	1452.47366146784	1117.77320904265	1114.61657930805	1171.5989909687	1198.38135153348	1326.19011295547	1612	1231	1380	1062	1331	1425	1203	1356	0.495404561829119	0.495404561829119	1320.07536164251	0.221486792052326	0.334341587714319	0.131162667817347	0.373450812921646	FALSE	0.302675926272079	-0.409456710411458	0.176122998509927	0.813577534323763	FALSE	chr04	397460	399172	+	408433	410145	YDL030W	PRP9	ORF-T	essential	0	1712	1712	0	99.82	1713	0.115567311155901	-0.0333666372453648	1.28872037353498
SK0465	SK0465	5472.25854998875	4115.65736030219	4637.39054523719	4215.33116969472	7370.86277421728	4805.32547498077	5637.91511712052	7007.03898643397	4893	3680	4406	4005	8835	5823	5681	7138	0.497273908193385	0.497273908193385	5407.72249724692	0.181486773109508	0.26745835513764	0.14056045694947	0.38831132016883	FALSE	0.250882717682247	-0.116163774003235	0.643349865534861	0.966566025698923	FALSE	chr04	399300	400900	+	410273	411873	YDL029W	ARP2	ORF-T	essential	0	1600	1600	0	99.5	1601	0.0840303744124139	0.0418962793001735	0.501415058624514
SK0467	SK0467	127.583593675865	346.461279481512	125.335681734969	204.04808708718	672.66872604624	396.117272917626	599.138492456633	474.151661748681	114	310	119	194	808	479	605	482	0.498673345403459	0.498673345403459	368.188099393588	0.356679013204979	-0.628095500593454	0.0782461104452334	0.276276899730373	FALSE	0.446046498152798	0.908634782475045	0.0416414907009119	0.607495741218577	FALSE	chr04	411764	413220	+	422732	424186	YDL022W	GPD1	ORF-T	viable	1	1454	1456	-2	99.66	1457	-0.336857222585504	0.164610400249652	1.48866519466677
SK0469	SK0469	63.7479536785936	35.7883248721929	306.282489483437	14.7352400438767	28.415390515963	101.327605687033	141.170849461508	86.2357436858702	57	32	291	14	34	123	142	88	0.496401097053355	0.496401097053355	97.2129496785593	0.500698178647325	0.975535121133034	0.0513731400526201	0.213463236395014	FALSE	0.49059570464806	-0.656126286537699	0.181089716382283	0.815997975538905	FALSE	chr04	413948	415084	+	424914	426050	YDL021W	GPM2	ORF-T	viable	1	1136	1136	0	99.65	1137	0.857403640841178	-0.0435132870925634	1.05075006102129
SK0473	SK0473	497.681392753933	338.870701133577	1150.40124056837	351.540726761058	812.832267276284	389.31136195914	413.085260317721	350.457499225893	445	303	1093	334	955	481	408	364	0.487427334660137	0.487427334660137	538.022556249497	0.339128953884984	0.979895308226635	0.00385919441498745	0.0333615889285284	TRUE	0.433090314904916	-0.286250797737484	0.508644743419746	0.945920049408325	FALSE	chr04	424100	425788	+	435071	436759	YDL017W	CDC7	ORF-T	essential	0	1688	1688	0	99.47	1689	0.377505864664873	0.219132652643888	0.41952516992439
SK0474	SK0474	15487.323781172	14536.5780887674	15598.8197501656	15693.434573265	12290.2963483882	12003.9544364145	13465.7854181611	12472.3766736969	12288	14462	13151	16590	12769	16556	11761	14461	0.485742114612546	0.485742114612546	13943.5711337538	0.0955333408574024	0.0401450906636256	0.674324209030914	0.854996416996126	FALSE	0.134366228780819	0.0329996025194115	0.805996171741508	0.984503685198158	FALSE	chr04	427220	428588	+	438357	439448	YDL014W	NOP1	ORF-T	essential	0	1091	1368	-277	98.99	1093	0.0121281231760618	0.0221325939671004	-0.824898514453184
SK0475	SK0475	1384.56081849296	1252.59137052675	1184.08178924009	1245.12778370758	1330.68606092436	2026.46921180613	1761.72946944695	1761.87471653946	1238	1120	1125	1183	1558	2512	1734	1836	0.485734879499331	0.485734879499331	1493.39015258554	0.22899072071737	0.0235816484126686	0.917978206531643	0.971198686532002	FALSE	0.311446683092591	-0.315755729118738	0.310661213777319	0.880777195501713	FALSE	chr04	428932	431012	+	439791	441871	YDL013W	SLX5	ORF-T	essential	0	2080	2080	0	99.57	2081	0.0121552788235492	-0.0881257629324888	8.24999929756913
SK0476	SK0476	4209.71771880235	3970.03053558756	4337.34313340863	4777.67718162986	3781.84829253668	3294.21722030896	4243.87553553985	4049.73249059957	3766	3548	4123	4537	4449	4065	4197	4201	0.487805860874602	0.487805860874602	4083.05526355168	0.147547156979805	-0.0256905483158783	0.861773087181379	0.951757778619609	FALSE	0.205739794527685	0.157303400256655	0.444524959243982	0.931219944364898	FALSE	chr04	432284	433276	+	443141	444134	YDL010W	GRX7	ORF-T	viable	0	993	992	1	98.79	994	-0.0100763023949179	0.0385494940290464	4.82575795348196
SK0477	SK0477	2753.46424485434	4040.72555510103	1576.6706846948	3722.75314537084	1733.59420539211	1774.41421875705	2797.39278000141	4148.15149289519	2462	3613	1498	3537	2042	2187	2770	4298	0.488670064840568	0.488670064840568	2818.39579088335	0.202174739132619	-0.851216654010552	2.55029853513557e-05	0.000472688296359892	TRUE	0.278067698444576	0.536392401308504	0.0537309466035126	0.628865021534582	FALSE	chr04	433476	434060	+	444334	444918	YDL008W	APC11	ORF-T	essential	0	584	584	0	99.15	585	-0.253510589248038	-0.116294556540225	0.541263515322268
SK0478	SK0478	2788.13418457428	3067.73047263829	2261.85934673507	2951.2580773593	4271.35690022945	3316.72699163484	3113.09511891131	2158.73294729413	2493	2743	2149	2804	5120	4019	3137	2199	0.497292082067004	0.497292082067004	2991.11175492208	0.166630489905747	-0.231070468132574	0.165525996780552	0.429133588386855	FALSE	0.231142200191451	0.652703361797362	0.00474554157464315	0.280994855539268	FALSE	chr04	438012	439372	+	450231	451591	YDL007W	RPT2	ORF-T	essential	0	1360	1360	0	99.71	1361	-0.0762188529098438	0.129877165924988	2.70400315626128
SK0479	SK0479	637.479536785936	544.653569148686	584.147016025111	822.01589101912	1220.45656669055	810.427056473088	795.569975581845	815.196972559305	570	487	555	781	1469	978	805	827	0.499352135955346	0.499352135955346	778.743323035456	0.292639990500334	-0.0665581175301098	0.820081412175576	0.933032601405675	FALSE	0.385995603197958	0.286294447454902	0.458266751370255	0.935207904320342	FALSE	chr04	439572	440780	+	451791	452999	YDL006W	PTC1	ORF-T	viable	0	1208	1208	0	99.5	1209	-0.0486873258107629	0.093424429624476	2.91886549669202
SK0481	SK0481	14502.1002693039	14055.8645935538	13603.7841119361	13657.4624863817	12694.5057055849	14854.9826050367	18047.6851441817	19950.8071101012	12967	12568	12925	12976	15393	17794	18397	20090	0.503054361628001	0.503054361628001	15170.89900326	0.0925953302681363	0.0176518554122608	0.84881203555174	0.946566888312782	FALSE	0.130108815446297	-0.201309021523786	0.121806388148148	0.757060918582868	FALSE	chr04	442988	443756	+	455201	455969	YDL004W	ATP16	ORF-T	essential	0	768	768	0	99.35	769	0.00610836905341894	-0.053915028344484	9.82641960120386
SK0482	SK0482	8347.626776439	6979.84173522988	9632.63692011138	7224.47769008354	8147.10313974074	6596.71401639875	10053.5364015862	9104.19795021603	7464	6241	9152	6864	9901	7884	10271	9147	0.504177302931335	0.504177302931335	8260.76682872568	0.115700412222507	0.331340586768841	0.00418617959902581	0.0353212202989681	FALSE	0.162116439317228	-0.105961909618763	0.51335918959824	0.947094269528104	FALSE	chr04	444564	446492	+	456794	458722	YDL003W	MCD1	ORF-T	essential	1	1928	1928	0	99.53	1929	0.102369206189916	0.0641579713647002	0.373268839794714
SK0483	SK0483	984.178933985305	668.794321049105	663.085801974451	1051.4646288452	1161.19196484789	747.340316174712	940.41360578175	595.986898354993	880	598	630	999	1413	892	962	598	0.504830498775025	0.504830498775025	851.557058876675	0.296458135394441	0.0172032567391073	0.953725293412005	0.983625185091139	FALSE	0.39069222501155	0.555239708806936	0.155267612131015	0.801024067808083	FALSE	chr04	447916	449380	+	460146	461610	YDL001W	RMD1	ORF-T	viable	0	1464	1464	0	99.66	1465	-0.018819244287192	0.194252820126922	11.3220308511074
SK0484	SK0484	17824.8225566566	18433.2240794839	15716.1860239405	18035.9338137051	12257.0296767274	12270.8156600973	15113.0377847632	17426.7931030009	15938	16482	14932	17136	14944	14617	15490	17451	0.505811927095164	0.505811927095164	15884.7303372968	0.0986856345773763	-0.124520354011882	0.207025064801562	0.487404893943437	FALSE	0.1387501541954	0.0227549122777192	0.869731784997469	0.989828565396584	FALSE	chr04	452980	453828	+	465232	466080	YDR002W	YRB1	ORF-T	essential	1	848	848	0	99.76	849	-0.0363485778393916	-0.0354443701228968	0.024876013595088
SK0487	SK0487	1472.07330288965	1784.96724203654	1348.97372918874	1934.45583332666	1233.98704176975	2065.55043691951	1299.50574017639	2283.88574514813	1294	1623	1260	1869	1482	2497	1312	2321	0.506814249035247	0.506814249035247	1677.92488393192	0.204952655756965	-0.401208297653497	0.0502809905057951	0.211279483109832	FALSE	0.281386632830253	-0.35959589711368	0.201269751278537	0.821985255190606	FALSE	chr04	455228	456732	+	467480	468934	YDR004W	RAD57	ORF-T	viable	0	1454	1504	-50	99.38	1455	-0.120028081950953	-0.234641743513118	-0.954890386476394
SK0489	SK0489	893.589736652567	898.063277261591	677.821042018327	930.425157056213	747.381812362771	793.691793948267	708.730160279075	1165.51077492644	799	803	644	884	922	934	735	1153	0.511794766517062	0.511794766517062	851.901719313156	0.277981302340188	-0.233472800483307	0.400971911822204	0.687219022029295	FALSE	0.370142298032629	-0.148697224673644	0.68788282446775	0.969832613696394	FALSE	chr04	461652	462820	+	473890	475058	YDR007W	TRP1	ORF-T	viable	0	1168	1168	0	99.66	1169	-0.065763656112866	-0.128808027337033	-0.958650643084189
SK0490	SK0490	38.2663155036622	329.57840409047	189.666341386426	99.3286206601993	211.275414523534	79.6125258856319	251.322247095602	134.387954640283	30	331	158	106	229	105	229	149	0.5128589807496	0.5128589807496	166.679727973226	0.472471809243028	-0.180656326248694	0.702191208089504	0.873139076998117	FALSE	0.495967224143548	0.805971410593731	0.104151959993836	0.73124949036596	FALSE	chr04	463252	465604	+	475490	477326	YDR009W	GAL3	ORF-T	viable	1	1836	2352	-516	99.62	1837	-0.27366679308642	0.333701806156559	2.21937266262035
SK0491	SK0491	2078.16778356019	1599.13058235275	1953.66752240094	1450.22335788227	2412.07812284442	2181.42505564445	1394.66981017502	1125.4055048713	1858	1430	1856	1378	2979	2564	1448	1112	0.512424733183988	0.512424733183988	1774.34596746642	0.198871579461763	0.388505575517806	0.0507544578040589	0.21251444128095	FALSE	0.273742164865531	-0.161716950451535	0.554678720371705	0.955995468504846	FALSE	chr04	465604	470596	+	477870	482861	YDR011W	SNQ2	ORF-T	viable	0	4991	4992	-1	99.64	4993	0.121260251981146	0.061124935787453	0.495919439479997
SK0492	SK0492	46984.478631428	49477.3591358067	42305.9266831159	45818.1763992885	28390.9571024042	30017.4380601888	43884.0857697487	52675.4565557139	42011	44240	40195	43532	34712	35654	45105	52597	0.50723247172245	0.50723247172245	42444.2347922119	0.0792684200645136	-0.096662564559747	0.222679712799545	0.506854408209351	FALSE	0.111686347051475	-0.0731948483642056	0.512235514821166	0.946507105640226	FALSE	chr04	471812	473020	+	484076	485284	YDR012W	RPL4B	ORF-T	viable	0	1208	1208	0	99.26	1209	-0.028267454163936	-0.0584790794518652	-1.06877772270251
SK0493	SK0493	118.548826139139	313.147842631688	390.483861162732	381.011206848811	329.528826434459	241.07609963738	247.675499132858	211.831280881212	106	280	371	362	402	287	254	212	0.506104368464718	0.506104368464718	279.162930358535	0.391800015825651	-0.322672912656672	0.410186577459834	0.691186500249428	FALSE	0.472852247630909	0.491245694934838	0.29885174327835	0.878378063261915	FALSE	chr04	473156	473860	+	485420	486124	YDR013W	PSF1	ORF-T	essential	0	704	704	0	99.86	705	-0.134486170385338	0.105114091905615	1.78159777770782
SK0494	SK0494	652.018543765265	416.039276639243	560.991638813305	537.836261601499	636.501593588686	359.541371456127	277.196925214435	145.216258365419	583	372	533	511	773	430	283	146	0.503833967184297	0.503833967184297	448.167733680497	0.330834089726272	0.364075547421919	0.271124028392708	0.561464213548626	FALSE	0.426535425156379	0.447167506966337	0.294467561659732	0.874903399229692	FALSE	chr04	473996	476036	+	486260	488300	YDR014W	RAD61	ORF-T	viable	0	2040	2040	0	99.12	2041	0.104275561586541	0.257335532594282	-1.46784125329993
SK0499	SK0499	1436.53799609463	1182.81389807982	2032.10988972442	1375.13116724029	698.003127779163	808.139201625182	1179.43782894339	665.229801607681	1284	1058	1930	1307	830	987	1179	683	0.493501945652625	0.493501945652625	1172.17536388682	0.266310218124185	0.366452305021128	0.168810653407456	0.435304776194656	FALSE	0.357600642660299	-0.0200568072570034	0.955272366444266	0.997620203834424	FALSE	chr04	486709	488061	+	498982	500333	YDR021W	FAL1	ORF-T	essential	1	1351	1352	-1	99.56	1353	0.13222444035041	0.105191357033887	0.204448460850975
SK0504	SK0504	456.30114212046	261.702125627911	530.46864157956	270.496906519736	1199.63716231521	417.19054391624	541.185568367204	221.458416024124	408	234	504	257	1474	493	559	220	0.509747397562647	0.509747397562647	487.305063308805	0.3193890525121	0.895662966202581	0.00504258408504292	0.0408968849854814	TRUE	0.413949874274698	0.406045374879681	0.326639742347143	0.885208046335304	FALSE	chr04	503477	503918	+	515734	516175	YDR031W	MIC14	ORF-T	viable	0	441	441	0	98.64	442	0.267766384355082	0.435062255702363	-0.62478294932433
SK0506	SK0506	27525.8626847891	34580.9166396501	18099.4246314644	24375.2789567546	29203.8652367746	42322.5392024484	13626.1394502565	28188.7781178203	24626	30903	17206	23146	36386	49286	14272	27596	0.516603203831884	0.516603203831884	27240.3506149948	0.109522732405739	-0.379437813434551	0.000531284739426666	0.00661978806611512	FALSE	0.153716603481214	-0.407056376836681	0.00809464509761107	0.35169656070205	FALSE	chr04	507814	509590	+	520067	521845	YDR033W	MRH1	ORF-T	viable	0	1778	1776	2	99.55	1779	-0.111321686378904	-0.216506725823539	-0.944874649909789
SK0507	SK0507	31.3147842631688	24.6044733496326	68.4136144894274	86.3064059712777	71.4452863562392	159.744738691711	125.981615259845	87.703400606791	28	22	65	82	85	195	126	90	0.493574584997508	0.493574584997508	81.9392898735116	0.488195788699265	-0.0335223418964826	0.945255661937718	0.981352891194957	FALSE	0.493256993803404	-0.375524304775675	0.446468511692456	0.932725710413521	FALSE	chr04	521278	521566	+	534780	535068	YDR034W-B	YDR034W-B	ORF-T	viable	0	288	288	0	98.96	289	-0.0457203779850624	-0.0976351974930855	-1.13548535239548
SK0508	SK0508	7512.68998939166	5394.04438363068	8214.32591799015	4265.31794923917	8000.09259769264	4391.31497313553	9672.88268863338	4583.27687911727	6705	4832	7790	4060	9432	5408	9587	4745	0.490028699426158	0.490028699426158	6504.24317235381	0.141791070613709	0.704155108197433	6.82966701572959e-07	1.8651960000917e-05	TRUE	0.197872090848808	0.262709980838152	0.184285240983567	0.817310634307663	FALSE	chr04	521782	523134	+	535284	536631	YDR035W	ARO3	ORF-T	viable	1	1347	1352	-5	95.42	1354	0.211680523856825	0.294271147723882	-0.390166380743272
SK0510	SK0510	3936.71573594122	4029.54170357847	4131.12979801543	3875.36813153957	2899.78092961745	2948.38954074494	4124.38088925772	3374.3779371493	3520	3603	3925	3682	3511	3537	4198	3403	0.502311457840373	0.502311457840373	3664.96058323051	0.156670271322172	0.0268042808446849	0.864155186344496	0.95258718075836	FALSE	0.218123733174178	0.108646878795914	0.618415346439683	0.966020297976366	FALSE	chr04	539774	540574	+	554489	555289	YDR041W	RSM10	ORF-T	essential	0	800	800	0	99.75	801	0.00885954460680936	0.045680439572042	-4.15607083652274
SK0514	SK0514	2301.14448599214	1919.93009635497	3049.3490019371	2193.88747050237	1650.81495949286	1222.47566755018	1961.77646311048	1872.53683028142	2056	1718	2895	2086	2017	1453	2015	1871	0.507276019441675	0.507276019441675	2021.48937190269	0.196834092780392	0.343183256015504	0.0812436408233286	0.28193108846697	FALSE	0.271447012564511	-0.0813103787255264	0.764524851096268	0.981661502471519	FALSE	chr04	546413	547733	+	561002	562320	YDR044W	HEM13	ORF-T	essential	1	1318	1320	-2	99.47	1321	0.11412441603941	0.0671363415389345	0.411726746397979
SK0515	SK0515	3004.99713641741	3812.83880823057	2611.69380214348	3558.88432202575	2850.24444125885	3115.12010272762	2985.60777795964	4310.29510756491	2680	3418	2475	3390	3450	3738	3038	4348	0.503456912365645	0.503456912365645	3281.21018729103	0.166715159188244	-0.38598432253456	0.0206002221233923	0.113445338458945	FALSE	0.23134286333174	0.0568317042521762	0.805945383747963	0.984503685198158	FALSE	chr04	551429	552989	+	566021	567573	YDR047W	HEM12	ORF-T	essential	0	1552	1560	-8	99.23	1553	-0.118070082549054	-0.104600529207524	0.114081002153394
SK0516	SK0516	1333.11510148919	1028.91434007555	1198.81702928397	1101.98545185278	871.623220699868	985.874356320489	1007.15719280318	1227.88652657801	1192	920	1139	1047	1048	1191	1018	1247	0.498815494756523	0.498815494756523	1094.42165238788	0.240653582459544	0.199902547969248	0.406162810087415	0.68940521620875	FALSE	0.326388916492184	-0.394945509791007	0.226261351638966	0.834529543165542	FALSE	chr04	553229	555213	+	567813	569797	YDR049W	YDR049W	ORF-T	viable	0	1984	1984	0	99.6	1985	0.0748567659393018	-0.0712197242708104	1.95141332085545
SK0519	SK0519	948.184817625559	1258.0908144389	838.610780818053	960.024165680063	1591.70832739152	1758.14318411339	2023.74981844324	2441.56943921434	847	1126	796	913	1874	2168	2003	2531	0.488913170700566	0.488913170700566	1477.51016846563	0.216052554078884	-0.27324084210268	0.205980256073103	0.485858383433635	FALSE	0.294421025547402	0.0497975223638221	0.865688793235505	0.989828565396584	FALSE	chr04	563461	565021	+	578041	579598	YDR055W	PST1	ORF-T	viable	1	1557	1560	-3	99.36	1561	-0.0938619414240208	-0.0650395285918058	0.307072412896404
SK0520	SK0520	892.15024091545	1376.62028391195	672.10657057274	838.107186635913	1026.38389465833	951.164777283799	755.154933329664	900.446431287885	797	1232	638	797	1232	1151	762	916	0.498421314942521	0.498421314942521	926.516789824465	0.260654370106299	-0.422616080311088	0.104939211724932	0.330267293345023	FALSE	0.350159840056354	0.329331460125602	0.346952173418062	0.894918892896512	FALSE	chr04	565885	567565	+	580465	582142	YDR057W	YOS9	ORF-T	viable	0	1677	1680	-3	99.34	1678	-0.150930739735717	-0.016745288662601	0.889053159800831
SK0521	SK0521	15956.0009672368	14332.105726161	14577.362471978	14814.178829826	8392.3890995134	8567.86300525368	10091.2773440204	12496.0389423468	14267	12815	13850	14075	10433	10001	10546	12262	0.515740267206311	0.515740267206311	12403.402048292	0.109407249798979	0.058458237281379	0.593121702730658	0.815210990183961	FALSE	0.153713839613435	-0.22115040567443	0.150231289645799	0.796221058120033	FALSE	chr04	570574	573798	+	585150	588374	YDR060W	MAK21	ORF-T	essential	0	3224	3224	0	99.69	3225	0.0201907696647976	-0.0567478238036555	3.81058249614895
SK0522	SK0522	281.833058368519	199.072557101573	356.803312491014	181.032949110485	506.939028406467	465.607321864751	417.554301653402	476.936945396925	252	178	339	172	634	540	439	465	0.51884898838278	0.51884898838278	360.722434299142	0.352756311714828	0.597276157536202	0.0904232462923832	0.30311720488093	FALSE	0.443632152332589	-0.586332878624993	0.186279886013927	0.817310634307663	FALSE	chr04	574158	575814	+	588734	590390	YDR061W	YDR061W	ORF-T	viable	0	1656	1656	0	99.76	1657	0.224887927027687	-0.00838898712844441	1.03730296792416
SK0523	SK0523	663.202395287825	814.184390842389	705.186487814098	717.816693565992	496.743960774312	562.047570106667	332.500442145896	705.55487139455	593	728	670	682	622	651	350	687	0.519475695763882	0.519475695763882	624.654601491466	0.309878652507345	-0.210887563216367	0.496156996395711	0.757250561789165	FALSE	0.405033145798243	-0.346025058030425	0.392931618697159	0.909668676299782	FALSE	chr04	576078	578365	+	590654	592941	YDR062W	LCB2	ORF-T	essential	0	2287	2287	0	99.83	2289	-0.0490156641841799	-0.184119586397172	-2.75634176261141
SK0524	SK0524	1503.1096446321	1561.26567254942	1765.07125382723	1994.51999165331	1893.8581657843	1933.59060497378	1054.23569462485	1431.01281094991	1344	1396	1677	1895	2372	2239	1110	1393	0.519606623454817	0.519606623454817	1642.08297987436	0.212135086315695	-0.111443923649872	0.599343980677415	0.819279727436862	FALSE	0.290825968870094	-0.120119931522161	0.679584428558593	0.969289955196816	FALSE	chr04	578541	579229	+	593116	593804	YDR063W	YDR063W	ORF-T	viable	0	688	688	0	98.98	689	-0.0366187422042967	-0.0573743447937659	-0.566802717408297
SK0525	SK0525	277504.907829288	282514.154926243	250420.141959954	249062.394841626	158008.198167316	201586.371554385	222669.876472835	308007.55169897	248130	252609	237925	236635	197713	233666	234226	300133	0.519114368497864	0.519114368497864	243721.699681327	0.0661362539281942	-0.0118519669214278	0.857776505913207	0.949571851097934	FALSE	0.093287271091849	-0.395064964164542	2.28623989598399e-05	0.0117671008800222	FALSE	chr04	579421	580541	+	593996	595116	YDR064W	RPS13	ORF-T	essential	0	1120	1120	0	98.66	1121	-0.00299353880596409	-0.12666608781734	-41.313160452432
SK0526	SK0526	1897.89960337848	2185.32458750828	1642.97926489225	1705.07777650573	1394.91898627074	2039.42656512267	1088.75217821707	1070.14166540326	1697	1954	1561	1620	1742	2369	1143	1045	0.518091670090989	0.518091670090989	1628.06507841231	0.219528828518342	-0.135853799640077	0.536020029380336	0.782429616647418	FALSE	0.300497585404261	-0.117296366904978	0.696284805745006	0.970799891161354	FALSE	chr04	580645	582333	+	595220	596908	YDR065W	YDR065W	ORF-T	viable	0	1688	1688	0	99.17	1689	-0.0408724340932407	-0.0975708121913289	-1.3872033647114
SK0527	SK0527	3753.97377368424	3693.90949182463	4396.28887265443	5747.8841595228	3652.3844348861	5169.50373176894	4696.85587092427	5296.72006751624	3388	3272	4216	5410	4577	5986	4948	5156	0.515072440949789	0.515072440949789	4550.94005034771	0.156914482611443	-0.181334179618514	0.2478348888691	0.537698846116456	FALSE	0.218212117882867	-0.154107571102875	0.480046179416759	0.939434142476319	FALSE	chr04	583661	584773	+	598235	599368	YDR068W	DOS2	ORF-T	viable	0	1133	1112	21	97.18	1134	-0.063875612363962	-0.098132535974646	-0.536306774101651
SK0529	SK0529	652.917710565417	530.444252792366	749.645721211789	881.09828318612	313.355296036775	782.193109572131	1017.79573731855	1100.19638623848	450	583	549	1029	282	1195	770	1413	0.484366452879469	0.484366452879469	753.455812115203	0.30993185666432	-0.0505297037987603	0.870490969922999	0.953734252456981	FALSE	0.404455223717994	-0.541063027138829	0.180975485560492	0.815997975538905	FALSE	chr04	592198	593158	+	607113	607715	YDR073W	SNF11	ORF-T	viable	0	602	960	-358	99.5	604	-0.00276948997423237	-0.150386677907579	-53.301217663466
SK0530	SK0530	942.798683351832	1382.32404818845	931.477674202204	1273.54574664934	2170.57197825387	2134.45732211764	799.289976832901	1313.42511219536	843	1236	885	1210	2468	2718	764	1406	0.471713611181328	0.471713611181328	1368.48631772395	0.240305194251524	-0.444585030298637	0.0643013025291234	0.245992004129425	FALSE	0.325493832161001	0.0822720352511384	0.800453170896479	0.984503685198158	FALSE	chr04	593662	596774	+	608219	611331	YDR074W	TPS2	ORF-T	viable	0	3112	3112	0	99.33	3113	-0.151304993158606	-0.0647959181443522	0.57175294224144
SK0531	SK0531	936.835737754328	1728.41616937362	1440.71052936479	2427.80677541392	1679.84467698096	2679.44245124675	868.346486551472	1486.43250109691	839	1543	1371	2303	1887	3448	820	1608	0.465286351358129	0.465286351358129	1655.97941597284	0.204395148670162	-0.771715577741785	0.000159619038865564	0.00238928632896977	TRUE	0.280759120405947	0.0335902038530956	0.904767816390386	0.992337573012232	FALSE	chr04	596974	598230	+	611531	612791	YDR075W	PPH3	ORF-T	viable	0	1260	1256	4	98.57	1261	-0.242491711936201	-0.213408063122296	0.119936671573983
SK0532	SK0532	241.517676894195	191.28624664328	289.378094142893	675.86576747983	792.843670902862	873.008295807942	505.207713214113	643.090262123983	216	171	275	642	883	1132	473	701	0.461938716426354	0.461938716426354	526.524715901137	0.346118368028438	-0.339127954500285	0.327183172492236	0.620856174948803	FALSE	0.438006697663551	-0.0152124445105113	0.972294179702407	0.998909004099416	FALSE	chr04	598422	600678	+	612983	615240	YDR076W	RAD55	ORF-T	viable	0	2257	2256	1	98.8	2259	-0.212769239778256	-0.0673874655589866	0.68328379784025
SK0533	SK0533	18212.2999970998	24229.8143236269	19774.345155208	24157.5819088491	30716.4068590666	37160.1915901656	33998.7222741699	36634.7104238558	14364	24220	16572	25659	30095	53991	28003	44746	0.460817949445395	0.460817949445395	28110.5090665052	0.0857864659481554	-0.344975702163093	5.78704278995722e-05	0.000990309547509047	FALSE	0.120577801080691	0.150439399302681	0.212157722522517	0.821985255190606	FALSE	chr04	600750	602134	+	615560	616652	YDR077W	SED1	ORF-T	viable	1	1092	1384	-292	99.63	1093	-0.105098855700027	-0.0570197126153093	0.457465904499901
SK0534	SK0534	3321.60390220041	2433.60609130912	2909.15739151965	2918.63004583357	2086.50761151253	1840.160119412	2879.59265001257	2291.40901579981	2970	2176	2764	2773	2316	2393	2687	2505	0.460496174034589	0.460496174034589	2585.08335344996	0.183487776418422	0.209817815454655	0.252832087942899	0.542126270217541	FALSE	0.253876884387271	0.0524318782378344	0.836380977866893	0.989687921827626	FALSE	chr04	603038	603606	+	617556	618124	YDR079W	PET100	ORF-T	viable	0	568	568	0	99.47	569	0.0659944084121704	0.0798827986004614	-0.210447983737509
SK0535	SK0535	1388.95639937967	2101.01859365593	1895.00368029723	2010.98734827623	1495.44582483649	1772.43508931318	933.844683680529	1347.87111050939	1243	1877	1802	1909	1663	2301	873	1471	0.460951360247562	0.460951360247562	1618.19534124358	0.219726286411503	-0.329926256059386	0.133217774375394	0.376801854812629	FALSE	0.300733720725646	-0.0501310120662178	0.867609504861876	0.989828565396584	FALSE	chr04	603974	607454	+	618492	621978	YDR080W	VPS41	ORF-T	viable	0	3486	3480	6	99	3490	-0.0976292407368289	-0.108678184239162	-0.113172482126713
SK0536	SK0536	427.616519624199	581.025756857718	483.550218416964	660.373248594525	1060.39521087358	787.48980651866	468.211237007351	543.538998836836	382	520	459	628	1180	1022	438	593	0.462084512901453	0.462084512901453	626.525124591229	0.301137279361696	-0.323271377944756	0.283046081366583	0.574214584179713	FALSE	0.39513834615161	0.362057147213682	0.359520342566997	0.897165382449422	FALSE	chr04	610342	611974	+	624866	626495	YDR082W	STN1	ORF-T	essential	1	1629	1632	-3	98.59	1633	-0.134186863324147	0.0600660890247369	1.44763017434605
SK0537	SK0537	17792.1141802198	21720.8573621381	17765.8293291981	23434.0222381011	9298.46645162603	12053.5704925623	9089.6464440316	13602.6499814693	15915	19414	16886	22256	10369	15612	8521	14811	0.462447580775196	0.462447580775196	15594.6445599183	0.0979164760369734	-0.345801615652111	0.000413057017949694	0.00544048131319174	FALSE	0.137885346497161	-0.127322146974047	0.355803257333306	0.896015569060862	FALSE	chr04	612062	613335	+	626583	627857	YDR083W	RRP8	ORF-T	viable	1	1274	1273	1	99.29	1275	-0.103765457222489	-0.144648827066185	-0.393997876923874
SK0539	SK0539	1727.90506023556	2164.07526961542	1184.08178924009	1897.68841422212	1109.90750577297	1499.72943307776	1201.35319754842	2501.2042504099	1545	1935	1125	1803	1210	1980	1101	2776	0.452278586858066	0.452278586858066	1660.74311501528	0.224551233728443	-0.502327746194314	0.0252844085263721	0.131964100975005	FALSE	0.306498667547163	-0.220975928482231	0.470928807517165	0.936956482633766	FALSE	chr04	621991	624791	+	636507	639307	YDR089W	YDR089W	ORF-T	viable	0	2800	2800	0	99.32	2801	-0.144483037700495	-0.238233089168074	-0.648865451333581
SK0540	SK0540	2161.64372436866	2410.59481302436	2285.60129530015	2610.02087711863	1322.66939645497	1777.46379327054	4141.01357116586	6051.10864164661	1935	2153	2174	2477	1372	2440	3611	6983	0.429855022205524	0.429855022205524	2845.01451404372	0.165107840934918	-0.185155739588663	0.262107826542122	0.551346159453537	FALSE	0.229112626918937	-0.288118527862494	0.208557793053396	0.821985255190606	FALSE	chr04	629807	630695	+	644185	645075	YDR092W	UBC13	ORF-T	viable	0	890	888	2	99.44	891	-0.0526547714251652	-0.15617307480244	-1.96598144053097
SK0542	SK0542	580.530837001881	563.579770824548	1294.79446469782	860.827138315185	666.063278239374	707.598699037341	347.54888505267	405.489277102252	519	504	1230	818	652	1013	286	488	0.406168363350898	0.406168363350898	678.304043783883	0.291050420503226	0.265778888181219	0.361152460591861	0.652382485948128	FALSE	0.385457847944668	-0.380514010786301	0.323557288021397	0.885208046335304	FALSE	chr04	636583	639847	+	650963	654226	YDR096W	GIS1	ORF-T	viable	1	3263	3264	-1	99.51	3265	0.119369275391599	-0.0406194227196142	1.34028373370249
SK0543	SK0543	6659.04117432033	8547.92516685312	7511.16222314364	10414.4125145851	9705.78746313452	13041.6328372823	7265.55568142309	10183.7092265912	5948	7651	7129	9905	9482	18701	5967	12276	0.405719579118665	0.405719579118665	9166.15328591665	0.108272551626608	-0.409923511203502	0.000153071027278017	0.00230675280071443	FALSE	0.151815258576658	-0.0487996753883695	0.747876082732508	0.979688840876747	FALSE	chr04	652663	654599	+	668845	670777	YDR099W	BMH2	ORF-T	viable	0	1932	1936	-4	98.97	1937	-0.126508047174206	-0.136239014091867	-0.0769197464905975
SK0544	SK0544	1589.22530135582	1685.40642444984	1389.32263270837	1644.03178203824	1763.67221071063	2484.5406179226	2028.00011413622	2803.48896751829	1421	1507	1320	1562	1739	3539	1681	3357	0.409062016174064	0.409062016174064	1923.461006355	0.192959587196921	-0.164989317224791	0.392525699546318	0.680411776078864	FALSE	0.265449575809163	-0.30911567348643	0.244221988884262	0.845867962737563	FALSE	chr04	654983	655583	+	671156	671756	YDR100W	TVP15	ORF-T	viable	0	600	600	0	99.17	601	-0.0483510034795861	-0.144430673730741	-1.98712877369174
SK0545	SK0545	259.503977734135	719.014640749897	520.020865694242	412.525324395031	1748.00255700246	2439.48736440684	1113.37193593062	1357.4020473689	232	643	494	392	1735	3459	929	1618	0.411840925973563	0.411840925973563	1071.16608916027	0.308721312273952	-0.373981813240161	0.225746090770563	0.511156376766782	FALSE	0.402138932821425	-0.106784832181433	0.790591852765985	0.983794925409604	FALSE	chr04	657791	661151	+	673961	677320	YDR103W	STE5	ORF-T	viable	0	3359	3360	-1	99.11	3360	-0.161666805532695	-0.122815861477505	0.240314911445025
SK0546	SK0546	941.467151912071	817.724677536997	1039.65156519624	785.355593851211	724.636629374957	1439.35148428357	1361.67681344987	1143.11328952103	842	731	988	746	709	2061	1120	1376	0.405821530329138	0.405821530329138	1031.62215064074	0.285082972410433	0.235073455095816	0.409610602439897	0.691186500249428	FALSE	0.377869705723904	-0.547387319670286	0.147445428648682	0.795410053807509	FALSE	chr04	671231	673439	+	687051	689260	YDR108W	GSG1	ORF-T	viable	0	2209	2208	1	99.28	2210	0.0919035651243577	-0.0926148741219128	2.00773973236612
SK0547	SK0547	2574.7293662553	2323.92668075245	2696.88441109502	2378.51712034376	1665.93090216896	2067.36307148702	1723.93226317877	1529.30171381603	2301	2079	2561	2261	1576	3028	1371	1883	0.392672284004275	0.392672284004275	2120.07319113716	0.196279882265224	0.143987494918239	0.463203204398484	0.73182825044398	FALSE	0.270795628814256	-0.198185287809529	0.464252221924983	0.936452118940411	FALSE	chr04	676047	677991	+	691868	693810	YDR110W	FOB1	ORF-T	viable	0	1942	1944	-2	99.54	1945	0.0496100008794755	-0.0257104305880777	1.51825096013482
SK0549	SK0549	2470.51280133357	2348.60881973766	2027.14802317903	2615.50510778811	1365.50725803366	1617.27779048691	2146.4445678418	3349.51040778985	2209	2100	1926	2485	1260	2406	1665	4189	0.382810619349245	0.382810619349245	2242.56434702382	0.1984248187623	-0.164036640037086	0.40841042895216	0.691186500249428	FALSE	0.273360213908614	-0.258860278497446	0.343660857719749	0.894683579317787	FALSE	chr04	682135	682703	+	697937	698505	YDR115W	YDR115W	ORF-T	viable	0	568	568	0	99.3	569	-0.0428459672255468	-0.15049087718457	-2.51236970313604
SK0551	SK0551	6682.35128472977	6590.64370224478	6247.74177860371	6821.36362316891	4445.75738886132	4607.6141296965	5153.6619470506	5278.15301163611	5975	5893	5936	6481	3963	6999	3862	6740	0.369816051997403	0.369816051997403	5728.41085824896	0.12705856529068	-0.0561037364958651	0.658809022225815	0.847276045236441	FALSE	0.178064898845491	0.0166823311911242	0.925357953435933	0.994962063874445	FALSE	chr04	688143	690591	+	703949	706397	YDR119W	YDR119W	ORF-T	viable	0	2448	2448	0	98.78	2449	-0.0158909244957595	-0.0127641025639876	0.196767779785643
SK0553	SK0553	1696.63814459759	1994.61370689662	2012.69946095702	2409.69894749337	2590.4901132596	2112.69293593091	1813.93027136229	1706.23912300122	1520	1780	1916	2285	2273	3236	1338	2197	0.363311535437529	0.363311535437529	2042.12533793733	0.189091985838649	-0.218628341301599	0.247598954827263	0.537698846116456	FALSE	0.260967058661076	0.39032834213221	0.134731937738076	0.768962841456118	FALSE	chr04	693455	694223	+	709265	710036	YDR121W	DPB4	ORF-T	viable	0	771	768	3	98.96	772	-0.0745633085486516	0.0619317183718579	1.83059241304251
SK0554	SK0554	1032.26949553231	2047.76321378079	1380.90249554044	1748.23097949137	1576.80081587693	2819.57541551977	1938.56749817331	2069.71549735867	923	1831	1312	1661	1372	4343	1418	2680	0.360981312732952	0.360981312732952	1826.7281764092	0.233741193403655	-0.606758870249159	0.00943551409960565	0.0644872572425551	TRUE	0.317522577257282	0.115890128102078	0.715124600998819	0.973968440820435	FALSE	chr04	694407	698039	+	710223	713855	YDR122W	KIN1	ORF-T	viable	0	3632	3632	0	99.12	3633	-0.196671725990878	-0.14324033715785	0.271678038944482
SK0555	SK0555	196.835786797061	537.94325823515	218.923566366168	322.070246673305	321.655951550575	544.134085811567	314.940593151917	406.177629839767	176	481	208	306	277	843	228	529	0.357269236712627	0.357269236712627	357.835139803189	0.360411805814136	-0.793861332709767	0.027619374330803	0.141183497200173	TRUE	0.450248003526343	0.16280051977559	0.717666167051547	0.973968440820435	FALSE	chr04	699743	701383	+	715559	717199	YDR124W	YDR124W	ORF-T	viable	1	1640	1640	0	98.84	1641	-0.315124608064937	-0.17377689038684	0.448545477124308
SK0556	SK0556	242.689578039558	334.397160524553	385.221275432776	471.527681404054	288.172128925068	54.7224698117693	158.212883089705	291.778785312798	217	299	366	448	247	85	114	381	0.355592361152445	0.355592361152445	278.340245317535	0.432796915337806	-0.179387575263606	0.678519380171696	0.857245689714656	FALSE	0.491250097154037	0.581259424639481	0.236719964575834	0.842463697885608	FALSE	chr04	703223	704407	+	719038	720222	YDR126W	SWF1	ORF-T	viable	1	1184	1184	0	99.24	1185	-0.108243996170083	0.109725053030847	2.01368257744695
SK0557	SK0557	2529.78721440314	2308.34695425644	2686.02375656952	2695.49641088344	2098.04079881379	2567.85758912664	2319.9456443078	3386.01286321993	2262	2064	2552	2561	1789	4000	1663	4434	0.353756033592236	0.353756033592236	2573.93890394759	0.175636153165102	0.046155572442727	0.792711795136875	0.920359989807536	FALSE	0.243334337089329	-0.449130975144451	0.0649305299385959	0.653547697119926	FALSE	chr04	704407	709287	+	720222	725102	YDR127W	ARO1	ORF-T	viable	0	4880	4880	0	99.61	4881	0.0180146104601467	-0.129549648680379	8.19136552893991
SK0558	SK0558	1880.87105481997	2504.40092369102	1875.33352707297	2046.36834435147	1679.28973422724	2310.95053688714	1743.00021075266	2846.59277390555	1682	2239	1782	1944	1428	3605	1246	3733	0.352737520486562	0.352737520486562	2110.8508882135	0.192307513536885	-0.275442881103513	0.152056749239799	0.409916079437346	FALSE	0.265237152129691	-0.294487979214744	0.266877618906884	0.859391313395686	FALSE	chr04	709519	713239	+	725334	729055	YDR128W	YDR128W	ORF-T	viable	0	3721	3720	1	98.93	3722	-0.0833153960081707	-0.178083396736894	-1.13746084480507
SK0563	SK0563	1712.24766810398	1518.76703676369	1264.07309233542	2031.358091763	2362.73339657327	1956.87706298521	1467.16926159336	1529.54266170819	1531	1358	1201	1930	2044	3024	1067	1987	0.358900130341762	0.358900130341762	1730.34603397826	0.232889105177483	-0.215860294812349	0.353988750959386	0.645378401272275	FALSE	0.3167232446954	0.295731874252762	0.350446641160134	0.895376625355379	FALSE	chr04	728159	730375	+	743988	746204	YDR137W	RGP1	ORF-T	viable	0	2216	2216	0	99.59	2217	-0.0765403497974918	0.0407968972872818	1.53301163889662
SK0564	SK0564	591.625745543439	621.822144654352	756.759827967667	730.446899317887	824.442678106576	1807.4473810901	530.078732109476	606.363724434816	529	556	719	694	716	2787	387	786	0.360296465305232	0.360296465305232	808.623391653039	0.289354924706339	-0.0345579969095228	0.904933768731012	0.966288458020847	FALSE	0.382735735097225	-0.625181167061002	0.102373575467119	0.724868710542532	FALSE	chr04	730559	733439	+	746388	749268	YDR138W	HPR1	ORF-T	viable	0	2880	2880	0	99.62	2881	-0.00124808471030976	-0.25077678289829	-199.929296566778
SK0565	SK0565	1138.51608499664	955.100920026649	651.508113368547	884.114402632601	987.291060122118	1599.13067508102	605.629463043219	890.033067493076	1018	854	619	840	861	2460	444	1151	0.361797358310139	0.361797358310139	963.915473345483	0.265318596710083	-0.113467513183513	0.668894937669013	0.85255857119372	FALSE	0.35574059395701	-0.479632902970974	0.177572883881058	0.814161551588329	FALSE	chr04	734135	734863	+	749966	750694	YDR140W	MTQ2	ORF-T	viable	0	728	728	0	99.73	729	-0.0117671889573405	-0.193761242793414	-15.4662302522596
SK0566	SK0566	3296.01679423482	4810.64220539331	4991.14648069081	5212.69736119754	3968.31154568545	5167.89692712622	3635.18956876888	4727.4152875471	2957	4287	4758	4936	3597	7762	2770	5969	0.374790712620665	0.374790712620665	4476.16452133052	0.154900065330542	-0.296546621786982	0.05556417239911	0.224098780905633	FALSE	0.21568135922636	-0.0831906973935857	0.69971063063091	0.970799891161354	FALSE	chr04	746655	748439	+	762460	764256	YDR145W	TAF12	ORF-T	essential	0	1796	1784	12	98.16	1797	-0.0825974716304219	-0.114402660338059	-0.3850624974327
SK0567	SK0567	467.370470126694	409.4292914526	727.11117802497	596.923490703912	403.446677720663	724.764838731327	515.035227393428	618.770217611316	418	366	691	567	369	1084	396	778	0.379351024775486	0.379351024775486	557.856423970614	0.31023773102931	0.149886436069394	0.629000502288643	0.834716850617476	FALSE	0.404845425227744	-0.631079273641244	0.119040083951103	0.75388630218847	FALSE	chr04	751207	753247	+	767019	769060	YDR147W	EKI1	ORF-T	viable	0	2041	2040	1	99.51	2042	0.0743613234161098	-0.165028943170005	3.21928464406878
SK0568	SK0568	3747.466901563	2100.80090405638	3557.31860663002	2343.91102572853	3464.84635636224	3674.71113077249	2295.04706889511	2229.47420883634	2308	2463	2328	2920	2173	7227	1210	3686	0.377740715167129	0.377740715167129	2926.69702535551	0.166868752085061	0.685012294257393	4.04146512548692e-05	0.000724971666344048	TRUE	0.231818592199985	-0.690660620763381	0.00288893573171751	0.228647118276365	FALSE	chr04	755575	763871	+	774249	778607	YDR150W	NUM1	ORF-T	viable	0	4358	8296	-3938	98.51	4359	0.215725599380565	-0.010743691902923	1.04980258223304
SK0569	SK0569	1694.35350566788	3402.12763316284	2187.1306293697	2811.27329694247	1958.82441254995	2335.12975017564	1468.98596276848	2877.23850214007	1515	3042	2078	2671	1794	3490	1131	3615	0.379956934693365	0.379956934693365	2341.88296159713	0.217716828961346	-0.655483760727546	0.00260631631051468	0.0242186607702231	TRUE	0.298016500286932	0.0460727356924529	0.877138297653335	0.989828565396584	FALSE	chr04	765647	766543	+	780385	781281	YDR152W	GIR2	ORF-T	viable	0	896	896	0	99.89	897	-0.204289579142151	-0.181974935063483	0.109230456944359
SK0571	SK0571	1796.12655452318	1808.428791198	1313.54139819701	2189.23566366168	1498.6212504969	1850.86355264881	1912.84193858787	2380.33702345912	1606	1617	1248	2080	1397	2736	1499	2958	0.386733651815809	0.386733651815809	1843.74952159657	0.218188276816096	-0.356221490884401	0.102546100371869	0.326575896043871	FALSE	0.298310092800552	0.0461433866881901	0.877071532400997	0.989828565396584	FALSE	chr04	770343	771615	+	785080	786352	YDR158W	HOM2	ORF-T	viable	0	1272	1272	0	99.76	1273	-0.10906130718993	-0.0934982667207342	0.142699926034197
SK0572	SK0572	2343.01689397638	1878.88705579013	3263.85566971868	2534.46128754679	3413.21701518673	2592.01432679762	2271.740480249	2172.45364311801	2095	1680	3101	2408	3226	3798	1805	2676	0.392109988605266	0.392109988605266	2558.70579654792	0.17794164928388	0.335863493124625	0.059094140851002	0.233945005465157	FALSE	0.246229420612069	-0.106405214632172	0.665640747964399	0.969289955196816	FALSE	chr04	771775	775807	+	786512	790544	YDR159W	SAC3	ORF-T	viable	0	4032	4032	0	99.45	4033	0.103931534875042	0.0766980539859069	0.26203289426908
SK0573	SK0573	579.856955930196	524.040538396673	766.938037053486	582.558566435297	813.19491965503	761.352444031641	673.145066208488	443.441159646909	518	469	728	554	776	1109	540	543	0.396254518830235	0.396254518830235	643.065960919715	0.296373172045189	0.274151990489028	0.354953961679091	0.646269786057919	FALSE	0.390335243850604	0.039554689539126	0.919284395720974	0.993185883691434	FALSE	chr04	775991	778711	+	790730	793445	YDR160W	SSY1	ORF-T	essential	0	2715	2720	-5	99.3	2716	0.0852412425738838	0.0911372779797896	-0.0691688111045003
SK0574	SK0574	11464.5661957766	10054.2825187817	8072.80650975244	8767.46782610662	4617.05559537719	5839.04058508048	7139.38033984147	7940.199137035	10251	8990	7670	8330	4468	8424	5808	9630	0.401472225032508	0.401472225032508	7986.84983846893	0.124220645638072	0.0247589918931947	0.84201663650275	0.94449846015757	FALSE	0.174198410150403	-0.258982407410536	0.137091588697813	0.772520937979318	FALSE	chr04	778999	780343	+	793701	795045	YDR161W	YDR161W	ORF-T	viable	0	1344	1344	0	99.55	1345	0.0162053077384815	-0.0689441516488401	5.25441792043997
SK0575	SK0575	3851.3009908282	3472.17417517224	4003.6715785323	4611.76993541133	3255.49309030369	3274.12907195333	3712.73352409757	3279.16527559765	3441	3107	3801	4385	3174	4701	3043	3958	0.404789263698408	0.404789263698408	3682.55470523704	0.159576641694943	-0.0262854279402321	0.869164554230758	0.953686459881601	FALSE	0.222020447679298	0.110625899861728	0.618294475509541	0.966020297976366	FALSE	chr04	781359	782015	+	796061	796716	YDR163W	CWC15	ORF-T	viable	0	655	656	-1	99.09	657	-0.0124770637130406	0.0266586451929589	3.13661209128043
SK0576	SK0576	16038.7614685037	13104.1188289839	16466.6307490322	12884.9149012242	9364.15718172438	9306.00830415029	9269.99050156125	8944.78257127108	14341	11717	15645	12242	9279	13210	7722	10674	0.41109285100117	0.41109285100117	11922.4205633064	0.098313720675202	0.314916010997258	0.00135921556636706	0.0143220651252945	FALSE	0.138401401058011	-0.27931789218774	0.0435733061836022	0.614115079290232	FALSE	chr04	784839	786335	+	799540	801036	YDR165W	TRM82	ORF-T	viable	0	1496	1496	0	99.27	1497	0.0971619280546	0.00902735479257811	0.907089587729206
SK0578	SK0578	3643.69882605014	6520.18543765265	3276.48587547058	5530.97760218371	2842.89721373689	5005.04401448223	3502.79672881528	8339.93470098452	3258	5830	3113	5255	2822	7096	2923	9940	0.411816076024409	0.411816076024409	4832.752549922	0.149213244471795	-0.791734811151545	1.12018521210355e-07	3.51885410994593e-06	TRUE	0.207977265043271	-0.234328749251393	0.259867787301887	0.858654501154039	FALSE	chr04	790295	791887	+	804996	806588	YDR168W	CDC37	ORF-T	essential	0	1592	1592	0	99.5	1593	-0.240884558958287	-0.322802872110944	-0.340072910886921
SK0582	SK0582	251.636659257606	256.110199866631	709.396556398063	706.239004960089	669.634733749614	623.484108211763	513.205255248751	774.054987851228	225	229	674	671	655	893	422	932	0.405798812921613	0.405798812921613	562.970188192968	0.313167854378595	0.0180197487778431	0.954114864319689	0.983664492629128	FALSE	0.407053090172642	-0.282437075077664	0.48777121570009	0.939434142476319	FALSE	chr04	806559	807831	+	823319	824591	YDR171W	HSP42	ORF-T	viable	1	1272	1272	0	99.45	1273	-0.000593676267271508	-0.0723816056075961	-120.921002401286
SK0583	SK0583	4172.40613569807	4200.96844449067	4159.07293428661	5242.9568372027	3456.78799867014	4025.27580654834	3239.10738138172	5098.49337986225	3734	3753	3955	4977	3387	5757	2668	6130	0.406135324406427	0.406135324406427	4199.38361476756	0.161527967143594	-0.17730933626064	0.272335275244465	0.562299131734083	FALSE	0.224633682507914	-0.25092991979692	0.263967494794119	0.859391313395686	FALSE	chr04	808263	810551	+	825026	827318	YDR172W	SUP35	ORF-T	essential	0	2292	2288	4	99.3	2293	-0.0544242951433712	-0.134348373294248	-1.46853676175926
SK0584	SK0584	12987.8330039311	9509.50810716953	14534.2350769821	10485.4277881047	7933.65586091933	9673.42296174244	7921.31344517094	6857.95965901873	11576	8530	13765	9994	7787	13836	6536	8246	0.408499045598835	0.408499045598835	9987.91948787986	0.126659998292891	0.444308995705767	0.000451680402934996	0.00581191072315011	FALSE	0.17746584582468	-0.473548078941383	0.00762157430533796	0.345117466529744	FALSE	chr04	812087	813031	+	828860	829798	YDR174W	HMO1	ORF-T	viable	0	938	944	-6	98.94	945	0.138755108618043	-0.0181426514771209	1.13075303430494
SK0585	SK0585	2317.29403547449	1986.25203040671	2684.97123942353	3072.29754914829	2317.23830176776	2519.93636864268	2689.32303858105	2782.87295166682	2072	1776	2551	2919	2299	3574	2243	3318	0.41160033301508	0.41160033301508	2546.27318938891	0.181940580254796	0.0103969290334011	0.954429976598998	0.983837771286997	FALSE	0.251510768351761	-0.0944930712552884	0.707138531965095	0.972567564373753	FALSE	chr04	814407	816599	+	831173	833365	YDR176W	NGG1	ORF-T	viable	0	2192	2192	0	99.45	2193	-0.00485832606445057	-0.0249616242484579	-4.13790633179349
SK0586	SK0586	263.282680494317	837.31902389262	308.929823055212	439.181222806402	408.945636789213	656.82387391652	446.910833636661	521.210776191242	235	750	293	418	492	793	452	529	0.5	0.5	485.325483847773	0.341456034317866	-0.881907955951493	0.00980060176985633	0.0659716563803911	TRUE	0.434511396513949	0.352994091496628	0.416566063175149	0.91969258602537	FALSE	chr04	816767	817623	+	833532	834385	YDR177W	UBC1	ORF-T	essential	0	853	856	-3	99.65	857	-0.348045337530135	-0.138618487973559	0.60172289921408
SK0587	SK0587	1491.92579310954	2015.33004436536	2161.87021786591	1910.31861997401	2235.38537490429	3201.68595240766	1604.27888126042	2225.1687772054	1334	1802	2054	1815	2231	4522	1346	2642	0.414051735787119	0.414051735787119	2105.74545763657	0.203676074342849	-0.125705965550528	0.537112230453756	0.782796326283181	FALSE	0.279709830024417	-0.364125589460648	0.192985579523983	0.818470349630487	FALSE	chr04	817839	818607	+	834599	835367	YDR178W	SDH4	ORF-T	viable	1	768	768	0	99.61	769	-0.0311589024162705	-0.150221872146813	-3.8211541645437
SK0588	SK0588	593.862515847951	646.426618003985	880.956851194627	499.945644345816	351.892401732358	574.160696604339	351.001414577553	467.443583111543	531	578	837	475	353	808	296	553	0.41617142788924	0.41617142788924	545.711215677271	0.322829512081227	0.193086223648023	0.549769299005597	0.790207787881323	FALSE	0.418063985715715	-0.622843614756561	0.136269351714657	0.772389017742765	FALSE	chr04	819335	820912	+	836095	837672	YDR179W-A	YDR179W-A	ORF-T	viable	0	1577	1577	0	99.37	1578	0.109328858620765	-0.170612353347217	2.56054271031063
SK0589	SK0589	455.182756968204	334.397160524553	396.798964038679	615.722530404847	71.2074796720307	687.49183762857	225.879240346674	209.976841721971	407	299	377	585	72	962	192	247	0.419482962489223	0.419482962489223	374.582101413191	0.42320079690532	-0.343845485365197	0.416511782946012	0.696371898973455	FALSE	0.487910510839194	-0.704404338916919	0.148818805123041	0.795410053807509	FALSE	chr04	821160	825792	+	837921	842553	YDR180W	SCC2	ORF-T	essential	0	4632	4632	0	99.7	4633	-0.0472954483771006	-0.47916031386116	-9.13121410839945
SK0591	SK0591	837.670479039766	1425.94106912644	603.092324652953	2152.39756355199	359.836838691097	965.868821967484	690.653475147063	2079.29343937159	749	1275	573	2045	370	1335	597	2416	0.426583001794223	0.426583001794223	1139.34425144355	0.269239374466934	-1.25253468759979	3.28535001067918e-06	7.4769649392702e-05	TRUE	0.360615912550938	-0.205268230417984	0.569209783682845	0.958184547677183	FALSE	chr04	829592	830296	+	846379	847083	YDR183W	PLP1	ORF-T	viable	0	704	704	0	99.01	705	-0.394908971009508	-0.461947756992986	-0.169757566692158
SK0593	SK0593	3111.76177910609	3170.3050308527	4237.75048425127	2577.69342931838	3545.41665643028	2129.7014073587	4782.32989012285	4264.67255591747	2787	2830	4033	2445	3733	2890	4233	4865	0.436090006609324	0.436090006609324	3477.45390416972	0.196632127067614	0.335266440234937	0.0881862074000963	0.298346212023958	FALSE	0.270759711975541	0.10994202146418	0.684705753036269	0.969832613696394	FALSE	chr04	836368	838168	+	853155	854961	YDR188W	CCT6	ORF-T	essential	0	1806	1800	6	99.06	1807	0.106725414161893	0.114713701694696	-0.074848971967312
SK0594	SK0594	8319.50231101501	4279.91862045268	7821.08407418946	5134.09060232427	6768.54900651616	4870.36548795401	7043.94892934618	4503.25142821553	7425	3834	7417	4887	7152	6596	6257	5127	0.439186385364352	0.439186385364352	6092.58880750166	0.136196226556402	0.766467950789626	1.82655972215279e-08	6.39869691147869e-07	TRUE	0.190285589506057	-0.202074511824544	0.288256642735244	0.866942019781698	FALSE	chr04	838344	840496	+	855137	857281	YDR189W	SLY1	ORF-T	essential	1	2144	2152	-8	99.12	2153	0.234125464898645	0.168350137352789	0.280940510141994
SK0595	SK0595	79.405345810178	68.2214942876178	145.247366146784	14.7352400438767	370.368580212398	68.7329436270935	180.88943655918	189.294803359394	71	61	138	14	397	92	163	213	0.444696605762614	0.444696605762614	139.611901255815	0.480701362427133	1.05431994207975	0.0282861245633764	0.143489355158113	TRUE	0.494807939526374	-0.0819903162378605	0.868392027070518	0.989828565396584	FALSE	chr04	842304	843472	+	859088	860256	YDR191W	HST4	ORF-T	viable	0	1168	1168	0	98.97	1169	0.429385019890437	0.328795740872908	0.234263596441245
SK0596	SK0596	1034.78902055526	802.530227029238	1093.73460065938	1076.5418706086	1260.45992937912	918.697357952027	454.586982744169	944.346722553516	926	717	1040	1022	1382	1207	419	1043	0.454502081438284	0.454502081438284	948.210838935164	0.303762316206295	0.13982121062051	0.645302279857798	0.84243867521065	FALSE	0.398509956427603	-0.372865043626148	0.349454452188034	0.895376625355379	FALSE	chr04	848352	850208	+	865137	866996	YDR195W	REF2	ORF-T	viable	1	1859	1856	3	99.3	1860	0.0541079576866806	-0.0359270221179192	1.66398776915513
SK0597	SK0597	1711.12928295172	2300.51825819065	1833.48486831666	2385.00385281604	2214.97410837471	2829.97389403506	1054.14256040604	1851.2866177835	1530	2057	1742	2266	2447	3695	979	2032	0.458324169283321	0.458324169283321	2022.5641803593	0.198676583417139	-0.391473010997945	0.0487921588055413	0.207281482265319	FALSE	0.273589153225842	-0.183935808677776	0.501388493395705	0.943637817488571	FALSE	chr04	851184	852496	+	867967	869279	YDR197W	CBS2	ORF-T	viable	0	1312	1312	0	99.16	1313	-0.121159198294528	-0.155892325957591	-0.286673468890318
SK0598	SK0598	569.258042498319	467.48499364302	497.840610053833	256.814183621851	778.515765066492	549.287172755502	943.191930097466	745.044897344592	509	418	473	244	866	713	882	813	0.461485356685967	0.461485356685967	600.929699385134	0.306694993241768	0.551847027297264	0.0719657091115262	0.263847977898752	FALSE	0.400361771901778	-0.133251909121144	0.739263553006382	0.97907292636865	FALSE	chr04	856288	856984	+	873069	873765	YDR201W	SPC19	ORF-T	essential	0	696	696	0	99.71	697	0.168094182362388	0.123830475659842	0.263326821193127
SK0599	SK0599	1285.02453994218	1036.74303614134	1780.8590110171	1500.88945018344	1716.38439763032	1073.7928900644	2238.26821496446	1192.41644841115	1149	927	1692	1426	1901	1399	2084	1306	0.459488877696503	0.459488877696503	1478.0472485443	0.214905507307807	0.294926631962653	0.169952974052335	0.436360456402217	FALSE	0.294021903611058	0.468107358687553	0.111365991893316	0.747084320145723	FALSE	chr04	858096	859240	+	874877	876021	YDR204W	COQ4	ORF-T	viable	0	1144	1144	0	99.56	1145	0.0820974528867787	0.241726522904143	-1.94438517157786
SK0600	SK0600	306.437531718152	438.406979684363	622.037633280794	726.236830733922	565.02575056864	452.508033374608	277.971025200233	390.818439573328	274	392	591	690	619	595	256	432	0.454495777451068	0.454495777451068	472.430278016755	0.332178228274389	-0.271958298674946	0.412950753580664	0.69318953642956	FALSE	0.426675597378117	0.155275957610478	0.715917444478342	0.973968440820435	FALSE	chr04	859320	861576	+	876101	878357	YDR205W	MSC2	ORF-T	viable	0	2256	2256	0	99.42	2257	-0.098328071730184	-0.000169618783008609	0.998274970921081
SK0601	SK0601	1329.75994603242	2886.55207797281	2272.38451819498	2539.72387327674	2662.94139755065	3023.20710613509	1016.05363198158	2815.19221353913	1189	2581	2159	2413	2862	4038	918	3161	0.445877404936376	0.445877404936376	2318.22684558543	0.257480860684288	-0.592166996825737	0.0214567989960318	0.116721497628007	TRUE	0.346629563958973	-0.215025316533874	0.535039410046022	0.955395981009915	FALSE	chr04	861720	864864	+	878501	881645	YDR206W	EBS1	ORF-T	viable	0	3144	3144	0	99.46	3145	-0.177900228911276	-0.200520942841768	-0.127153933802828
SK0602	SK0602	1171.36411757178	1238.79638540052	1751.38916269234	1889.35050495622	1274.87732040214	1434.54272215059	777.648073792562	900.654481421974	1048	1107	1665	1794	1330	1961	682	1035	0.432543640391744	0.432543640391744	1304.82784604851	0.222268999194995	-0.0934431830887011	0.674189009872458	0.854996416996126	FALSE	0.304050723117105	-0.0945942589745563	0.755714402752345	0.980786109116414	FALSE	chr04	868048	870544	+	884827	887326	YDR208W	MSS4	ORF-T	essential	0	2499	2496	3	99.6	2500	-0.0294852284779064	-0.0560094219735756	-0.899575647363356
SK0603	SK0603	4772.14944467648	10112.438546699	5185.7519782986	9387.40042509543	3446.18414112784	7275.74593468411	2604.85190548871	8011.2788959966	4267	9042	4927	8919	3574	9992	2271	9249	0.430252609672587	0.430252609672587	6349.47515900835	0.147660403799984	-0.965203687663805	6.29140063286115e-11	3.00684011674814e-09	TRUE	0.206201963554923	-0.37028669206982	0.0725346594215441	0.659228159242582	FALSE	chr04	871016	871592	+	887801	888377	YDR210W	YDR210W	ORF-T	viable	1	576	576	0	99.13	577	-0.291841862551943	-0.402449873358665	-0.37899981119753
SK0604	SK0604	1914.67538066232	1472.91324552119	2948.10052592133	1902.95099995207	1998.06133691069	1475.03415496036	1741.44458758585	1218.12887385188	1712	1317	2801	1808	2065	2031	1513	1410	0.428764365814613	0.428764365814613	1833.91363817071	0.198342879599066	0.488914578057553	0.0137014447152692	0.0837992381991463	FALSE	0.273253986303318	-0.0121888446747194	0.964421134446958	0.998631185975889	FALSE	chr04	884664	886976	+	889559	891871	YDR211W	GCD6	ORF-T	essential	0	2312	2312	0	99.61	2313	0.158459955300439	0.142506474800002	0.10067830998809
SK0605	SK0605	2891.02561858183	3049.83631020219	3255.43553255075	4365.84112157146	2968.86793032005	3093.44006177672	3143.66013544637	3590.42526364703	2585	2727	3093	4148	3086	4241	2747	4138	0.431233496539972	0.431233496539972	3294.81649676205	0.16417452489711	-0.242328348799025	0.139932855095435	0.387056938174269	FALSE	0.228037426395693	0.113238393838184	0.619486593933011	0.966020297976366	FALSE	chr04	887152	888992	+	892047	893887	YDR212W	TCP1	ORF-T	essential	0	1840	1840	0	99.35	1841	-0.0815135980680668	-0.0388007520157828	0.52399657314375
SK0606	SK0606	131.969447966211	309.79268717492	201.030774884318	431.532029856388	538.216010852418	388.661148653404	338.344186249749	150.627644108397	118	277	191	410	562	531	297	173	0.4331987024447	0.4331987024447	311.271741218226	0.368287219915049	-0.652166332367152	0.0765924648536077	0.272886146078535	FALSE	0.45651286577102	1.09694093844785	0.0162669819099678	0.452034979046661	FALSE	chr04	889528	892616	+	894423	897511	YDR213W	UPC2	ORF-T	viable	1	3088	3088	0	99.45	3089	-0.346847164826042	0.21065095797562	1.6073307766009
SK0607	SK0607	8365.5209388751	8286.11559306492	10039.96105561	8218.05387589922	9639.66881937571	7877.58861714606	11860.7740869162	10553.7091758843	7480	7409	9539	7808	10130	10710	10478	12062	0.435968163746709	0.435968163746709	9355.17402034643	0.115698860221737	0.151395943967841	0.190692099052695	0.467570357773098	FALSE	0.162090426900666	0.0769021021037792	0.635186526648412	0.966020297976366	FALSE	chr04	892752	893992	+	897647	898887	YDR214W	AHA1	ORF-T	viable	0	1240	1240	0	98.79	1241	0.0473508024661006	0.0668881269934442	-0.412608097641656
SK0608	SK0608	300.906481231246	370.110609691771	647.429023749533	263.076064554736	531.334973704325	506.301012972805	448.26131635064	456.772368221194	269	331	615	250	564	683	400	518	0.440459533836843	0.440459533836843	440.523981309531	0.360035682613728	0.410647026405322	0.254047603110853	0.543088711825998	FALSE	0.450317331408812	-0.354608709663259	0.431010265117232	0.926614847701613	FALSE	chr04	894513	899457	+	899408	904350	YDR216W	ADR1	ORF-T	viable	1	4942	4944	-2	99.31	4945	0.175202611475839	0.00738015399988019	0.957876461214176
SK0609	SK0609	865.630107846166	1184.36987623913	943.055362808107	766.232482281587	1376.9020985755	1873.09949306809	1092.66026353966	1156.1619815697	774	1059	896	728	1490	2488	994	1291	0.448942428109744	0.448942428109744	1157.26395824099	0.256517220847554	-0.0684711601613646	0.789526004123584	0.918696764262027	FALSE	0.344858513489192	-0.202819675468595	0.556448856594479	0.955995468504846	FALSE	chr04	907321	909649	+	912214	914542	YDR221W	GTB1	ORF-T	viable	0	2328	2328	0	99.06	2329	-0.0327882346830465	-0.0886842835838087	-1.70475932727369
SK0610	SK0610	1762.5749999555	1412.52044729936	1557.72537606696	1730.33818800952	944.68993429706	1758.2434447716	1578.79136673116	1872.48020177772	1576	1263	1480	1644	1015	2349	1426	2103	0.445742658389895	0.445742658389895	1577.17049486361	0.232552792096748	0.0388235823651639	0.867413133956362	0.953171502595175	FALSE	0.316407823137967	-0.560988856394684	0.0762298663695744	0.666737301802382	FALSE	chr04	910033	911449	+	914926	916342	YDR222W	YDR222W	ORF-T	viable	1	1416	1416	0	99.29	1417	0.0238451450510816	-0.157940635573582	7.62359718237145
SK0611	SK0611	738.449698245938	150.689394787985	281.56881353992	94.542964567232	398.804949400021	243.817406637197	128.366417668793	157.395690738535	659	135	267	90	425	328	115	178	0.442975742885011	0.442975742885011	274.204416948203	0.389800469944181	1.37354991261035	0.000425524603634857	0.00556090844320474	TRUE	0.471582351918919	-0.848318438473821	0.0720382093696839	0.659228159242582	FALSE	chr04	911641	913705	+	916533	918589	YDR223W	CRF1	ORF-T	viable	0	2056	2064	-8	98.93	2057	0.617688489781323	0.118318645237472	0.808449328108154
SK0613	SK0613	47771.8217786163	44725.3406238708	42512.2200437302	36092.9179703299	36328.4415514249	33781.6374470522	40880.5449440946	39758.9720355767	42715	39991	40391	34292	38458	45666	36381	45182	0.439184871983277	0.439184871983277	40231.487049337	0.0780534050477375	0.163164123837111	0.036580404227479	0.170208264733005	FALSE	0.109968686407401	-0.0891299752097916	0.41765101107739	0.91969258602537	FALSE	chr04	915433	916089	+	920324	920980	YDR225W	HTA1	ORF-T	viable	1	656	656	0	99.7	657	0.0481009414878976	0.0211403461774935	0.560500366031038
SK0614	SK0614	55.9192576128014	102.891434007555	57.8884430295155	127.354574664934	45.6352180231056	278.789695559336	251.686309280069	148.050770164747	50	92	55	121	55	336	255	150	0.5	0.5	133.526962792758	0.475570423660962	-0.586713455000439	0.217312971216142	0.499243047173201	FALSE	0.494997600923705	-0.231814016805495	0.639560476605776	0.966020297976366	FALSE	chr04	916425	917289	+	921318	922182	YDR226W	ADK1	ORF-T	viable	1	864	864	0	100	865	-0.304103226490027	-0.156597264535048	0.485052275365505
SK0615	SK0615	1684.67170399901	2074.13209758579	1018.0159216496	1875.1585082651	2165.68740387295	1774.99534514442	1004.10520934931	1408.21340258414	1506	1855	967	1782	2286	2405	891	1604	0.438012814996623	0.438012814996623	1625.62244905629	0.239600915702266	-0.526659807040613	0.027944051893449	0.141969363112428	FALSE	0.325091296786946	0.404896892660591	0.212952894342905	0.821985255190606	FALSE	chr04	917457	921849	+	922350	926740	YDR227W	SIR4	ORF-T	viable	0	4390	4392	-2	99.16	4394	-0.164672532630182	-0.00183369334153663	0.988864607155495
SK0616	SK0616	1168.71248410755	1252.59137052675	1497.73189874547	1592.45844188467	2087.97736503952	1387.08384667943	1955.91063866962	2038.65444489561	1045	1120	1423	1513	2221	1868	1749	2308	0.441296229488053	0.441296229488053	1622.64006131858	0.223385123277917	-0.0617640626316555	0.78217067388395	0.914308871236462	FALSE	0.304460950808097	0.298055134843033	0.327599675124716	0.885286521106412	FALSE	chr04	924689	926193	+	929584	931088	YDR229W	IVY1	ORF-T	viable	0	1504	1504	0	99.4	1505	-0.0281471239668635	0.0720255636559628	3.55889602578066
SK0617	SK0617	3948.37408679537	5793.20799602266	4771.47816405255	4874.74132070585	3494.48434951151	5114.31329044688	4460.99006045964	5667.95282680524	3527	5185	4529	4636	3745	6848	4019	6380	0.445038524857279	0.445038524857279	4765.69276184996	0.157144624262602	-0.291750596088572	0.0633718108225974	0.243270674821572	FALSE	0.218657307899686	-0.149477195088035	0.494218947036825	0.939549686639402	FALSE	chr04	927201	929265	+	932096	934156	YDR232W	HEM1	ORF-T	essential	0	2060	2064	-4	99.23	2066	-0.0875627232886537	-0.132029652859648	-0.507829449575335
SK0618	SK0618	3234.36986032444	3556.46478417417	3749.06607402062	3283.85349549252	2950.75520523042	2803.99176538094	3920.89839040819	4445.80711836017	2892	3180	3562	3120	3221	3698	3598	4929	0.452861069082097	0.452861069082097	3493.15083667393	0.163297185029961	0.0218668593597136	0.893475034082133	0.96496658459744	FALSE	0.226817057950968	-0.0718563668291836	0.751392945792089	0.979688840876747	FALSE	chr04	931009	933313	+	935887	938191	YDR234W	LYS4	ORF-T	viable	1	2304	2304	0	99.52	2305	0.00899154244057077	-0.0232614046279922	3.58703162240933
SK0619	SK0619	2895.49915919086	3785.73374038666	1878.74310559428	2444.99733013754	3548.06932177704	3195.26331695324	2545.41817817174	3288.14754561685	2589	3385	1785	2323	3943	4151	2378	3591	0.461043735329231	0.461043735329231	2947.73396222853	0.178626646196162	-0.363974882695253	0.0415870225381816	0.185012478592402	FALSE	0.246997407921692	0.247195191558255	0.316923145994541	0.885208046335304	FALSE	chr04	933489	935385	+	938367	940263	YDR235W	PRP42	ORF-T	essential	0	1896	1896	0	99.05	1897	-0.115613293391082	-0.0269333340096814	0.767039470810897
SK0620	SK0620	3014.04798533	2962.60226832622	3450.15120455912	2873.37180855595	1731.60433779472	1592.02398730951	3289.22977701987	2794.48207157968	2695	2649	3278	2730	1967	2029	3141	2994	0.471262778433595	0.471262778433595	2713.43918005938	0.171177151028623	0.131790692977806	0.441354346813815	0.714437703981981	FALSE	0.237704840369016	0.0565916627520149	0.811822654003614	0.986337211826163	FALSE	chr04	936465	937657	+	941343	942535	YDR237W	MRPL7	ORF-T	viable	0	1192	1192	0	99.41	1193	0.044394145311244	0.0586446334464025	-0.320999267701841
SK0624	SK0624	2428.01416554784	1856.51935274501	2928.10270014749	1873.48051986432	3319.43220882572	1662.41924546768	2933.70420024534	2403.58787649784	2171	1660	2782	1780	3840	2084	2853	2533	0.479926648415677	0.479926648415677	2425.65753366765	0.203383486497732	0.506208619903111	0.0128125782472129	0.0801954733883082	FALSE	0.279377316590035	0.126964895862595	0.649500143934051	0.969263839069281	FALSE	chr04	954273	955105	+	958807	959639	YDR246W	TRS23	ORF-T	essential	0	832	832	0	99.04	833	0.157105886413452	0.186892416491422	-0.189595251699108
SK0625	SK0625	1078.72528835198	644.498367741474	599.647723084254	705.524220806346	990.238239448127	914.734566133264	922.355771833005	610.824921982456	965	576	570	670	1143	1149	895	645	0.478636854347153	0.478636854347153	808.318637422614	0.294872247401476	0.254094383851041	0.388847084842402	0.677722283063431	FALSE	0.388719778169008	0.0782283489690672	0.84050612685193	0.989687921827626	FALSE	chr04	955665	957753	+	960199	962289	YDR247W	VHS1	ORF-T	viable	1	2090	2088	2	98.66	2097	0.0944845592150349	0.0981360702794509	-0.0386466433748787
SK0627	SK0627	841.025634496534	1317.4577093576	600.98729036097	1167.24151490423	1585.8302534382	1458.96837546888	832.06133703926	1044.50425176485	752	1178	571	1109	1816	1846	801	1111	0.475079827343572	0.475079827343572	1106.00954585382	0.248204413965945	-0.699982422989611	0.00479959352500638	0.0394037794795309	TRUE	0.334983623788889	0.546049085687684	0.103085233431178	0.726810639502648	FALSE	chr04	960313	963249	+	964849	967785	YDR251W	PAM1	ORF-T	viable	0	2936	2936	0	99.59	2937	-0.236178355757461	-0.0150998847542033	0.936065755450894
SK0629	SK0629	314.382536528498	247.071712169792	269.544109725105	250.40644055332	372.432305621142	261.557537146996	239.75530378266	485.445955436726	281	221	256	238	425	332	230	518	0.473597858561321	0.473597858561321	305.07448762053	0.387321299850141	0.12919708616541	0.738707332541526	0.891699578213125	FALSE	0.469670439540961	-0.3176303734342	0.498860660241058	0.941720202157581	FALSE	chr04	963409	964761	+	967945	969296	YDR252W	BTT1	ORF-T	viable	0	1351	1352	-1	99.7	1353	0.0694552772130902	-0.0863102551371745	2.24267382696311
SK0630	SK0630	503.373744937048	505.148990779675	160.376405122835	1171.05742220883	310.119678797813	821.719201990033	172.154380586943	769.466574754236	384	518	130	1276	300	1203	140	947	0.470400003716394	0.470400003716394	551.677049897176	0.388502406767958	-1.20896905242591	0.00185906235412969	0.0183195673217699	TRUE	0.470541070607171	-0.420290480910723	0.371746440678019	0.897482085338173	FALSE	chr04	965041	967017	+	969576	971046	YDR254W	CHL4	ORF-T	viable	0	1470	1976	-506	99.25	1471	-0.401928070268081	-0.517800255759578	-0.288290851181936
SK0634	SK0634	1035.52648897868	2306.07495922273	1836.34659392957	2727.54224296424	1262.3854227597	2465.83168793313	1563.33598118248	2640.17482356804	925	2064	1743	2594	1388	3233	1445	2910	0.456596971931571	0.456596971931571	1979.65227506732	0.208036570153877	-0.823174261298385	7.59373161725071e-05	0.001267073771846	TRUE	0.285375646094313	-0.0390975226529383	0.891027861517804	0.992337573012232	FALSE	chr04	993121	994137	+	991950	992964	YDR262W	YDR262W	ORF-T	viable	0	1014	1016	-2	98.82	1015	-0.2436500151075	-0.25688340419163	-0.0543131059453925
SK0635	SK0635	432.815053923083	506.628473971981	327.332832403261	175.770363380529	214.185639603958	665.945278518223	456.488178313299	615.110564263747	387	453	311	167	240	859	430	667	0.464866592354909	0.464866592354909	424.28454804726	0.364919748315811	0.0614140635043786	0.866351434696696	0.95258718075836	FALSE	0.453843910990413	-0.850521088152901	0.0609250805719192	0.642185685957551	FALSE	chr04	998641	999977	+	997471	998807	YDR265W	PEX10	ORF-T	viable	0	1336	1336	0	98.8	1337	0.0467948100903163	-0.280748522576625	6.99956537989506
SK0636	SK0636	662.929921008742	718.298499355175	889.011591078924	695.999900043557	835.750105961819	708.075367684815	698.319802292116	408.524497244754	593	642	845	661	951	901	668	437	0.471881614025703	0.471881614025703	702.113710583738	0.292218232413947	0.149406520316007	0.609152174441076	0.824734358394423	FALSE	0.386251810130769	0.307828601853149	0.425472218749522	0.923615425757615	FALSE	chr04	1003961	1005177	+	1002791	1004008	YDR268W	MSW1	ORF-T	viable	0	1217	1216	1	99.59	1218	0.0403070838361905	0.137841817747037	-2.41979137729812
SK0637	SK0637	886.879425739031	924.904520915736	845.171268230927	1777.70145957912	1237.02614978414	946.250217780549	1870.35920989862	1198.77470900512	793	827	803	1689	1413	1200	1796	1278	0.473882560114031	0.473882560114031	1210.88337011666	0.263127920515193	-0.456006576190291	0.083091690291962	0.286433024082183	FALSE	0.35292965966907	0.885481676557008	0.0121091781910406	0.413380159572718	FALSE	chr04	1005585	1008729	+	1004415	1007559	YDR270W	CCC2	ORF-T	viable	0	3144	3144	0	99.36	3145	-0.193132131876998	0.160900092658243	1.83310887263812
SK0638	SK0638	811.947620537877	1501.99125947985	1097.77538326881	1792.436699623	1097.95903262726	2023.5196026106	1339.14016208994	2046.20158253221	726	1343	1043	1703	1264	2548	1296	2166	0.47760446980661	0.47760446980661	1463.87141784619	0.218125895572842	-0.752785395605362	0.00055820123650087	0.00689100456351905	TRUE	0.29777331891812	-0.0034657965984055	0.990713596593193	0.998909004099416	FALSE	chr04	1008953	1009905	+	1007783	1008735	YDR272W	GLO2	ORF-T	viable	0	952	952	0	99.79	953	-0.236714089780785	-0.222619986349151	0.0595406190002726
SK0639	SK0639	591.773190430272	374.751692204099	409.868333676874	365.42793870445	188.03085400822	342.230282535967	431.002139823232	353.58394128618	534	332	393	344	219	426	422	370	0.478790006639712	0.478790006639712	382.083546583662	0.360962633289064	0.242075557053965	0.502450641446376	0.761514515213638	FALSE	0.451538900380288	-0.34527672717502	0.444470084613225	0.931219944364898	FALSE	chr04	1009905	1011305	+	1008735	1010161	YDR273W	DON1	ORF-T	viable	0	1426	1400	26	96.78	1427	0.131222211295057	-0.0507022069531957	1.38638433579808
SK0640	SK0640	4388.06953881673	2832.35212887766	4068.88611162319	2185.31883368555	2401.04839204432	1723.49189486991	4580.46452116369	4349.09082460091	3943	2520	3885	2066	2801	2143	4492	4546	0.481587240341499	0.481587240341499	3316.09028071024	0.16986324345316	0.721888401867922	2.13941285506429e-05	0.000403234124316483	TRUE	0.235653441307864	-0.42628868081056	0.0704565376924373	0.65560788596386	FALSE	chr04	1011593	1013201	+	1010449	1012073	YDR275W	BSC2	ORF-T	viable	0	1624	1608	16	98.4	1625	0.226676680467561	0.0605667967820588	0.732805347876416
SK0642	SK0642	1913.55699551007	1957.17401644805	2023.99047174106	2010.30774884318	1540.23482633724	2042.03397567935	2104.61573749799	2518.91936546206	1711	1750	1923	1910	1836	2488	2109	2580	0.494530614645831	0.494530614645831	2013.85414218987	0.188962723697055	-0.0242235003519319	0.897997069122625	0.96496658459744	FALSE	0.260672753375887	-0.294665875817149	0.258305459524148	0.858295189541652	FALSE	chr04	1019241	1020417	+	1018140	1019316	YDR279W	RNH202	ORF-T	viable	0	1176	1176	0	99.07	1177	-0.0032883051735609	-0.0973519752590129	-28.6055171648168
SK0643	SK0643	1922.73271976109	3015.4433779158	1391.8361137559	3153.74824523077	1562.82634036997	2191.68609825217	1145.64011922262	2269.82817543213	1720	2695	1323	2995	1871	2659	1153	2315	0.496443223578848	0.496443223578848	2081.71764874256	0.21047863120011	-0.877181108809757	3.07885286278881e-05	0.000564400123422463	TRUE	0.28885369695247	0.141829445725025	0.623420863552065	0.966020297976366	FALSE	chr04	1020617	1021697	+	1019516	1020597	YDR280W	RRP45	ORF-T	essential	0	1081	1080	1	99.54	1082	-0.269740603212663	-0.216695838982942	0.196651018044551
SK0645	SK0645	581.560279173135	537.94325823515	896.744608384495	465.212578528107	722.264337968905	611.240842656409	352.751806974807	455.824335493987	520	481	852	442	889	721	365	452	0.510637886106249	0.510637886106249	577.942755926874	0.319744957791271	0.426636076058746	0.182105169431034	0.456012608032577	FALSE	0.414803980381004	-0.425025498501333	0.305532232133047	0.878959494442565	FALSE	chr04	1033393	1035225	+	1031948	1033780	YDR285W	ZIP1	ORF-T	viable	0	1832	1832	0	98.75	1833	0.168256575156084	0.00322103158643511	0.980856429631668
SK0646	SK0646	825.368242364949	2070.13091682591	786.23030805542	1937.68406576978	952.076505900159	1833.22209363859	1062.84589218965	2348.83949489793	738	1851	747	1841	1170	2166	1098	2333	0.509825387466696	0.509825387466696	1477.0496899553	0.214566166510925	-1.24939103795722	5.78453180626488e-09	2.19910808612036e-07	TRUE	0.293302171898474	0.193688593759256	0.509015022458845	0.946017498582967	FALSE	chr04	1035777	1036937	+	1034331	1035491	YDR287W	YDR287W	ORF-T	viable	0	1160	1160	0	98.54	1161	-0.395489747802913	-0.317020448733026	0.198410450601595
SK0647	SK0647	2726.6230012002	1895.66283307397	2326.06289264053	1975.57468302547	1655.55611193582	1773.22171035217	1758.74154613851	2430.60142744913	2438	1695	2210	1877	2029	2101	1812	2421	0.508446879962795	0.508446879962795	2067.75552572697	0.197369907605992	0.336065742670648	0.0886204293869167	0.299134255566628	FALSE	0.271869842028152	-0.58716285305861	0.0307943183902462	0.571523490535902	FALSE	chr04	1037145	1038225	+	1035699	1036779	YDR288W	NSE3	ORF-T	essential	0	1080	1080	0	98.8	1081	0.115646257040522	-0.0903191730105616	1.78099521179414
SK0648	SK0648	1917.47458523905	1581.8552469969	1311.05623742273	1630.82189819463	1831.11750705037	1194.04818634507	1327.44989570861	1262.44822339013	1715	1414	1246	1549	2207	1439	1345	1279	0.499882188074569	0.499882188074569	1507.03397254343	0.235634336694811	-0.000197864792882395	0.999330007472473	0.99976874490155	FALSE	0.320331666245559	0.33048693213947	0.302211577238374	0.878959494442565	FALSE	chr04	1039721	1043169	+	1038267	1041717	YDR291W	HRQ1	ORF-T	viable	0	3450	3448	2	99.22	3451	0.00213718960253777	0.109134732538128	-50.0646001686225
SK0649	SK0649	3028.96891330991	3707.4803586947	4830.20086490906	4883.51252189618	1779.0752992132	3440.79873210724	3091.27439125004	3456.04778724256	2710	3313	4592	4637	2112	4209	3085	3554	0.492199491867969	0.492199491867969	3527.16985857786	0.188923392015265	-0.168565220651335	0.372263701254654	0.660675415328929	FALSE	0.261042311464372	-0.362038652559299	0.165473343446461	0.810266260014161	FALSE	chr04	1055153	1055969	+	1053699	1054516	YDR296W	MHR1	ORF-T	viable	0	817	816	1	98.66	818	-0.038661981673475	-0.151064220286217	-2.90730670667763
SK0650	SK0650	12783.1422902864	14447.2993968434	12181.833447702	13377.492925548	7692.96653677012	10293.0714281769	12275.4496820128	15303.1772418284	11430	12918	11574	12710	9162	12552	12290	15688	0.494087524953949	0.494087524953949	12294.304118646	0.0984211760671187	-0.159089987924033	0.10600347013195	0.331744255684226	FALSE	0.138372753478795	-0.205197000242342	0.138093215447585	0.773455913294188	FALSE	chr04	1056401	1057745	+	1054930	1056274	YDR297W	SUR2	ORF-T	viable	1	1344	1344	0	99.33	1345	-0.0470989953240609	-0.107827918519535	-1.28938893022311
SK0651	SK0651	8637.28853087331	9864.15704289817	9714.7332574987	10246.2544162242	5654.62528506328	7924.53655479769	6388.73521338009	7399.27122966935	7723	8820	9230	9735	6772	9611	6432	7544	0.496844587592915	0.496844587592915	8228.70019130061	0.119478311195909	-0.138406525457735	0.246691110199905	0.537404201048913	FALSE	0.167596474865429	-0.205079818640894	0.221083405961507	0.829608656062181	FALSE	chr04	1059577	1061305	+	1058106	1059834	YDR299W	BFR2	ORF-T	essential	0	1728	1728	0	99.42	1729	-0.0397349711284102	-0.104611290112861	-1.63272596259834
SK0653	SK0653	1317.4577093576	1259.30168144029	1946.10420293771	1448.26359288388	1171.61583735655	1340.81429131136	1020.47027173491	1817.14685550014	1178	1126	1849	1376	1419	1608	1039	1832	0.502463600890118	0.502463600890118	1415.14680531531	0.236583334882998	0.191307025751963	0.418731301960047	0.698511877690021	FALSE	0.321386321577412	-0.659804661706434	0.0400730170373085	0.607495741218577	FALSE	chr04	1063281	1067521	+	1061810	1066050	YDR301W	CFT1	ORF-T	essential	0	4240	4240	0	99.6	4241	0.0810856031874853	-0.158488600292445	2.95458372463469
SK0654	SK0654	4526.10471118015	3091.21656083566	4073.24135498591	3389.10521009164	3630.10419473925	3271.56210035938	5477.9126424923	4083.97259796592	4047	2764	3870	3220	4416	3906	5602	4099	0.504681538748529	0.504681538748529	3942.90242158128	0.156009029263287	0.395519761899871	0.0112371480804748	0.0727154330816796	FALSE	0.216965220274801	-0.104031324365178	0.631594437563304	0.966020297976366	FALSE	chr04	1067673	1068481	+	1066202	1067010	YDR302W	GPI11	ORF-T	essential	0	808	808	0	99.38	809	0.122852344090888	0.0927982170970014	0.244636170488145
SK0656	SK0656	1411.40206214711	904.773588175127	1690.34253646185	772.547585157534	1084.75369192721	1101.60931946423	1465.83278363303	976.389259684991	1262	809	1606	734	1309	1326	1487	988	0.500628943248988	0.500628943248988	1175.95635333139	0.252717432777402	0.795050917834682	0.00165515808397719	0.0166536281802878	TRUE	0.34076984538696	-0.472559081862205	0.165521142429119	0.810266260014161	FALSE	chr04	1075817	1077969	+	1074347	1076499	YDR307W	YDR307W	ORF-T	viable	0	2152	2152	0	99.21	2153	0.26687095467742	0.0889560990266826	0.666669986120414
SK0658	SK0658	1497.8809172173	1588.77220065184	2168.22492039685	1719.16507368206	2004.14268284445	973.04335246165	1838.0184439427	1545.25765613792	1338	1422	2058	1635	2384	1188	1838	1586	0.493986226571313	0.493986226571313	1666.81315591685	0.233971737699417	0.1469640281946	0.529920571932184	0.778837017527426	FALSE	0.318255749319688	0.469624706845445	0.140045799611401	0.77874580464447	FALSE	chr04	1085064	1087088	+	1083564	1085584	YDR311W	TFB1	ORF-T	essential	0	2020	2024	-4	99.55	2021	0.0446349099040121	0.183408532360693	-3.10908261616559
SK0659	SK0659	3791.32566614794	4105.59189393188	5043.66216358979	4843.68390585146	3524.29136136825	3041.0494244266	3428.25656465021	3432.3624658645	3390	3671	4792	4602	4192	3713	3428	3523	0.493465634357634	0.493465634357634	3901.27793072883	0.150505333411691	-0.0268044855600676	0.858647125734832	0.949678122449426	FALSE	0.209897529406137	0.131869576406642	0.529835644634785	0.953773952363344	FALSE	chr04	1087544	1089064	+	1086043	1087563	YDR312W	SSF2	ORF-T	viable	0	1520	1520	0	99.34	1521	-0.00558130913907998	0.0310061273230618	6.55535028618264
SK0662	SK0662	665.439165592337	309.79268717492	539.941295893481	560.991638813305	401.401601193151	330.438447310504	354.618614488351	346.254838907229	595	277	513	533	478	403	355	355	0.494033319752231	0.494033319752231	438.60978617166	0.347502873135492	0.390065671981564	0.261657615420443	0.550897138067396	FALSE	0.440680685336994	-0.170148043651342	0.699420541047101	0.970799891161354	FALSE	chr04	1093736	1095136	+	1092235	1093635	YDR316W	OMS1	ORF-T	viable	1	1400	1400	0	99.71	1401	0.141075238286739	0.048074293991261	0.659229397199042
SK0663	SK0663	83.8788864192022	290.780139586567	196.820706300353	393.641412600706	300.448780726105	217.469538003149	157.646897833755	268.640087159069	75	260	187	374	365	260	161	270	0.503999218592519	0.503999218592519	238.665806078613	0.405151254565178	-0.848701066445014	0.0361909222732786	0.168983573573278	TRUE	0.479731323010349	0.498896760473969	0.298362965247606	0.877900879714922	FALSE	chr04	1102136	1103464	+	1095823	1097151	YDR317W	HIM1	ORF-T	viable	0	1328	1328	0	99.02	1329	-0.386171537047896	-0.0257235064076849	0.933388393654464
SK0664	SK0664	1377.85050757943	1508.70157039338	914.637399866345	1067.25238603507	1114.80673128857	1110.46974524416	891.212300192983	699.035657416549	1232	1349	869	1014	1363	1319	916	698	0.507228582316252	0.507228582316252	1085.49578725206	0.243196897838039	-0.154486986856269	0.52527568105011	0.776400921793988	FALSE	0.329739399814588	0.317256679723399	0.335977435036207	0.888898781268194	FALSE	chr04	1103656	1105080	+	1097343	1098767	YDR318W	MCM21	ORF-T	viable	0	1424	1424	0	99.44	1425	-0.0506102042593848	0.0447516655711958	1.88424194737166
SK0666	SK0666	6154.47349286493	6330.05996176912	6737.16225148962	6409.82941908636	5128.15917829017	4501.97262843827	7783.0691192431	7152.94971297879	5503	5660	6401	6090	6358	5270	8112	7039	0.514359151116477	0.514359151116477	6274.70947052004	0.122721312183957	0.0152739512259028	0.900950703578981	0.965340038084871	FALSE	0.171852914557652	0.139581791796316	0.416667349850083	0.91969258602537	FALSE	chr04	1108664	1109960	+	1102348	1103644	YDR321W	ASP1	ORF-T	viable	0	1296	1296	0	99.46	1297	0.00514196762655228	0.0444545508390461	-7.64543576849649
SK0667	SK0667	6670.04904805496	5038.32511091341	6016.18800648565	5367.83744455508	3925.00604165895	3273.33942246097	5389.92901109777	5977.2351684635	5964	4505	5716	5100	4896	3807	5652	5844	0.517497819388855	0.517497819388855	5207.23865671129	0.147795891292691	0.268762324270599	0.0689924004251995	0.257892821924587	FALSE	0.206193016766641	-0.203147504282699	0.324511206896724	0.885208046335304	FALSE	chr04	1110576	1111832	+	1104260	1105516	YDR322W	MRPL35	ORF-T	viable	0	1256	1256	0	99.44	1257	0.0860347164023713	0.00301079745328162	0.965004854096333
SK0668	SK0668	1423.70429882192	1930.33277279391	2230.28383235533	2691.28634229948	1412.03605608678	1925.82394094393	1110.72897997435	1443.51279697457	1273	1726	2119	2557	1792	2198	1185	1385	0.526501561311789	0.526501561311789	1770.96362753128	0.198905823771997	-0.34494461988682	0.0828806944224899	0.286267422747471	FALSE	0.274138372196015	-0.0648485097809118	0.81300286299849	0.986337211826163	FALSE	chr04	1117115	1120250	+	1110780	1113915	YDR325W	YCG1	ORF-T	essential	0	3135	3135	0	99.46	3136	-0.102002139809273	-0.125624374982375	-0.231585682587361
SK0669	SK0669	395.908343898634	294.135295043336	156.825054752687	176.82288052652	194.993154036294	444.588848135036	325.514879702743	434.884692726575	354	263	149	168	238	529	334	435	0.506366583305211	0.506366583305211	302.959143602728	0.375694245385341	-0.00414876266172305	0.991189201224831	0.998050706605771	FALSE	0.461545184891355	-0.620205026258629	0.179026660889226	0.814875774156335	FALSE	chr04	1127810	1129474	+	1121486	1123150	YDR330W	UBX5	ORF-T	viable	0	1664	1664	0	99.52	1665	0.0693972053217106	-0.227455306458322	4.27758596911631
SK0670	SK0670	708.800209567676	628.759526541721	446.106162582612	667.53694565616	481.57087249522	462.609998593302	709.66675823085	717.563272420882	634	562	424	634	582	556	721	725	0.501202703440721	0.501202703440721	602.826718261053	0.307284634314613	-0.174748226412201	0.569569787430023	0.802159226126728	FALSE	0.401966747729644	0.19229891714039	0.632369029970689	0.966020297976366	FALSE	chr04	1129474	1130858	+	1123150	1124535	YDR331W	GPI8	ORF-T	essential	0	1385	1384	1	99.78	1386	-0.0501165792221723	0.00404921471874614	1.08079591188368
SK0671	SK0671	1063.58427979548	471.958534252044	1081.98762607894	796.755479515332	956.115844879032	795.220246640107	1239.38977455961	961.68575537165	951	422	1028	757	1148	962	1251	978	0.498125548765613	0.498125548765613	920.837192636525	0.27038094520641	0.717770396930188	0.00793875826425375	0.0569327240580084	TRUE	0.361210657188256	-0.376250820435481	0.297579448946596	0.877378527368943	FALSE	chr04	1130970	1133122	+	1124646	1126798	YDR332W	IRC3	ORF-T	viable	0	2152	2152	0	99.63	2153	0.228039528155924	0.0967366697295338	0.575789905759719
SK0672	SK0672	1391.2711294065	1744.68083751941	1932.42148003983	1254.6004380215	1999.22273231176	2700.90016497019	1493.411026746	1525.18515057015	1244	1560	1836	1192	2360	3322	1482	1577	0.489731756037343	0.489731756037343	1755.21161994817	0.238465419574215	0.132461999028111	0.578568600752535	0.80613160950018	FALSE	0.323474010762327	-0.359045743311621	0.267012892609169	0.859391313395686	FALSE	chr04	1135730	1140514	+	1129405	1134189	YDR334W	SWR1	ORF-T	viable	0	4784	4784	0	99.41	4785	0.044589526386275	-0.0827636377810765	2.85612282723307
SK0674	SK0674	1309.62901329181	1139.63447014889	1589.3008904467	1298.80615815313	2558.85721039909	1984.98176456517	1546.30905299393	1027.45720506535	1171	1019	1510	1234	2998	2459	1523	1070	0.486063512604066	0.486063512604066	1556.87197063301	0.210961434443028	0.263063280611593	0.212407279918641	0.493675636752011	FALSE	0.288829707088396	0.185024860103085	0.521781362642481	0.951680145503403	FALSE	chr04	1140811	1144939	+	1134486	1138614	YDR335W	MSN5	ORF-T	viable	0	4128	4128	0	99.66	4129	0.0750972477736084	0.134374130229912	-0.789334951861388
SK0675	SK0675	5.59192576128014	148.745225250052	107.356748891102	4.21006858396477	135.085830246894	247.286010050534	115.212472015703	172.637329990845	5	133	102	4	159	305	114	179	0.488309049170787	0.488309049170787	117.015701348797	0.521092389937219	-0.164167643618953	0.752727353652236	0.898572475162732	FALSE	0.478893373738645	-0.433168554495658	0.365719822625639	0.897482085338173	FALSE	chr04	1145083	1146099	+	1138758	1139774	YDR336W	YDR336W	ORF-T	viable	0	1016	1016	0	99.8	1017	-0.13068534871458	-0.224013453314283	-0.71414359388927
SK0676	SK0676	1896.89778881485	1390.73943810461	1569.6897479587	2015.68356643822	1347.89358237783	1016.48003125498	1122.06616623852	1398.44392286841	1690	1248	1486	1922	1589	1252	1112	1448	0.490841832891502	0.490841832891502	1469.73678050702	0.252216715798399	0.028374077227045	0.910427923177761	0.968610699710335	FALSE	0.340643077506061	0.0273618367965681	0.93597951872065	0.995675389580196	FALSE	chr04	1146275	1147251	+	1139950	1140919	YDR337W	MRPS28	ORF-T	viable	0	969	976	-7	99.48	970	0.00760138220772923	0.00978241099347455	-0.286925288867544
SK0684	SK0684	6454.20071366954	4502.61862298277	5647.80700538873	4900.51983173499	2387.45987157101	3030.11575882585	3822.11622654624	4111.25107445696	5771	4026	5366	4656	2964	3542	3989	4040	0.515050203589119	0.515050203589119	4357.01113814701	0.150768714006144	0.333595529393606	0.0269230964674813	0.138252063287734	FALSE	0.210451876916179	-0.533757984312427	0.0112047607871084	0.394724944749088	FALSE	chr04	1169075	1170211	+	1166476	1167612	YDR347W	MRP1	ORF-T	viable	0	1136	1136	0	99.38	1137	0.109574295766468	-0.0607102643181611	1.55405571072572
SK0686	SK0686	1512.31222715563	1709.72204460727	1731.68326864067	1852.11726644163	1709.46272204285	1768.70505951099	1338.86112337604	1346.77074543834	1352	1529	1645	1760	2058	2134	1355	1366	0.499535732627952	0.499535732627952	1621.20430715168	0.204602459593032	-0.125667493091944	0.539081034240018	0.784810966079191	FALSE	0.281165656824875	0.0903570613360462	0.747933102724502	0.979688840876747	FALSE	chr04	1178444	1181404	+	1175845	1178804	YDR351W	SBE2	ORF-T	viable	0	2959	2960	-1	99.63	2961	-0.0405821371985126	-0.00946020963743099	0.766887347722591
SK0687	SK0687	1321.93124996663	1400.21821062455	859.906508274803	1479.83910726362	924.476851724261	1109.82645937354	1326.96314568979	1920.63757827802	1182	1252	817	1406	1113	1339	1343	1948	0.499466733438419	0.499466733438419	1292.9748888994	0.244055750316969	-0.414190160525696	0.0896753190921329	0.301667953768457	FALSE	0.330319420138143	0.0229346876244888	0.944645879394005	0.995844584689663	FALSE	chr04	1181628	1182956	+	1179028	1180356	YDR352W	YDR352W	ORF-T	viable	0	1328	1328	0	99.17	1329	-0.120530441037134	-0.128999189887187	-0.0702623235854858
SK0688	SK0688	10383.087753545	10635.8427979548	12468.1181114117	13221.7203879413	10016.9904691961	10557.4025257957	15201.1116283552	14834.1854758618	9284	9510	11846	12562	12081	12715	15412	15019	0.500349037089021	0.500349037089021	12164.8073937577	0.0992002524077192	-0.0590413275589932	0.551727730261883	0.791511630184875	FALSE	0.13930632843402	0.0386849569593098	0.78124492253228	0.983298016496245	FALSE	chr04	1183236	1184492	+	1180636	1181892	YDR353W	TRR1	ORF-T	essential	1	1256	1256	0	99.6	1257	-0.0187161582076469	-0.00297734637137569	0.840921072671889
SK0689	SK0689	4469.06706841509	3606.79211602569	4161.65279524917	3806.95451705014	2500.3983847555	2599.34308533763	5336.09114485274	5265.17814141025	3996	3225	3954	3617	3020	3126	5418	5323	0.501077818311724	0.501077818311724	3968.18465663703	0.146789132756776	0.204494317480152	0.163584657813844	0.426634766595784	FALSE	0.204699900599435	-0.21136230185491	0.301815865069752	0.878959494442565	FALSE	chr04	1184636	1185956	+	1182036	1183356	YDR354W	TRP4	ORF-T	viable	0	1320	1320	0	99.02	1321	0.0660010217039214	-0.00155053378061539	1.02349257239639
SK0690	SK0690	509.983629428749	675.504631962641	648.350561930574	667.295870558415	799.103456379126	698.045911994	470.375980808859	545.636219511869	456	604	616	634	968	837	479	550	0.502550596418393	0.502550596418393	626.787032821779	0.29809335044398	-0.171390953519453	0.565320163076291	0.800580060867534	FALSE	0.392310524661358	0.136881217702676	0.727156585578489	0.975931548953567	FALSE	chr04	1186076	1189220	+	1183476	1186620	YDR356W	SPC110	ORF-T	essential	0	3144	3144	0	99.49	3145	-0.0641261547908562	0.00890918543358175	1.13893216368015
SK0692	SK0692	376.895796310282	317.621383240712	820.963373873129	579.936947441146	1188.48296854751	1047.6673903893	700.536862449422	651.086076966699	337	284	780	551	1449	1248	718	652	0.505804708152018	0.505804708152018	710.398849902275	0.282166996860568	0.386552421102915	0.170705006402265	0.437347400715917	FALSE	0.373714134623684	-0.276469156992965	0.459428763644909	0.935512128909079	FALSE	chr04	1190012	1191860	+	1187409	1189257	YDR358W	GGA1	ORF-T	viable	0	1848	1848	0	99.46	1849	0.125221894626403	0.0460804252519462	0.632009838300033
SK0694	SK0694	1236.93397839517	1563.50244285393	1983.9948201934	1834.53738546265	1556.22668884688	1638.2595317153	1572.65492214867	1660.601449689	1106	1398	1885	1743	1914	1934	1626	1648	0.510242369760674	0.510242369760674	1630.83890241312	0.213562833649668	-0.0998960691483481	0.6399565027539	0.839927218502617	FALSE	0.292460982543155	0.018766275392501	0.94883743983477	0.996651697006978	FALSE	chr04	1198989	1201493	+	1196387	1198891	YDR363W	ESC2	ORF-T	viable	0	2504	2504	0	99.48	2505	-0.0232403147525186	-0.0229677335379129	0.0117288090763129
SK0695	SK0695	15686.4701455431	13951.854774394	14664.7213950953	14798.3910726362	14245.3363996867	13657.6254186545	14379.9745598753	14983.5864867027	14026	12475	13933	14060	17510	16133	14859	14879	0.509942115386016	0.509942115386016	14545.9950315735	0.0987297557069771	0.0762767130588396	0.439770514537853	0.714026816979561	FALSE	0.138727671176082	-0.0744391019828211	0.591554733251353	0.96422653068568	FALSE	chr04	1202101	1202661	+	1199499	1200059	YDR363W-A	SEM1	ORF-T	viable	0	560	560	0	99.11	561	0.023533385961051	-0.000241168895158958	1.01024794713171
SK0696	SK0696	3527.98791862385	2725.19431642918	4186.89531519538	2721.24250494876	4706.00278637017	1871.16479261187	3089.20958182988	2455.99793523113	3149	2441	3971	2590	5652	2263	3119	2497	0.499137792137545	0.499137792137545	3160.46189390503	0.207078139871904	0.493086309854937	0.0172581855586285	0.0998051163118266	FALSE	0.284421896746934	0.3240185259932	0.254612266677715	0.854233940230531	FALSE	chr04	1212781	1213637	+	1204256	1205109	YDR367W	YDR367W	ORF-T	viable	0	853	856	-3	99.77	854	0.151193444686472	0.255580079986938	-0.690417732838424
SK0697	SK0697	5342.52587232705	4242.03488250712	3843.79261715983	3082.8227206082	6002.28141369056	5275.90186203008	7756.01365279281	7613.88584757563	4777	3793	3652	2929	7221	6370	7844	7728	0.499100995760497	0.499100995760497	5394.90735858641	0.130875216390491	0.319098376560233	0.0147610966582695	0.0888987378402173	FALSE	0.182457705902454	-0.211074320372683	0.247337852777951	0.846948604369125	FALSE	chr04	1213845	1215005	+	1205321	1206481	YDR368W	YPR1	ORF-T	viable	0	1160	1160	0	99.14	1161	0.0983302991984302	0.0283167278123607	0.712024390821616
SK0698	SK0698	450.70921635918	572.613197955087	483.105370009957	241.026426431983	494.608436478302	684.017224162372	448.134563389733	375.540610125713	403	512	459	229	600	819	457	378	0.50326551808835	0.50326551808835	468.719380614041	0.353206203751066	0.214759233603459	0.543168956098	0.785750722420419	FALSE	0.444875039602172	-0.288455400095264	0.516728560411054	0.950274763810917	FALSE	chr04	1219349	1221053	+	1210826	1212530	YDR371W	CTS2	ORF-T	viable	0	1704	1704	0	99.53	1705	0.0597599497665736	-0.0506806131163584	1.84806987479608
SK0699	SK0699	1142.69273055445	850.4796848461	1777.92710713992	1105.40083974677	2108.38685935946	1308.77732283555	1364.47589422917	1022.21695890988	1021	761	1688	1051	2577	1555	1402	1021	0.507439057872668	0.507439057872668	1335.04467470266	0.226976742946809	0.548818888210668	0.0156081320549407	0.0925833435989437	FALSE	0.309083152803104	-0.0106617814667829	0.972482537469928	0.998909004099416	FALSE	chr04	1222685	1223381	+	1214162	1214857	YDR373W	FRQ1	ORF-T	essential	0	695	696	-1	99.57	697	0.174059393661367	0.173085175053284	0.00559704700556507
SK0701	SK0701	909.247128784151	1385.67920364522	991.471151523702	1099.88041756079	786.357539939102	1000.17344707985	1270.58263138349	1906.44933655134	813	1239	942	1045	974	1172	1323	1878	0.513861814493409	0.513861814493409	1168.73010705846	0.242295445981417	-0.373376653431494	0.123317417626726	0.36075913744623	FALSE	0.328057792147108	-0.0809424941777545	0.805115311665842	0.984503685198158	FALSE	chr04	1226749	1228301	+	1218219	1219771	YDR376W	ARH1	ORF-T	essential	0	1552	1552	0	99.36	1553	-0.116452695763846	-0.150105318505244	-0.28898105381469
SK0702	SK0702	10241.6983881065	6908.4783129577	8636.29621141224	5977.05616320174	7768.48756400154	5803.12841537647	8660.48856946963	5302.57247176772	9146	6185	8195	5686	9631	6793	9026	5218	0.514981638612714	0.514981638612714	7412.27576203669	0.122802735493765	0.541145638607966	1.04993592924966e-05	0.000210964603681965	FALSE	0.172033753292224	0.0246831366994138	0.885912327589373	0.991647309741857	FALSE	chr04	1228533	1229325	+	1220003	1220793	YDR377W	ATP17	ORF-T	viable	1	790	792	-2	98.74	793	0.165842722245684	0.170051856463149	-0.0253802769302685
SK0703	SK0703	1799.76367201536	1133.86490614444	1335.85354128668	1305.96917701934	2076.45521961656	1669.18812042779	1271.69595602426	1754.15033502159	1609	1014	1269	1241	2593	1939	1335	1713	0.518149920979521	0.518149920979521	1543.3676159445	0.245122433461446	0.314769940396006	0.199095231202546	0.477950773188536	FALSE	0.33151254538223	-0.368472576226556	0.26635788506005	0.859391313395686	FALSE	chr04	1230061	1233253	+	1221529	1224720	YDR379W	RGA2	ORF-T	viable	0	3191	3192	-1	99.15	3193	0.108923262422581	-0.00964193163020378	1.08852040799877
SK0704	SK0704	1100.49098981993	1125.09546316956	1026.20421734141	870.431679734715	1521.80063169838	1571.99217122777	1212.82351785642	1309.28186887573	984	1006	975	827	1915	1811	1283	1268	0.522057648467249	0.522057648467249	1217.26506746549	0.232065179555764	0.0979611041229699	0.672931924786736	0.854705297788165	FALSE	0.315152078600946	-0.176991274480697	0.574384542953444	0.959272085174051	FALSE	chr04	1234125	1236253	+	1225588	1227716	YDR380W	ARO10	ORF-T	viable	1	2128	2128	0	99.58	2129	0.0276341964623554	-0.022678841234512	1.82068032140562
SK0705	SK0705	8385.50707217521	7335.33475341191	9696.1916827335	7584.48759174319	7419.18680114604	7295.99132223969	10396.8422741497	9280.29855423495	7500	6557	9215	7204	9357	8385	11023	8966	0.523075575495599	0.523075575495599	8424.23000647927	0.114453025093558	0.268165240385258	0.0191285756010606	0.107644490619594	FALSE	0.160408637811864	-0.171130936957283	0.286042443173334	0.866942019781698	FALSE	chr04	1236453	1238213	+	1227917	1229678	YDR381W	YRA1	ORF-T	essential	1	1761	1760	1	99.66	1762	0.0834704878455242	0.0313217569454412	0.62475651270414
SK0707	SK0707	130.851062813955	119.667211291395	125.249540372952	211.555946344229	112.843448202588	68.8676926530502	151.011785568041	143.115744492588	117	107	119	201	136	83	153	145	0.5	0.5	132.89530396735	0.447337381734517	-0.144888975342805	0.746019841327217	0.894795062745864	FALSE	0.49457295816769	0.379911903867944	0.442391245131855	0.929950586504745	FALSE	chr04	1239405	1239981	+	1230856	1231432	YDR382W	RPP2B	ORF-T	viable	0	576	576	0	100	577	-0.11132680614634	0.0946627279554694	1.85031387526769
SK0710	SK0710	7158.78335959084	11301.2819635472	6810.838451709	12286.0326451552	5709.49695030052	8388.71835831913	6385.8070370749	12908.2584695425	6401	10105	6471	11673	7178	9674	6749	12514	0.521570540231236	0.521570540231236	8868.6521544049	0.130556215757673	-0.747640014720279	1.02478220872807e-08	3.72653139054321e-07	TRUE	0.182643018643111	-0.0350298058975271	0.847903696346026	0.989687921827626	FALSE	chr04	1243157	1245925	+	1234600	1237368	YDR385W	EFT2	ORF-T	viable	0	2768	2768	0	99.75	2769	-0.227481175202331	-0.245685657813497	-0.0800263256727678
SK0711	SK0711	766.283927019771	872.124064489177	662.197561077796	788.139822669241	486.964696145895	489.753559718911	925.311705264871	876.965960539528	685	780	629	749	611	566	976	852	0.52066565363975	0.52066565363975	733.467662115649	0.275744098044309	-0.204921558367547	0.457385751547446	0.727491697938783	FALSE	0.367877482994086	0.243985013552501	0.507187385119604	0.945920049408325	FALSE	chr04	1246077	1248093	+	1237520	1239535	YDR386W	MUS81	ORF-T	viable	0	2015	2016	-1	99.41	2017	-0.0652600888231119	0.0142300619921688	1.218051526573
SK0712	SK0712	2608.80228672878	2431.02051771455	3383.93204526458	2440.22778616471	2684.78935019355	2895.62140460846	2832.84453514464	3220.45763391593	2313	2192	3188	2338	3319	3398	2944	3177	0.517223943918516	0.517223943918516	2812.2119449669	0.173773083147626	0.268994281438576	0.121631235012873	0.360263210921264	FALSE	0.240653201800344	-0.404694260226066	0.0926368874159558	0.706906593553379	FALSE	chr04	1250141	1251757	+	1241582	1243171	YDR388W	RVS167	ORF-T	viable	0	1589	1616	-27	97.84	1617	0.0899680761495991	-0.0447125087781503	1.49698193727964
SK0713	SK0713	3336.14290917973	2241.24384512108	3430.15337878529	2295.53989540679	3639.88630525515	3338.46305452745	2997.41900751141	2353.6400362711	2983	2004	3259	2181	4491	3928	3109	2328	0.511873541079541	0.511873541079541	2954.06105400725	0.164920373140197	0.558361371581124	0.000710119122356766	0.008379906609681	FALSE	0.228847236242403	-0.317469324264393	0.16536421738446	0.810266260014161	FALSE	chr04	1252013	1254701	+	1243427	1246115	YDR389W	SAC7	ORF-T	essential	0	2688	2688	0	99.14	2690	0.173571396673195	0.066708174760298	0.615672996594606
SK0714	SK0714	221.440260146694	267.294051389191	343.120589593128	203.1358091763	445.70676210371	216.467554440283	256.733733745478	454.583972928108	198	239	326	193	539	260	261	459	0.501703333505148	0.501703333505148	301.060341690361	0.402725858950397	0.206371117132062	0.608346094202508	0.824467602327341	FALSE	0.478630607645415	-0.109305009122515	0.819358386881435	0.987897889003921	FALSE	chr04	1258637	1259725	+	1250051	1251139	YDR392W	SPT3	ORF-T	viable	0	1088	1088	0	99.54	1089	0.0790622508688804	0.0198247938311717	0.749250829399611
SK0715	SK0715	1824.17914373226	2123.33837574683	1573.41757223718	1728.1311239942	1263.25723630562	1923.88071035712	2163.53923570022	1540.14190276138	1629	1901	1493	1644	1519	2324	2187	1564	0.499491880274627	0.499491880274627	1767.48566260435	0.241929965998884	-0.168181142943215	0.486952167550649	0.74952770947352	FALSE	0.327907619133022	0.114041214896859	0.728001968019671	0.975931548953567	FALSE	chr04	1259853	1261421	+	1251267	1252831	YDR393W	SHE9	ORF-T	viable	1	1564	1568	-4	99.17	1565	-0.0544395756446716	-0.00469104575549895	0.913830229204623
SK0716	SK0716	111.838515225603	354.528093265161	207.345877760265	315.755143797357	171.526968021065	198.438660619258	335.773842318824	410.140892350293	100	317	197	300	206	240	339	417	0.498244202498988	0.498244202498988	263.168499169728	0.389182297367386	-0.79597882613788	0.0408292723424314	0.182979679332356	TRUE	0.470698080860171	0.429998460477586	0.360962028382772	0.897165382449422	FALSE	chr04	1261565	1263053	+	1252979	1254467	YDR394W	RPT3	ORF-T	essential	0	1488	1488	0	99.93	1489	-0.321505643421244	-0.0789095890435232	0.754562351678119
SK0717	SK0717	3719.74901640355	2967.07580893524	4534.24386493005	4578.44958506168	4611.29162228836	4395.52639766017	3154.02826115345	2791.25537254314	3326	2653	4308	4350	5534	5320	3182	2840	0.497879232162132	0.497879232162132	3843.95249112196	0.155196788317071	0.154688944003426	0.318896681273192	0.612426963245716	FALSE	0.216036984932693	-0.0361469534712976	0.867119560574714	0.989828565396584	FALSE	chr04	1263205	1266277	+	1254620	1257692	YDR395W	SXM1	ORF-T	viable	0	3072	3072	0	99.48	3073	0.0389696653052252	0.0336203916092651	0.137267632504989
SK0719	SK0719	3246.67209699925	3081.15109446536	3378.58003863172	2943.89045733736	3478.71884734703	2286.79701645703	2109.15518103207	2085.6926653265	2903	2755	3210	2797	4179	2765	2130	2120	0.498379862052321	0.498379862052321	2826.33217469954	0.185135312520463	0.136927989300623	0.459536472763049	0.72846514810451	FALSE	0.256080807886762	0.172398182507736	0.500808677986751	0.943637817488571	FALSE	chr04	1267349	1269525	+	1258764	1260940	YDR398W	UTP5	ORF-T	essential	0	2176	2176	0	99.45	2177	0.0412358352369556	0.106496214605615	-1.58261325358515
SK0720	SK0720	3062.13854687701	2587.94324232045	3052.29972337445	2162.9227350119	1580.72164525779	1448.84175215397	2179.89438695468	2177.73679332913	2738	2314	2900	2055	1902	1749	2205	2210	0.499186184075216	0.499186184075216	2281.56235315992	0.183117694632048	0.336411216624712	0.0661905400857979	0.25021519983846	FALSE	0.253588753517667	-0.250815154231296	0.322632510126373	0.885208046335304	FALSE	chr04	1270005	1270805	+	1261420	1262220	YDR399W	HPT1	ORF-T	viable	1	800	800	0	99.88	801	0.109563403515629	0.0157576380778816	0.856177906378805
SK0722	SK0722	1871.8334460374	1349.33214910466	2066.94703627068	1520.25776963444	2432.92955545616	1691.38804478356	2151.30388254169	1421.21257530235	1673	1207	1963	1445	2930	2040	2178	1441	0.499833545773762	0.499833545773762	1813.15055739137	0.196070169445704	0.452167644869436	0.0211021316158131	0.115449192674902	FALSE	0.269819636860154	0.0985962091188238	0.714801461915726	0.973968440820435	FALSE	chr04	1271005	1272213	+	1262420	1263627	YDR400W	URH1	ORF-T	viable	0	1207	1208	-1	99.34	1209	0.137500869054558	0.16809854577769	-0.222527151526521
SK0723	SK0723	30.1963991109128	60.3927982218256	6.31510287594715	37.8906172556829	0.82502554088743	32.5451458932073	56.9216340304083	9.92667006491779	27	54	6	36	1	39	58	10	0.502851848617466	0.502851848617466	29.3766741242236	0.525301015872218	-0.325384134500632	0.535636976711443	0.782179618327426	FALSE	0.451063496383516	0.237135593303235	0.599078926547155	0.964925438033099	FALSE	chr04	1275389	1276317	+	1266804	1267732	YDR403W	DIT1	ORF-T	viable	1	928	928	0	99.68	929	-0.42271225508316	0.130775394516702	1.30937213895295
SK0724	SK0724	3714.15709064227	3803.62790282275	3971.14719182476	2212.39104087348	1717.76781979499	986.630456779277	5082.71850899107	3707.83169753948	3321	3401	3773	2102	2107	1168	5241	3690	0.508870784443961	0.508870784443961	3149.53396365851	0.201456490195349	0.368287902370808	0.0675306028814209	0.253704246984608	FALSE	0.277511051475063	0.26738537828896	0.335290373796761	0.888486293494703	FALSE	chr04	1277581	1278525	+	1268999	1269943	YDR405W	MRP20	ORF-T	viable	0	944	944	0	99.68	945	0.106336194346193	0.160925484989494	-0.513365096230328
SK0726	SK0726	1021.6907027329	1002.57681949266	867.890592557509	1356.32353950785	1157.14595705366	844.577862053648	1014.50292724608	1304.55110848371	914	896	825	1288	1426	995	1051	1292	0.510999741788297	0.510999741788297	1071.157438641	0.27247041288466	-0.262963074052719	0.334491273980875	0.628321480686702	FALSE	0.36393035737876	0.280125039443211	0.441465082919019	0.929755988347396	FALSE	chr04	1289381	1292365	+	1280806	1283793	YDR409W	SIZ1	ORF-T	viable	0	2987	2984	3	99.3	2988	-0.0962983095083414	0.00452503602463065	1.04698977632872
SK0727	SK0727	11686.0064559232	10747.6813131804	11979.7501556717	11462.9642369901	7438.48640952919	8062.75423885474	9563.71165235182	9221.76856586713	10449	9610	11382	10891	8944	9740	9667	9365	0.498832408451188	0.498832408451188	10020.390378546	0.106974768079097	0.0874544708202357	0.413628876664686	0.693979642367957	FALSE	0.150297591045692	-0.11520629533371	0.443366220774017	0.93081994742116	FALSE	chr04	1294629	1295557	+	1286057	1286985	YDR412W	RRP17	ORF-T	essential	0	928	928	0	99.46	929	0.0275580100730079	-0.00715190568489764	1.259521847403
SK0729	SK0729	829.841782973973	735.897430184467	922.005019888284	876.746782610662	1115.90483795306	1240.34705746927	588.060213959783	555.589462269603	742	658	876	833	1316	1527	583	575	0.489256014702094	0.489256014702094	858.049073413637	0.262635047237816	0.118330094762119	0.652314255223213	0.843899533466472	FALSE	0.352654180186455	-0.163176934655443	0.643571601081014	0.966566025698923	FALSE	chr04	1298357	1300973	+	1289791	1292407	YDR416W	SYF1	ORF-T	essential	0	2616	2616	0	99.24	2617	0.0359361760769058	-0.0228172537622367	1.63493827816867
SK0730	SK0730	271.767591998215	460.774682729484	217.871049220177	389.431344016741	238.962596193717	306.170826373199	281.296463313018	420.46418726788	243	412	207	370	288	369	285	426	0.5	0.5	323.342342639054	0.35863778948118	-0.666908667500774	0.062947732039987	0.242484191831164	FALSE	0.449231856043754	0.181989985993055	0.685393925753168	0.969832613696394	FALSE	chr04	1301565	1302229	+	1292999	1293663	YDR418W	RPL12B	ORF-T	viable	0	664	664	0	100	665	-0.23927294093288	-0.144859972946029	0.394582720548144
SK0732	SK0732	587.946369323416	550.620133821131	691.385131333481	970.162885112617	917.995973696126	916.488360009867	844.103661482801	403.572733070146	525	493	656	923	1044	1167	807	432	0.472448183540846	0.472448183540846	735.284405981198	0.30726450291791	-0.0959245573116158	0.754896991764697	0.898685235667722	FALSE	0.40191650050216	0.503990914991518	0.209853198466806	0.821985255190606	FALSE	chr04	1303165	1305389	+	1294605	1296823	YDR419W	RAD30	ORF-T	viable	0	2218	2224	-6	99.37	2219	-0.0750303028516536	0.125353953342019	2.67071101378683
SK0733	SK0733	687.173073037596	188.806452740107	1033.28540855325	378.621863696111	890.537833355574	270.087617892455	331.404764299466	421.090937754487	450	214	719	456	732	441	229	578	0.465616516943083	0.465616516943083	525.125993916131	0.364579936309721	1.30731295554466	0.000336038595228182	0.0045980250320486	TRUE	0.454168299454805	-0.494304959085126	0.276430043732026	0.859391313395686	FALSE	chr04	1305893	1311757	+	1300494	1303882	YDR420W	HKR1	ORF-T	viable	0	3388	5864	-2476	99.47	3389	0.481220848472512	0.247187932339629	0.486331622737769
SK0734	SK0734	515.575555190029	184.533550122245	304.177455191454	403.114066914626	574.175957258325	481.866668568425	365.672972495588	479.220485813929	461	165	289	383	650	616	348	515	0.469651591199232	0.469651591199232	413.542088944328	0.37672411151496	0.375425247172399	0.318981911061324	0.612426963245716	FALSE	0.462735911150799	-0.3902897515729	0.398982681132332	0.909668676299782	FALSE	chr04	1311965	1315085	+	1304090	1307210	YDR421W	ARO80	ORF-T	viable	0	3120	3120	0	99.71	3121	0.144357094074773	-0.00969452084183778	1.0671565253095
SK0736	SK0736	601.691211913743	483.142385774604	711.501590690045	430.479512710397	558.648841053801	642.192120935125	295.238209465596	274.818426716939	538	432	676	409	655	795	291	286	0.486418229265609	0.486418229265609	499.714037407531	0.318732830191562	0.413220746852593	0.194820960946587	0.472068581974956	FALSE	0.414066404126548	-0.413074108223626	0.318471646556866	0.885208046335304	FALSE	chr04	1319981	1321957	+	1312109	1314085	YDR425W	SNX41	ORF-T	viable	0	1976	1976	0	99.6	1977	0.157417489038703	-0.0309389325214548	1.19654063033522
SK0737	SK0737	15629.432502778	13467.5940034671	14557.3646462042	13716.4034465572	13037.0974828953	12687.0274652884	17498.2099018947	18177.5714590724	13975	12042	13831	13032	15267	15724	17226	18939	0.485825422744486	0.485825422744486	14846.3376135197	0.0953837423397492	0.147172792798957	0.122841769363664	0.36075913744623	FALSE	0.134033386782011	-0.153080165502707	0.253410488098911	0.852668823591866	FALSE	chr04	1322173	1323453	+	1314303	1315583	YDR427W	RPN9	ORF-T	essential	0	1280	1280	0	99.69	1281	0.0455021264276535	-0.00465818989032811	1.10237301541796
SK0740	SK0740	3075.55916870408	2230.05999359852	2972.30842027912	2072.40626045666	3012.13206252809	2427.95824454787	2243.59837574571	2255.50765857792	2750	1994	2824	1969	3432	3086	2149	2410	0.472694680300929	0.472694680300929	2536.19127305475	0.177906301915176	0.468961210933305	0.00838894548742117	0.0590846676382474	FALSE	0.246249109161223	-0.306275481983728	0.213586874561266	0.821985255190606	FALSE	chr04	1331133	1332941	+	1323264	1325072	YDR434W	GPI17	ORF-T	essential	0	1808	1808	0	99.28	1809	0.147855676048332	0.0500556250568616	0.661456182172546
SK0742	SK0742	162.778812608365	164.914668723149	167.881480223968	338.910302463245	74.0783933922652	481.183384559579	207.710968476368	267.550717412578	146	147	160	321	84	614	198	287	0.468974040457068	0.468974040457068	233.12609098244	0.428804307006978	-0.577901672991372	0.177753309981987	0.448379100559315	FALSE	0.489325484371749	-0.647115676791273	0.186013458635008	0.817310634307663	FALSE	chr04	1334581	1336989	+	1326711	1329134	YDR436W	PPZ2	ORF-T	viable	0	2423	2408	15	99.22	2424	-0.182447349308311	-0.423444197468409	-1.32091175384986
SK0744	SK0744	2441.43478737491	2883.19692251604	2000.83509452925	3463.83392745701	1641.65678960863	2917.27753649332	2486.48888879983	3595.78248906584	2183	2578	1901	3291	1826	3787	2325	3924	0.461451275308374	0.461451275308374	2678.8133044806	0.189824624870949	-0.509762374184799	0.00724346830711548	0.0535759693524885	FALSE	0.261948145412531	-0.158815621369753	0.544324528933569	0.955995468504846	FALSE	chr04	1342405	1344317	+	1334557	1336469	YDR440W	DOT1	ORF-T	viable	0	1912	1912	0	99.16	1913	-0.154936335796232	-0.197991550890337	-0.277889720786542
SK0745	SK0745	1465.4276605911	1517.29339677725	1465.44698287951	2217.1345129268	1570.74158900844	1514.33097700396	1569.14404916692	2321.70214580428	1310	1357	1392	2107	1804	1911	1515	2463	0.476585616790344	0.476585616790344	1705.15266426978	0.228725810479752	-0.306790828566438	0.179821794248231	0.451936120941865	FALSE	0.311493944289183	0.0448499041275014	0.885513712409082	0.991647309741857	FALSE	chr04	1350213	1352349	+	1342361	1344496	YDR444W	YDR444W	ORF-T	viable	0	2135	2136	-1	99.25	2136	-0.105194961866085	-0.0869434244955202	0.173502010427068
SK0746	SK0746	323.213309001992	511.102014581005	236.816357848018	698.871384938151	570.249391573821	460.388392208033	689.45933592727	512.943621219111	289	457	225	664	671	568	682	532	0.488163308991286	0.488163308991286	500.380475912175	0.328587018219283	-0.810037481394115	0.0136931251441814	0.0837992381991463	TRUE	0.422561916355964	0.996801225395282	0.0183268659430957	0.476765312093538	FALSE	chr04	1355973	1357437	+	1347780	1349244	YDR448W	ADA2	ORF-T	viable	0	1464	1464	0	99.8	1465	-0.334148776402585	0.111907787023149	1.33490407544788
SK0748	SK0748	386.961262680586	2619.25802658362	317.86017808934	2544.9864590067	519.451483903576	3126.79239011256	569.44875102089	2911.47688288476	346	2342	302	2418	612	3853	564	3016	0.488780504673568	0.488780504673568	1624.52942928525	0.213445618920529	-2.74118474035003	9.47102787268599e-38	2.43733259600546e-35	TRUE	0.290799336069853	0.248501891034772	0.392801616012953	0.909668676299782	FALSE	chr04	1359893	1360909	+	1351696	1352712	YDR450W	RPS18A	ORF-T	viable	0	1016	1016	0	99.61	1017	-0.864396035917418	-0.743597647741992	0.13974889189215
SK0750	SK0750	4957.80137995098	4310.25637679473	4771.06022277807	3249.12042967481	4269.74413839256	5547.07580849958	4478.07656851001	4142.73699071627	4433	3854	4533	3087	5020	6849	4426	4300	0.487763513883817	0.487763513883817	4465.73398941463	0.162922773284269	0.356433965063303	0.0286879663869362	0.14430907221362	FALSE	0.226294984480127	-0.477047766229343	0.0350241330289341	0.580272688994323	FALSE	chr04	1362741	1365053	+	1354544	1356856	YDR452W	PPN1	ORF-T	viable	0	2312	2312	0	99.44	2313	0.1095632217982	-0.0444106877837949	1.40534302528629
SK0752	SK0752	1635.07909259831	1666.39387686148	2335.53554695445	2579.71952482441	1880.13583783213	2210.19298280308	2185.98060758842	1930.85823631022	1462	1490	2219	2451	2213	2726	2163	2002	0.488314511657737	0.488314511657737	2052.98696322156	0.196334495180986	-0.0767019211609136	0.696041463024613	0.870019321707021	FALSE	0.270285718780955	0.041876908961573	0.876872003326354	0.989828565396584	FALSE	chr04	1367437	1369469	+	1359239	1361271	YDR456W	NHX1	ORF-T	viable	0	2032	2032	0	99.61	2033	-0.0291267543365943	-0.00792885807218322	0.727780926753602
SK0753	SK0753	832.078553278486	1126.21384832182	1681.92239929392	1407.21542419022	1374.6495280306	1099.56825423168	883.735680191353	1135.85978295853	744	1007	1598	1337	1632	1345	882	1168	0.492533315153811	0.492533315153811	1192.65543381208	0.260698665768851	-0.0615053059860871	0.813490948139436	0.930104768555057	FALSE	0.350406837740806	0.033315791071168	0.9242533036028	0.994720742223956	FALSE	chr04	1369661	1379701	+	1361463	1371503	YDR457W	TOM1	ORF-T	viable	0	10040	10040	0	99.68	10041	-0.0033420221308653	0.00443535298861644	2.32714650440332
SK0754	SK0754	952.864149722137	1158.64701773725	1273.54574664934	1864.0078655504	866.467248859478	1498.11639090788	1771.24838721511	1398.14105478204	852	1036	1210	1771	1055	1787	1813	1402	0.505135338905815	0.505135338905815	1347.87973267795	0.26226150445052	-0.375379093938901	0.152339663350515	0.410348102849557	FALSE	0.35203726502893	0.140111544327694	0.690628693124465	0.969832613696394	FALSE	chr04	1383677	1384901	+	1375482	1376706	YDR460W	TFB3	ORF-T	essential	0	1224	1224	0	99.67	1225	-0.132732074855984	-0.040594497088796	0.69416211467468
SK0755	SK0755	8.91240260867595	0	0	0	5.71554854331657	27.8292033066257	41.7647902727077	21.0662920201369	8	0	0	0	7	33	43	21	0.506128722888007	0.506128722888007	13.1610295939328	0.494008386776164	0.203827854615786	0.679899709813989	0.858341312899132	FALSE	0.417705367759671	-0.436396288583015	0.296140072519552	0.877378527368943	FALSE	chr04	1385117	1385245	+	1376922	1377051	YDR461W	MFA1	ORF-T	viable	1	129	128	1	98.46	130	0.996178933317095	-0.0124956920121144	1.01254362202833
SK0756	SK0756	634.124381329168	674.386246810385	535.731227309516	727.289347879913	336.416222646707	338.183819147434	1490.97398428926	1006.21631879768	567	603	509	691	412	401	1535	1003	0.508074888400817	0.508074888400817	717.915193526258	0.289568533886777	-0.222775891075896	0.441693064712659	0.714547460346326	FALSE	0.383216318185613	0.506178914603509	0.186544734831471	0.817936317665381	FALSE	chr04	1386029	1386621	+	1377842	1378434	YDR462W	MRPL28	ORF-T	viable	0	592	592	0	99.83	593	-0.0784539000751536	0.133217418617928	2.69803436783021
SK0757	SK0757	2167.43042507218	2426.89578039558	2531.30373610881	2822.85098554837	3335.37067153074	2979.88003627439	2024.0201275501	2940.52119944441	1938	2170	2405	2682	4093	3526	2088	2925	0.509102328737158	0.509102328737158	2653.53412024057	0.195030007085868	-0.148867954027731	0.445279764621811	0.716883278413026	FALSE	0.268584577090395	-0.0416661960123161	0.876716863656433	0.989828565396584	FALSE	chr04	1386773	1388541	+	1378590	1380358	YDR463W	STP1	ORF-T	viable	0	1768	1768	0	98.93	1769	-0.0481477806367388	-0.0432280369192356	0.102180072527565
SK0758	SK0758	4305.13573025954	4494.29794027875	4955.79322942718	4133.83482237925	3680.85445320933	3159.4780830678	3098.34203643322	3114.26434890179	3849	4019	4708	3928	4542	3717	3214	3080	0.511980563209653	0.511980563209653	3867.75008049461	0.156729935148902	0.0942342241372088	0.547671996700468	0.788499666522088	FALSE	0.218341819023829	0.0161306041615159	0.94110765367679	0.995675389580196	FALSE	chr04	1388749	1393317	+	1380567	1385134	YDR464W	SPP41	ORF-T	essential	0	4567	4568	-1	98.99	4568	0.0307342947353353	0.0336463764418509	-0.0947502368800905
SK0759	SK0759	2529.78721440314	2780.30548850849	2410.26426431983	2613.40007349613	2429.36642130804	3514.26217427405	2033.95941584129	2225.49214472094	2262	2486	2290	2483	2951	4202	2077	2237	0.503945567509418	0.503945567509418	2567.10464960899	0.180502148788496	-0.127979200095488	0.478313555843266	0.743932125092351	FALSE	0.249712900808795	-0.200134236449384	0.422866933151879	0.921113705480456	FALSE	chr04	1395021	1398069	+	1386838	1389886	YDR466W	PKH3	ORF-T	viable	0	3048	3048	0	99.51	3049	-0.0381483676349261	-0.109213076343363	-1.86285057826105
SK0760	SK0760	3600.08180511216	3943.42604685476	3581.71584780802	3536.4576105304	2975.84698136108	4048.03265930593	3538.91986628366	3510.44167337065	3219	3526	3403	3360	3565	4908	3564	3578	0.496999993222285	0.496999993222285	3591.86531132833	0.165382219507514	-0.0609947306723305	0.712268835254431	0.877859425870414	FALSE	0.229657431605553	-0.149414883747305	0.515305408669914	0.949052708343075	FALSE	chr04	1399005	1399805	+	1390821	1391621	YDR469W	SDC1	ORF-T	viable	0	800	800	0	99.38	802	-0.0176592685868652	-0.0645260611332776	-2.65394867946407
SK0761	SK0761	42745.3390607364	1443.44993423874	37440.0704617525	1757.54372393402	26837.8591705514	1173.58882206666	46636.7186864973	1731.74776550421	38240	1290	35590	1669	31691	1443	46295	1790	0.489637879380616	0.489637879380616	19970.7897031602	0.115730871430345	4.59635645850667	0	0	TRUE	0.162252591762838	0.0400309072399537	0.805125176196166	0.984503685198158	FALSE	chr04	1401701	1402685	+	1393521	1394506	YDR471W	RPL27B	ORF-T	viable	0	985	984	1	99.39	986	1.39868030024039	1.40279710109096	-0.00294334656022155
SK0763	SK0763	5361.5384199154	4812.41131015769	5417.30575041666	5312.05403581754	5428.03972136017	5331.30103829024	5481.11663848396	5874.2419247251	4794	4303	5147	5047	6359	6605	5398	6118	0.4860190055302	0.4860190055302	5377.25110489585	0.131140482072323	0.0890761634176816	0.496984345739231	0.757603300976059	FALSE	0.183263163899895	-0.124411130367142	0.497222772655179	0.941380038486215	FALSE	chr04	1403213	1404285	+	1395033	1396105	YDR472W	TRS31	ORF-T	essential	0	1072	1072	0	99.63	1073	0.0271974912422697	-0.0116406856801605	1.42800586188144
SK0766	SK0766	4661.32272079465	3585.88282799357	4769.99056738068	3974.49455266993	3168.51292731112	2526.6298241751	2534.73689034097	2221.97828807634	4167	3207	4531	3777	3597	3222	2419	2382	0.471071334687579	0.471071334687579	3430.4435748428	0.154109580015432	0.307949953215174	0.0456892222778296	0.197339511766689	FALSE	0.215045548911645	-0.0426106168366079	0.842930102360803	0.989687921827626	FALSE	chr04	1412085	1414389	+	1403903	1406206	YDR477W	SNF1	ORF-T	viable	0	2303	2304	-1	99.52	2305	0.096017303336936	0.0795407595031627	0.171599735268082
SK0767	SK0767	3300.35458430754	1858.75612304952	3553.29788486626	1486.15421013956	2059.54054675599	896.384841136427	2517.24523940708	1608.27073893538	2951	1662	3376	1412	2329	1147	2393	1730	0.469144453968906	0.469144453968906	2160.00052107472	0.206648495655423	0.983783673172367	1.92958824139745e-06	4.69486360843285e-05	TRUE	0.284126826178046	-0.0461385648399427	0.871000935866955	0.989828565396584	FALSE	chr04	1414549	1416365	+	1406366	1408182	YDR478W	SNM1	ORF-T	essential	0	1816	1816	0	99.56	1817	0.311471142801207	0.261734092410908	0.159684296731281
SK0768	SK0768	421.085722993837	491.420867173369	612.34558506587	889.219682810846	875.248579987871	795.548283243295	1018.03687477183	630.89524690999	376	440	581	846	991	1017	969	678	0.470371460571896	0.470371460571896	716.725105369614	0.288886916621538	-0.260579081374962	0.367051199433743	0.656668335671437	FALSE	0.381717311386839	0.570220809939794	0.135220031729182	0.768962841456118	FALSE	chr04	1417341	1418445	+	1409161	1410262	YDR480W	DIG2	ORF-T	viable	0	1101	1104	-3	99.27	1102	-0.125693414511026	0.122886488041073	1.97766846830542
SK0769	SK0769	6324.46803600784	7191.21652900627	6209.85116134803	6823.46865746089	6006.12271127178	9522.84078588296	7525.14877524453	7354.91368980723	5655	6430	5900	6483	6946	11941	7316	7753	0.47978649852456	0.47978649852456	7119.75379325369	0.152270005061095	-0.159504695097773	0.294863386863517	0.586658020072492	FALSE	0.212014699452297	-0.154874554370753	0.465090906128211	0.936472091953643	FALSE	chr04	1421125	1422597	+	1412937	1414409	YDR483W	KRE2	ORF-T	viable	0	1472	1472	0	98.51	1473	-0.0484789367812243	-0.0959696937406385	-0.979616305814018
SK0770	SK0770	773.922525361172	1018.84887370524	1226.18247507974	1070.40993747304	646.329070620097	1112.24281360199	1207.15930179094	1077.62784550685	692	911	1165	1017	756	1380	1187	1124	0.485261180041529	0.485261180041529	1016.59035539238	0.279052982494623	-0.107054205467208	0.701249753430287	0.872941786084102	FALSE	0.371413942986653	-0.174282843420421	0.638897010134789	0.966020297976366	FALSE	chr04	1422741	1424717	+	1414553	1416529	YDR484W	VPS52	ORF-T	viable	0	1976	1976	0	98.99	1977	-0.0189301856135368	-0.072392624520222	-2.82418989428474
SK0772	SK0772	879.797194880496	2294.14063146798	768.316103861679	2025.6741660996	999.176240467227	1492.22904178175	1079.34296124178	1754.47186117737	791	2040	734	1914	1197	1809	1087	1788	0.49428131492967	0.49428131492967	1411.64352512224	0.216836726525033	-1.30307027086681	1.86149501850581e-09	7.54864434474085e-08	TRUE	0.296417133859739	0.633339805947167	0.032626432014771	0.57806364232594	FALSE	chr04	1431005	1432269	+	1422817	1424095	YDR489W	SLD5	ORF-T	essential	0	1278	1264	14	98.2	1279	-0.418315157684092	-0.193613091181539	0.537159752342146
SK0773	SK0773	3825.99560586787	2177.49589144249	3521.72237048653	2298.69744684476	2715.16030602942	2285.13025533222	2413.56434823758	2340.19576230716	3421	1947	3346	2184	3213	2804	2401	2414	0.490933529387944	0.490933529387944	2697.2452483185	0.172397394223239	0.677575230566229	8.48363530944183e-05	0.00139127460430087	TRUE	0.239087912168808	-0.51136137143062	0.0324518203783067	0.57806364232594	FALSE	chr04	1434717	1435949	+	1426543	1427775	YDR492W	IZH1	ORF-T	viable	0	1232	1232	0	99.43	1233	0.215205731775298	0.0448578200370329	0.79155843263566
SK0774	SK0774	2389.98907037113	3274.63172580565	2455.52250159745	3132.29102646979	1685.36551728344	2054.13935445879	3455.16378245597	3877.55624308205	2137	2928	2333	2976	1985	2532	3421	4018	0.488622939097052	0.488622939097052	2790.58240269053	0.166550735894797	-0.395267400029048	0.0176320766886436	0.101403429453871	FALSE	0.231215814517978	0.172273650879424	0.456225001300233	0.934928454027396	FALSE	chr04	1436117	1436701	+	1427943	1428527	YDR493W	FMP36	ORF-T	viable	0	584	584	0	98.46	585	-0.121288013637857	-0.0621597505264295	0.487502938979388
SK0775	SK0775	11819.0942890417	11934.2879597241	11928.1768155182	11402.9707596686	6636.54157783419	8086.84331822689	7702.08455137703	7146.65926059295	10568	10671	11333	10834	7796	9993	7606	7424	0.487346055630154	0.487346055630154	9582.08231649795	0.121142775049738	0.0193193009590598	0.873294283269817	0.955085330068379	FALSE	0.169937204674998	-0.101875009177238	0.548848709449614	0.955995468504846	FALSE	chr04	1436845	1438109	+	1428671	1429935	YDR494W	RSM28	ORF-T	viable	0	1264	1264	0	98.97	1265	0.00756354812125875	-0.0262904503474595	4.47594143991301
SK0777	SK0777	1074.76813131804	702.345875616786	1231.44506080969	822.01589101912	1348.81648324217	1615.00621377938	692.698031452593	724.075113692126	961	628	1170	781	1494	2104	645	793	0.459520803295353	0.459520803295353	1026.39635011624	0.245588254178737	0.537241959689942	0.0287008017856899	0.14430907221362	FALSE	0.332123134249126	-0.674408938569898	0.0422956787775329	0.612539644398877	FALSE	chr04	1447813	1450109	+	1439772	1442068	YDR499W	LCD1	ORF-T	essential	0	2296	2296	0	99.17	2297	0.179714869695783	-0.0590657997590174	1.32866395451307
SK0778	SK0778	130.886639503138	127.461261730188	58.9569854501602	200.97614695636	299.606501919442	330.620056812388	262.95094014663	169.068818392085	117	114	56	191	328	435	242	187	0.454305628284667	0.454305628284667	197.565918863799	0.428982824931154	-0.370566413751605	0.387683615911545	0.677105474827499	FALSE	0.489108147779163	0.292615628300365	0.54966402349263	0.955995468504846	FALSE	chr04	1451237	1453077	+	1443196	1445035	YDR501W	PLM2	ORF-T	viable	0	1839	1840	-1	99.73	1841	-0.237095256068568	0.0513702473128853	1.21666501542329
SK0783	SK0783	24103.4368014219	33268.6031241601	22147.0657859466	42358.5525404155	18586.9457684312	31635.1149132631	32254.3271610919	38957.9227446025	21552	29747	21042	40245	21266	40059	31023	41471	0.474662827913666	0.474662827913666	30413.9961049166	0.121137923380756	-0.69077238412207	1.18158028984541e-08	4.25051275234174e-07	TRUE	0.169731184265181	0.170583350698956	0.314886890756329	0.884826247967501	FALSE	chr04	1469325	1469789	+	1462414	1462878	YDR510W	SMT3	ORF-T	essential	0	464	464	0	98.49	465	-0.21355766306592	-0.142543064604684	0.332531258498157
SK0784	SK0784	177.823239208709	323.213309001992	233.658806410044	299.96738660749	296.179556518261	635.149798718863	261.901443889256	546.921595864286	159	289	222	285	339	804	252	582	0.474845213113729	0.474845213113729	346.851892027363	0.355207552377318	-0.548790429357542	0.122349831004785	0.360676357699945	FALSE	0.44565661082516	-0.494063895223843	0.267594085179253	0.859391313395686	FALSE	chr04	1469997	1470453	+	1463085	1463541	YDR511W	ACN9	ORF-T	viable	0	456	456	0	99.34	457	-0.179905283393529	-0.325536220091036	-0.809486714066929
SK0785	SK0785	3592.98614387414	2404.06208353702	3994.45253909623	3233.3107450444	3709.40879930765	3587.25697359908	5409.76380164926	4308.70771866093	3221	2144	3805	3064	4261	4525	5224	4569	0.475321770081963	0.475321770081963	3779.99360059609	0.15820619160454	0.429168635651125	0.00667340587849995	0.0505842334305437	FALSE	0.219708457097332	-0.237451811896939	0.279804493687087	0.863547909252905	FALSE	chr04	1470965	1471541	+	1464053	1464632	YDR513W	GRX2	ORF-T	viable	1	579	576	3	98.79	580	0.128998639710905	0.0625428612455778	0.515166505741916
SK0786	SK0786	1762.03338514208	1584.23319014445	1472.95363245688	1314.16374717698	1531.99919110582	1248.53119494608	915.855448064611	911.279562605085	1575	1417	1399	1249	1759	1576	884	967	0.476493444290181	0.476493444290181	1342.63116895525	0.223329300540013	0.146293916899369	0.512429628035129	0.769622141679696	FALSE	0.305308276919657	0.0131736072268028	0.965583123818647	0.998631185975889	FALSE	chr04	1473213	1474741	+	1466303	1467830	YDR515W	SLF1	ORF-T	viable	0	1527	1528	-1	98.63	1529	0.0476990947852727	0.0543462734228565	-0.139356494447273
SK0787	SK0787	1405.81013638583	1655.21002533892	2139.76735780009	2106.08680912837	1783.1233841035	1826.84457672072	3242.47558735709	3574.52087784904	1257	1480	2033	2001	2058	2295	3146	3775	0.478819048789339	0.478819048789339	2216.72984433544	0.185746846279909	-0.0974328896023351	0.59989836856081	0.819287727873632	FALSE	0.25604706048875	0.00492128313726971	0.984665420174862	0.998909004099416	FALSE	chr04	1477125	1478445	+	1470210	1471530	YDR517W	GRH1	ORF-T	viable	0	1320	1320	0	99.24	1321	-0.0256436033571149	-0.031309721587505	-0.220956398033586
SK0788	SK0788	1798.91463179423	1331.58862910766	1260.24924785438	1550.93496367104	1766.26316680056	1989.9992326204	2819.91792294382	2827.35664840543	1608	1191	1197	1474	2043	2495	2742	2980	0.480013570934996	0.480013570934996	1918.15305539969	0.217312442712464	0.0632853126710754	0.770884534493121	0.907721579145611	FALSE	0.29670176370875	-0.148531025018899	0.616647627802603	0.966020297976366	FALSE	chr04	1478581	1480213	+	1471688	1473319	YDR518W	EUG1	ORF-T	viable	0	1631	1632	-1	99.26	1632	0.0258211755640913	-0.0213529883256584	1.8269564750318
SK0789	SK0789	2553.27330260051	1913.55699551007	1756.6511166593	2060.82857185075	2423.16231279651	2392.94171150316	2661.68748175875	2177.64406467005	2283	1711	1669	1958	2807	2996	2592	2292	0.480581835016254	0.480581835016254	2242.46819466864	0.204574033058138	0.0953832248405131	0.641034527759204	0.840457152396601	FALSE	0.280845214548563	0.0532648219175796	0.849576352607796	0.989812436534068	FALSE	chr04	1480373	1481005	+	1473479	1474111	YDR519W	FPR2	ORF-T	viable	0	632	632	0	99.53	633	0.0351911520275742	0.0462966567784366	-0.315576618297708
SK0794	SK0794	827.110624967747	990.362827964137	838.355056534576	1019.44594935136	1459.39650915866	1626.02491345832	1261.66692820849	1045.31823361444	740	885	797	968	1764	1954	1282	1056	0.50115631771887	0.50115631771887	1133.46013040722	0.242392000778273	-0.219439474948112	0.365302113736321	0.654630956565473	FALSE	0.327741496453538	0.234741007489257	0.473844226551538	0.938774465507973	FALSE	chr04	1494285	1495957	+	1487377	1489051	YDR528W	HLR1	ORF-T	viable	0	1674	1672	2	99.58	1675	-0.081574397875176	0.00800601841139377	1.09814376348379
SK0796	SK0796	5645.60824858843	3971.38567566116	6468.77037926186	4712.11926260256	5278.2010216608	4454.13102370813	5691.29796237606	3922.37573274189	5048	3551	6146	4477	6435	5306	5833	3928	0.505789802888497	0.505789802888497	5017.98616332511	0.139225217479835	0.4731352326625	0.000677950256646512	0.00807146826907795	FALSE	0.194402836740099	-0.0811249029384579	0.676456734425193	0.969289955196816	FALSE	chr04	1498173	1499413	+	1491265	1492505	YDR531W	YDR531W	ORF-T	viable	0	1240	1240	0	99.6	1241	0.144591924731245	0.117111594782377	0.190054389274826
SK0798	SK0798	5.59192576128014	20.1309327406085	0	0	17.5710020978769	50.0709554768086	0.950070474021452	1.02692767270027	5	18	0	0	22	58	1	1	0.519437852990976	0.519437852990976	11.917726777912	0.493421985380933	-0.397978278789674	0.41991553898857	0.698919122231971	FALSE	0.415712538249853	-0.381535502116012	0.358730466620124	0.897165382449422	FALSE	chr04	1507950	1509766	+	1500788	1502604	YDR536W	STL1	ORF-T	viable	1	1816	1816	0	99.78	1817	-0.505906360007963	-0.426316401329408	0.157321522262148
SK0799	SK0799	410.447350877963	391.43480328961	194.71567200837	930.425157056213	381.907522361646	541.936582864148	62.7272463951108	562.537339673857	367	350	185	884	478	628	66	548	0.519250745219751	0.519250745219751	434.516459315865	0.416685189626427	-0.962194220059331	0.0209345115930718	0.114788782664241	TRUE	0.485307707999664	-0.482571324650543	0.3200468803506	0.885208046335304	FALSE	chr04	1510015	1511783	+	1502853	1504621	YDR538W	PAD1	ORF-T	viable	0	1768	1768	0	99.6	1769	-0.338924431610764	-0.394569434824409	-0.164181150792783
SK0800	SK0800	258.413179030746	1293.64017351136	220.032458725771	1302.68246233475	414.251388252623	2231.32695377755	292.225203023777	1552.32442783294	231	1157	209	1238	516	2599	306	1520	0.5168975335768	0.5168975335768	945.61203081119	0.256918612556227	-2.27785901669352	7.57712255079812e-19	6.41753506169496e-17	TRUE	0.344221775434263	-0.152636269565755	0.657458926209259	0.969289955196816	FALSE	chr04	1511991	1513943	+	1504829	1506780	YDR539W	YDR539W	ORF-T	viable	0	1951	1952	-1	99.59	1953	-0.733786528896798	-0.728313806530934	0.00745819410734128
SK0808	SK0808	169.600326764205	336.316294229699	293.854482565764	517.732826114038	190.6156826449	657.914465823351	151.49012142704	374.860426827923	151	302	278	494	232	785	155	376	0.507101792095851	0.507101792095851	336.548078299615	0.35784292082704	-0.843884326110024	0.0183611488191454	0.104735248720291	TRUE	0.44850897575179	-0.616292238031504	0.16941337014802	0.812009374409789	FALSE	chr05	13569	14745	+	16948	18114	YEL072W	RMD6	ORF-T	viable	0	1166	1176	-10	98.46	1167	-0.265047600266821	-0.478997915462395	-0.80721468513653
SK0809	SK0809	1424.82268397418	1616.06654500996	1831.37983402467	2118.71701488027	1668.68347186188	2478.41202858188	1302.19237766021	2648.7010697117	1274	1445	1740	2013	2067	2904	1356	2609	0.513894484889446	0.513894484889446	1886.12187821309	0.20348789985114	-0.207305951647302	0.308315475867781	0.600952033315825	FALSE	0.279407785688422	-0.569942922844743	0.0413677815528896	0.607495741218577	FALSE	chr05	16177	17881	+	19552	21256	YEL071W	DLD3	ORF-T	viable	0	1704	1704	0	99.41	1705	-0.0595369447107362	-0.236926932029145	-2.97949429854468
SK0810	SK0810	782.86960657922	631.887611024656	605.197358944935	433.637064148371	858.060309673241	529.129508912765	1797.3264792179	1288.1489743495	700	565	575	412	1058	623	1863	1275	0.511534934445046	0.511534934445046	865.782114106323	0.26347215772231	0.382665281514446	0.146392188648832	0.400453857011176	FALSE	0.352535792429717	0.185934089883427	0.597902622991601	0.964925438033099	FALSE	chr05	26137	27625	+	29902	31390	YEL066W	HPA3	ORF-T	viable	0	1488	1488	0	98.99	1489	0.11475227538087	0.164630912175953	-0.434663597122875
SK0811	SK0811	295.253680195592	203.546097710597	511.523332951719	374.696103972864	424.803109937092	503.391752656935	711.914757716247	477.238440133419	264	182	486	356	521	596	734	475	0.508812158211771	0.508812158211771	437.795909409308	0.339394895625108	0.432981071128325	0.202045956880547	0.481370397497438	FALSE	0.432342841348374	-0.275063237567991	0.524635940790462	0.952569368968442	FALSE	chr05	27625	29601	+	31390	33366	YEL065W	SIT1	ORF-T	viable	1	1976	1976	0	99.54	1977	0.144431294712129	0.0640866707867069	0.556282653877469
SK0813	SK0813	200.383804433264	113.965597755567	120.102549011631	118.82007746095	294.601428429032	373.632011512225	117.483602370115	174.675935067568	179	102	114	113	349	458	117	180	0.491944622144687	0.491944622144687	189.208125755044	0.415674049459217	0.243220640415229	0.558464701599042	0.796225723076751	FALSE	0.484290313813811	-0.5952113879071	0.219057412485907	0.827151888794135	FALSE	chr05	34321	36401	+	38100	40176	YEL062W	NPR2	ORF-T	viable	0	2076	2080	-4	99.81	2077	0.138344645528578	-0.123776424319134	1.89469616873293
SK0814	SK0814	2317.29403547449	2501.82758559674	2447.10236442952	2771.27764539481	2210.87989460799	2603.2388900186	3683.16351656582	4901.65240217582	2072	2237	2325	2633	2552	3270	3574	5176	0.478875881371102	0.478875881371102	2929.55454178297	0.164588020884383	-0.146703027770233	0.372749594045628	0.660684843416501	FALSE	0.228205395944269	-0.173340212306931	0.447505788710291	0.932725710413521	FALSE	chr05	43217	44993	+	46984	48760	YEL058W	PCM1	ORF-T	essential	0	1776	1776	0	99.16	1777	-0.0440497583667277	-0.104915262643762	-1.38174433944247
SK0816	SK0816	3214.23892758383	364.593559635465	2562.87925048855	428.374478418415	2170.36886824865	307.944436380952	2534.46170676512	416.611783427682	2874	326	2435	407	2511	386	2465	439	0.47997719789567	0.47997719789567	1499.93412636858	0.228390310652489	2.71480461961576	1.38800427439026e-32	2.90223018748288e-30	TRUE	0.311465250671615	0.00469043942091607	0.987984894810223	0.998909004099416	FALSE	chr05	47105	48457	+	50874	52226	YEL056W	HAT2	ORF-T	viable	0	1352	1352	0	99.78	1353	0.861983400252965	0.811965217691562	0.0580268512673491
SK0817	SK0817	837.670479039766	999.83632611689	789.387859493393	957.790602851984	1131.06675494329	1253.29762336944	970.194346723834	1215.69616856862	749	894	750	910	1323	1555	954	1268	0.485265092209312	0.485265092209312	1019.3675201384	0.245896025092388	-0.241690631344999	0.325657802264821	0.618999940263044	FALSE	0.33213156019568	-0.00495481923022617	0.988097405955346	0.998909004099416	FALSE	chr05	56537	58105	+	60304	61872	YEL052W	AFG1	ORF-T	viable	0	1568	1568	0	99.49	1569	-0.0802817582920023	-0.0700092071188946	0.127956230551706
SK0818	SK0818	15215.6001728392	14713.7621076301	15742.1475737892	14889.6958566522	10538.6071884778	9728.93185225619	18199.0247171764	17627.9295368362	13598	13163	14949	14154	12324	12074	17891	18391	0.48539866229785	0.48539866229785	14581.9623757072	0.0929599734608825	0.0620699998536692	0.504320813538123	0.762416168959984	FALSE	0.130751947566499	0.0202380611227999	0.876993102663854	0.989828565396584	FALSE	chr05	58321	59297	+	62088	63063	YEL051W	VMA8	ORF-T	viable	0	975	976	-1	99.69	977	0.0194262716665366	0.0213839449947314	-0.100774526465987
SK0820	SK0820	4429.38488947876	3161.73928325468	5410.01921436334	4058.97210587905	3386.70413632998	2421.6665049052	4208.35992008389	3761.42677225233	3962	2826	5142	3855	3923	3032	4098	3959	0.480381252702613	0.480381252702613	3854.7841033184	0.153657522639936	0.434932311495486	0.00464708735240897	0.038434686619244	FALSE	0.214078966999301	-0.106463566673578	0.618970607233318	0.966020297976366	FALSE	chr05	69049	70385	+	72475	73812	YEL044W	IES6	ORF-T	viable	0	1337	1336	1	99.03	1338	0.134372805288892	0.0893125868200934	0.335337335347893
SK0821	SK0821	3291.40750308949	3934.47896563671	3095.45292636009	4037.45577202221	4173.38017656952	2757.24087950817	3160.30994232222	3365.1602747881	2943	3518	2941	3836	4821	3461	3069	3551	0.479243936964122	0.479243936964122	3476.86080503706	0.180692387267818	-0.293932064705038	0.10380111295166	0.328229322665197	FALSE	0.250014403724518	0.530515316220965	0.0338428600591713	0.580272688994323	FALSE	chr05	70433	73449	+	73859	76875	YEL043W	YEL043W	ORF-T	viable	0	3016	3016	0	99.3	3017	-0.0962627906755314	0.07838905846165	1.81432356065671
SK0822	SK0822	10494.9262687706	12414.0751900419	10951.4409040383	12967.0112386115	7162.9273523456	7036.67875177137	9094.94404981386	12518.3114331379	9384	11100	10405	12320	8264	8843	8821	13225	0.478638034667169	0.478638034667169	10330.0393985664	0.125219903219636	-0.243915044200057	0.0514276994572953	0.213463236395014	FALSE	0.175428147935838	0.0289619449246227	0.868870846772332	0.989828565396584	FALSE	chr05	73585	75473	+	77010	78898	YEL042W	GDA1	ORF-T	viable	0	1888	1888	0	99.79	1889	-0.0731533317472149	-0.0801894145549739	-0.0961826705593187
SK0823	SK0823	248.281503800838	180.060009513221	250.499080745904	181.032949110485	424.697167948405	143.237314152222	266.002037090098	273.566855361054	222	161	238	172	490	180	258	289	0.478656719078269	0.478656719078269	245.922114715278	0.405716624890274	0.446056749589813	0.271580851381972	0.561541247403207	FALSE	0.480277934317445	0.208144397833722	0.664736388656468	0.969289955196816	FALSE	chr05	75665	77585	+	79090	81010	YEL041W	YEF1	ORF-T	viable	1	1920	1920	0	98.96	1921	0.139959301197235	0.218944506803886	-0.564344098112798
SK0824	SK0824	11118.1976728993	17141.6571305228	9629.70410292346	16544.1955660783	12237.7869288596	16913.3373558683	12917.5596043974	22047.0400793088	9752	15619	8975	16018	13875	21624	12312	23696	0.479498060392396	0.479498060392396	14818.6848051072	0.106232953949648	-0.695064414390773	6.03644638294363e-11	2.90574552145869e-09	TRUE	0.149042063216633	0.0747992726603265	0.615761176354093	0.966020297976366	FALSE	chr05	78033	79585	+	81457	82951	YEL040W	UTR2	ORF-T	viable	1	1494	1552	-58	98.87	1498	-0.210465322739317	-0.189986733882021	0.0973014869659083
SK0825	SK0825	2095.8537753278	2414.59354372077	1926.10637716388	2988.09617746899	1027.74890140022	1569.59964234514	2314.63876983558	3097.92790007563	1874	2159	1830	2839	1190	1966	2253	3262	0.480360606772446	0.480360606772446	2179.32063591725	0.193979843054916	-0.421277584942987	0.0298738009741523	0.148213899983811	FALSE	0.267609134458451	-0.0746592590922726	0.780255404999144	0.983298016496245	FALSE	chr05	80377	81185	+	84194	85002	YEL038W	UTR4	ORF-T	viable	0	808	808	0	98.52	809	-0.128144673065209	-0.144993188648397	-0.131480421153477
SK0828	SK0828	1699.94543142916	2029.86905134469	1873.48051986432	1772.43887384917	2908.23282696182	2487.29488971489	2560.44230649744	2650.65313984716	1520	1815	1780	1684	3417	3073	2529	2753	0.487442341239904	0.487442341239904	2247.79462993858	0.190816595589955	-0.070270811153572	0.712676672799203	0.877879902300224	FALSE	0.262700560731658	0.144346488295008	0.582681873142055	0.961698177896766	FALSE	chr05	86897	90049	+	90654	93806	YEL032W	MCM3	ORF-T	essential	0	3152	3152	0	99.33	3153	-0.0269551838461994	0.0270873068952818	2.00490158219051
SK0829	SK0829	4809.05615470092	4858.26510140019	4066.92625210996	4504.7733848423	4945.6608499207	5443.05490157263	3765.10413308089	5086.839000602	4300	4344	3864	4280	5847	6685	3742	5252	0.490474244867832	0.490474244867832	4684.9599722787	0.143852516708776	-0.0829309800508463	0.564277250283398	0.800249168891653	FALSE	0.200598303323812	-0.199100224316399	0.320938103873305	0.885208046335304	FALSE	chr05	90233	94017	+	93990	97774	YEL031W	SPF1	ORF-T	viable	0	3784	3784	0	99.68	3785	-0.0231978308227105	-0.0823590863535451	-2.55029256756697
SK0830	SK0830	690.870394548195	891.729382296682	998.417320587182	710.749094267679	354.188664190214	646.601503270509	276.212682330616	447.867369529122	618	797	949	675	421	790	276	460	0.492914504206431	0.492914504206431	627.079551377525	0.307203439937382	-0.0569426736924765	0.852948099397849	0.948807270668496	FALSE	0.402873735674556	-0.601934389023922	0.135149003620719	0.768962841456118	FALSE	chr05	94209	96577	+	97966	100336	YEL030W	ECM10	ORF-T	viable	0	2370	2368	2	99.24	2371	0.0228975002797669	-0.239294538081763	11.4506839243589
SK0831	SK0831	770.758269785465	741.982620988042	358.190567376672	454.626857431245	533.732839387051	643.561594123642	605.173034213091	819.900352817644	646	705	319	459	598	831	570	890	0.495882733100495	0.495882733100495	615.990767015357	0.297618422631158	-0.153368306595928	0.60633040889253	0.823111226959812	FALSE	0.391310715767637	-0.166993807048339	0.669557781209275	0.969289955196816	FALSE	chr05	98073	99481	+	101972	103214	YEL028W	YEL028W	other	viable	NA	1242	1408	-166	97.99	1243	-0.025256444997023	-0.10880909985824	-3.30817163187713
SK0832	SK0832	15534.3697648362	16210.9927819511	12537.5842430471	13646.9373149218	10588.447191053	11537.8701519754	10613.2776095365	14625.6789087285	13890	14495	11912	12966	12715	13956	10714	14872	0.49818601752199	0.49818601752199	13161.8947457562	0.108930380320472	-0.0958191927160468	0.379055989388027	0.668110619247752	FALSE	0.152943289022483	-0.192696768909039	0.207697137508182	0.821985255190606	FALSE	chr05	100697	101513	+	104429	105245	YEL027W	CUP5	ORF-T	viable	1	816	816	0	99.63	817	-0.0267861278978114	-0.0913215776998722	-2.40928625623914
SK0833	SK0833	45707.2827875516	50606.9281395853	46908.5841625354	49908.2580286103	30288.6016769317	34726.0798276587	42375.8377800777	58262.0188560479	40869	45250	44568	47418	36438	41928	42856	59136	0.499094463462015	0.499094463462015	44847.9489073748	0.0840636466964258	-0.120621853399957	0.151319234380034	0.408421539829288	FALSE	0.118379458813568	-0.204897736566586	0.0834775413975304	0.691911425291193	FALSE	chr05	101785	102393	+	105518	106126	YEL026W	SNU13	ORF-T	essential	0	608	608	0	99.18	609	-0.0355459164683024	-0.107104133873773	-2.01312062017818
SK0834	SK0834	5433.11506965979	5317.92139897742	5555.18549654151	6093.02175814301	4586.1296164822	5705.63052439622	3902.05310631732	4487.32835270629	4858	4755	5278	5789	5563	6832	3979	4517	0.50323423629798	0.50323423629798	5135.04816540297	0.133843824611217	-0.0548515383355936	0.681939845711611	0.860166918443348	FALSE	0.18719549736909	-0.199487798536807	0.286574841748684	0.866942019781698	FALSE	chr05	107161	108425	+	110896	112160	YEL024W	RIP1	ORF-T	viable	0	1264	1264	0	99.53	1265	-0.0163895479202431	-0.0794769957720093	-3.84924881142361
SK0835	SK0835	1083.71521253609	558.074190975758	664.138319120442	712.554107836036	1263.59613329171	942.835621023233	600.849302440971	868.359210546359	969	499	631	677	1526	1134	610	878	0.501018416396058	0.501018416396058	836.765262221325	0.306999120486277	0.361876642999255	0.238495884434473	0.527579442741527	FALSE	0.401508714430349	-0.37399053132428	0.351614090048799	0.895376625355379	FALSE	chr05	111337	115873	+	115076	119612	YEL022W	GEA2	ORF-T	viable	0	4536	4536	0	99.69	4537	0.138393254238726	0.0125776630011805	0.909116502315321
SK0837	SK0837	52027.2772829505	29716.6118805949	46959.104985543	28835.8122487207	27095.0371837283	14805.7242324474	42337.5358513988	23599.6740206794	46520	26571	44616	27397	32302	18037	42431	24169	0.494592021203868	0.494592021203868	33172.0972107579	0.0782926694494319	0.750349852272192	9.34395484839263e-22	9.331403267253e-20	TRUE	0.110389773469227	0.10892380348132	0.323779895060302	0.885208046335304	FALSE	chr05	117145	117577	+	120883	121315	YEL020W-A	TIM9	ORF-T	viable	0	432	432	0	99.54	433	0.228027542305401	0.257165933525606	-0.127784525174503
SK0839	SK0839	2502.94597074899	2473.86795679034	2974.41345457111	2407.10671288185	2142.2502037197	1439.03553842153	2825.67646316506	2961.70409241792	2238	2212	2826	2287	2499	1790	2771	3097	0.48395335827772	0.48395335827772	2465.87504908956	0.199034252544806	0.151455763507392	0.446684984553008	0.717936399626273	FALSE	0.274032279383649	0.100924905420905	0.712652771341947	0.973531991230904	FALSE	chr05	121449	122385	+	126459	127395	YEL018W	EAF5	ORF-T	viable	0	936	936	0	99.79	937	0.0500550004013282	0.0526382374859816	-0.0516079725090735
SK0840	SK0840	2078.836777717	1128.07001634939	2559.10050755853	1726.20457845906	1819.40317503808	1610.28572377734	2029.96185365882	2003.05668461689	1860	1008	2433	1639	2111	2013	1980	2105	0.48104176487168	0.48104176487168	1869.36491464689	0.19995981916059	0.675891102905671	0.000724503401208784	0.00853459904487319	TRUE	0.274897208632502	-0.556165391580442	0.0430550214156467	0.614107177501792	FALSE	chr05	123193	124721	+	128195	129725	YEL017W	GTT3	ORF-T	viable	0	1530	1528	2	99.22	1532	0.210770620089455	0.0274726106644914	0.869656356028979
SK0841	SK0841	4157.17602493965	4165.83201786483	5768.87774006324	4285.10543957354	4970.57565594935	4969.66589118157	5108.48939588805	5191.70689856629	3711	3731	5472	4078	5683	6298	4910	5531	0.475110336508226	0.475110336508226	4827.17863300332	0.148486486549387	0.207525639662166	0.162231344493859	0.424720959759477	FALSE	0.206823853750743	-0.216393869124446	0.29543577697834	0.876447095092856	FALSE	chr05	126593	128417	+	131598	133416	YEL015W	EDC3	ORF-T	viable	0	1818	1824	-6	99.34	1819	0.0698640993240507	-0.0035317873935012	1.0505522496915
SK0842	SK0842	2874.34991732307	2400.15547574035	2641.88543681492	3272.99339166962	3099.47683970194	2926.16676280015	2075.68531529785	2354.55938640191	2569	2147	2509	3111	3533	3718	1989	2515	0.473093331643865	0.473093331643865	2705.65906571873	0.189249590604125	-0.0232812362569929	0.902092299835247	0.965434993313761	FALSE	0.261265821132253	-0.02658386063995	0.918954921362757	0.993185883691434	FALSE	chr05	128585	130945	+	133587	135945	YEL013W	VAC8	ORF-T	viable	1	2358	2360	-2	99.49	2359	-0.012179215313035	-0.00876800670513827	0.280084432389154
SK0843	SK0843	225.925791239806	648.483962344109	61.7958872878785	484.425160210737	278.508175980898	495.891213692657	447.616933587737	1022.65792529264	203	577	59	458	319	627	431	1087	0.472866513301192	0.472866513301192	458.163131204558	0.354375348136507	-1.71870223404749	1.23493453145884e-06	3.17805651922734e-05	TRUE	0.444351831997789	0.572337837574282	0.19773603157784	0.821985255190606	FALSE	chr05	131641	132657	+	136641	137667	YEL012W	UBC8	ORF-T	viable	0	1026	1016	10	98.83	1027	-0.594098855409761	-0.320105606553177	0.461191342756595
SK0844	SK0844	43.6170209379851	193.480631340293	244.183977869956	45.2582372776212	146.36878928711	158.334359763591	172.027518721602	68.4043853161125	39	173	232	43	167	201	165	73	0.473342429140004	0.473342429140004	133.959365064284	0.491359293432592	0.234776772442598	0.632784880302514	0.837203144084075	FALSE	0.493410499159184	0.138649554919624	0.77870852721722	0.983298016496245	FALSE	chr05	133089	135313	+	138095	140319	YEL011W	GLC3	ORF-T	viable	1	2224	2224	0	99.73	2225	0.0808602394292057	0.146892968494352	-0.816627919126548
SK0846	SK0846	3670.14543636358	5020.55928052751	5674.18636510098	7853.38677451875	4421.78174860189	4427.81492437657	4025.19825167837	4997.76891179509	3281	4490	5390	7463	5112	5554	3912	5270	0.479718689025058	0.479718689025058	5011.35521162034	0.139939927326399	-0.447010399321272	0.00140169367073371	0.0146542692982488	FALSE	0.195450741334232	0.284059114463762	0.146125494572171	0.792814489587116	FALSE	chr05	141498	144034	+	146175	148710	YEL007W	YEL007W	ORF-T	viable	1	2535	2536	-1	99.33	2537	-0.139150692656127	-0.0476014572740432	0.65791433470132
SK0847	SK0847	2641.62572962874	2556.62845805728	1935.5790314778	2348.16575270635	2406.34401708416	2057.81206832116	2390.17606722813	2671.17701142771	2362	2286	1839	2231	2788	2576	2328	2811	0.480664998796836	0.480664998796836	2375.93851699142	0.190313483621357	-0.109014735901732	0.566768830964908	0.801291028465141	FALSE	0.262506329618404	0.139081450006402	0.596235821991644	0.964925438033099	FALSE	chr05	144282	145682	+	148958	150358	YEL006W	YEA6	ORF-T	viable	1	1400	1400	0	99.57	1401	-0.0300141137018527	0.00615666346760906	1.20512561286223
SK0848	SK0848	43.6170209379851	67.1031091353617	54.7308915915419	92.6215088472248	239.171607600419	42.323653281704	60.5987738672506	22.7981964561663	39	60	52	88	277	53	59	24	0.480482518169712	0.480482518169712	77.8705952147067	0.487454000914771	0.208580195402969	0.668725975772843	0.85255857119372	FALSE	0.494812390357458	0.969819653118763	0.0499987742290673	0.626452405801978	FALSE	chr05	146906	148122	+	151578	152794	YEL004W	YEA4	ORF-T	viable	0	1216	1216	0	99.92	1217	-0.208923655916475	0.657890072311721	4.14894964586842
SK0849	SK0849	2638.27057417197	2421.3038546343	2022.93795459507	2976.51848886309	3627.29106457136	3026.8057189068	1626.66985283794	1626.50555858557	2359	2165	1922	2828	4199	3792	1583	1713	0.480253914179152	0.480253914179152	2495.78788339576	0.1998848359903	-0.189765143997756	0.342431248890883	0.634156514345114	FALSE	0.275159502366659	0.303287647122932	0.270363921765959	0.859391313395686	FALSE	chr05	148122	148706	+	152794	153378	YEL003W	GIM4	ORF-T	viable	0	584	584	0	99.66	585	-0.0637073420724628	0.0527140651372531	1.82744097340138
SK0851	SK0851	7772.37744729625	7934.25524157017	6282.30058933751	6707.94914473522	6198.0460973577	5105.73977809275	6676.79313540447	7625.45594829059	6951	7093	5970	6372	7139	6426	6465	8068	0.477754983912506	0.477754983912506	6787.86467276058	0.137620882151143	-0.0627381206724247	0.648478817433545	0.843309896525952	FALSE	0.192278403480747	0.107597404647737	0.575757946337485	0.959272085174051	FALSE	chr05	153474	156034	+	158133	160694	YER001W	MNN1	ORF-T	viable	1	2561	2560	1	98.99	2562	-0.0177843236678137	0.00487223924684708	1.27396258288219
SK0852	SK0852	17329.3779342072	19947.5175756385	18997.934485141	20999.8220968162	15011.1130719306	14183.8925340978	11320.2893236181	15240.3668726947	15495	17836	18050	19952	17255	17885	10939	16155	0.476880442579401	0.476880442579401	16628.789236768	0.116483076073174	-0.173778289103235	0.13573169256829	0.381268159099256	FALSE	0.16341250149955	0.00252167897508304	0.98768803577713	0.998909004099416	FALSE	chr05	156770	157594	+	161415	162239	YER002W	NOP16	ORF-T	viable	0	824	824	0	99.03	825	-0.0519910733737644	-0.0482298170881681	0.0723442706896352
SK0853	SK0853	930.496446677016	986.415704289817	915.689917012336	1123.0357947726	927.807924875386	1122.49604982849	1020.84489104936	1557.80675478756	832	882	870	1067	1066	1416	986	1652	0.476657654400969	0.476657654400969	1073.07418541157	0.245697958092316	-0.192817785090363	0.432585094547597	0.708550028792649	FALSE	0.33207442242186	-0.236111256160335	0.477072401492781	0.939434142476319	FALSE	chr05	159338	160490	+	163982	165134	YER004W	FMP52	ORF-T	viable	0	1152	1152	0	98.79	1153	-0.057864662079984	-0.138388581117163	-1.39159058642517
SK0854	SK0854	1529.95088828625	1424.82268397418	822.01589101912	1271.44071235736	1139.23061632162	1126.5190326454	1821.72022475847	1563.70443985254	1368	1274	781	1208	1310	1420	1761	1657	0.477053506381468	0.477053506381468	1337.42556115187	0.242069689869052	-0.228608066289561	0.344970660090829	0.637447856025335	FALSE	0.327800664139979	0.334679195357381	0.307262074063582	0.878959494442565	FALSE	chr05	160490	162506	+	165134	167150	YER005W	YND1	ORF-T	essential	0	2016	2016	0	99.45	2017	-0.0593075631871736	0.0416280843504525	1.70190178306728
SK0855	SK0855	11160.3654343629	10239.9344540562	10992.489072732	9764.20156336028	6227.3040032828	6083.84551591566	8980.22192557983	8959.49717306957	9979	9156	10444	9277	7179	7651	8703	9472	0.478268006968211	0.478268006968211	9050.98239279491	0.106788743471629	0.141042696836206	0.18658016407082	0.462887607637323	FALSE	0.150090131583058	-0.117427753022428	0.433990360741398	0.926770066412716	FALSE	chr05	162682	164386	+	167325	169029	YER006W	NUG1	ORF-T	essential	0	1704	1704	0	99.71	1705	0.0443077906584248	0.00471390505425641	0.893610017917693
SK0856	SK0856	111.871197433442	295.167449564693	290.5796226303	234.642774688175	37.2632541660538	233.983844505498	24.74033275514	408.03534452683	100	264	276	223	43	294	24	431	0.478874834962079	0.478874834962079	204.535477533766	0.4316273851828	-0.961550921795781	0.0258982706152636	0.134468629093849	TRUE	0.490236007341491	-1.45975258902007	0.00290464878994038	0.228647118276365	FALSE	chr05	164450	166162	+	169093	170804	YER007W	PAC2	ORF-T	viable	0	1711	1712	-1	99.59	1713	-0.119148676917688	-1.00885865795214	-7.46722501710272
SK0857	SK0857	5143.14224120962	7317.2995431211	3863.58481872302	6273.84771221478	4645.16790550096	6858.11034838651	3338.80305729987	5451.57480926302	4614	6521	3683	5941	5617	8238	3394	5505	0.5	0.5	5361.44130446486	0.133574417956313	-0.59633357194431	8.02823771643004e-06	0.000164271983365851	TRUE	0.186758548532759	-0.0362707850559576	0.846009745297828	0.989687921827626	FALSE	chr05	172066	172666	+	176707	177311	YER009W	NTF2	ORF-T	essential	0	604	600	4	99.34	605	-0.17867285267182	-0.188008883317973	-0.0522520937374908
SK0860	SK0860	2461.56572011552	2958.1287277172	3162.81402370353	3645.91939371349	3727.23660759017	4009.76135516307	2504.6841330615	2971.41754235205	2201	2645	3005	3464	4475	4851	2528	3022	0.498096535788197	0.498096535788197	3180.19093792706	0.158395090796546	-0.223256494983069	0.15868995810849	0.41984757204583	FALSE	0.220149969396071	0.0414455653196208	0.850672369740487	0.989828565396584	FALSE	chr05	177762	178578	+	183450	184266	YER012W	PRE1	ORF-T	essential	0	816	816	0	99.63	817	-0.0697241410181257	-0.049299367789858	0.292936892875569
SK0861	SK0861	307.555916870408	437.288594532107	725.184313587931	439.952167024318	542.13765188891	539.008803308729	313.547403396836	494.425155224617	275	391	689	418	652	651	317	502	0.498936722526193	0.498936722526193	474.887500729232	0.347811767323041	0.0846294750685482	0.807757699549654	0.928598509764592	FALSE	0.440456986616923	-0.35878937781643	0.415310259050667	0.91969258602537	FALSE	chr05	178818	182274	+	184506	187962	YER013W	PRP22	ORF-T	essential	0	3456	3456	0	99.31	3457	0.0707978281733448	-0.0818815784033916	2.15655494689623
SK0862	SK0862	1729.02344538782	1434.88815034448	1754.54608236732	1853.48269409049	1943.67051980927	890.138642271153	2028.16599740333	1830.19353939646	1546	1283	1667	1761	2329	1079	2043	1865	0.497112044138775	0.497112044138775	1683.01363388379	0.241353585882914	0.115256257658439	0.632976859097597	0.837203144084075	FALSE	0.327254706911755	0.486536925295962	0.13708812624155	0.772520937979318	FALSE	chr05	182562	184314	+	188250	190002	YER014W	HEM14	ORF-T	viable	0	1752	1752	0	99.32	1753	0.0250362957336327	0.16431913661208	-5.56323676474791
SK0863	SK0863	271.767591998215	422.749587552779	285.232146563613	159.982606190661	431.28600596565	412.757058174604	319.399474824436	648.151565658061	243	378	271	152	514	503	320	664	0.49443043572901	0.49443043572901	368.915754616002	0.380422030521573	-0.0135749301867264	0.971534432436654	0.990029985902171	FALSE	0.464942483667973	-0.396733406103212	0.393495363076542	0.909668676299782	FALSE	chr05	184474	186978	+	190162	192666	YER015W	FAA2	ORF-T	viable	1	2504	2504	0	99.76	2505	-0.019579650531834	-0.150050986055258	-6.66361921584321
SK0864	SK0864	1069.17620555676	1345.417338164	1398.79528702229	1267.23064377339	1829.26710005476	1166.36851483394	1277.45833725077	1513.49513283689	956	1203	1329	1204	2165	1431	1271	1561	0.491007608342986	0.491007608342986	1358.4010699366	0.253827761677446	-0.0595740317933021	0.814439581287904	0.930104768555057	FALSE	0.342042840630889	0.236657709426225	0.489003310856039	0.939434142476319	FALSE	chr05	188234	189338	+	193920	195024	YER016W	BIM1	ORF-T	essential	0	1104	1104	0	99.55	1105	-0.0247310189384583	0.0641679168403171	3.59463295871453
SK0866	SK0866	493.207852144909	409.328965725707	411.534204082556	419.954341250485	383.820578450224	788.327178771777	595.883695259588	675.987606422145	441	366	391	399	449	978	586	705	0.485317028623327	0.485317028623327	522.255552763424	0.325128557605469	0.0429485213484663	0.894907534046598	0.96496658459744	FALSE	0.419205561893281	-0.57706822175378	0.168643444489212	0.812009374409789	FALSE	chr05	192850	194298	+	198520	199968	YER019W	ISC1	ORF-T	viable	0	1448	1448	0	99.59	1449	0.0377782273344244	-0.174392863841042	5.61622675667822
SK0867	SK0867	1591.99719676849	914.531648949146	1316.08881528404	1061.63294889372	1779.60368554405	1276.2872453228	1608.61727856995	1308.96209592098	1423	818	1250	1009	2074	1589	1576	1370	0.483658590611333	0.483658590611333	1357.21511440665	0.230703035535765	0.526450540582509	0.0224928686023155	0.12088336049646	FALSE	0.313661963458136	-0.136797353062676	0.662742502416552	0.969289955196816	FALSE	chr05	195066	196554	+	200734	202221	YER020W	GPA2	ORF-T	viable	0	1487	1488	-1	98.52	1488	0.167713736497924	0.117429491030379	0.299821866220046
SK0868	SK0868	4061.9748729939	2198.74520933535	4050.0859777741	3816.42717136406	3668.15477557229	3152.30216268365	3682.0089067146	2878.23101668456	3632	1966	3848	3626	4271	3928	3604	3015	0.483046971723059	0.483046971723059	3438.49126164031	0.188536087529808	0.462538852285681	0.0141545407107561	0.0860982108142447	FALSE	0.260285120092536	-0.171550185098018	0.509840776059242	0.946017498582967	FALSE	chr05	196890	198586	+	202557	204253	YER021W	RPN3	ORF-T	essential	0	1696	1696	0	99.23	1697	0.129864461797187	0.0859283717213896	0.33832265939248
SK0869	SK0869	1455.01908308509	1601.52753803063	1770.33383955718	1761.91370238925	1440.44769504865	1872.3352115662	1016.03949249753	621.753185419416	1301	1432	1682	1674	1678	2332	995	651	0.483283433375929	0.483283433375929	1442.42121844924	0.253723817881314	-0.0454960767294303	0.857691637197163	0.949571851097934	FALSE	0.342574414536862	0.173555847335385	0.612419838890851	0.966020297976366	FALSE	chr05	198786	200914	+	204447	206575	YER022W	SRB4	ORF-T	essential	0	2128	2128	0	99.11	2130	-0.0182010757676507	-0.00659467433493623	0.637676672570248
SK0870	SK0870	3714.15709064227	3644.8172112024	2937.57535446141	3907.99616306529	1827.59407419346	1998.62032699473	6857.51555206102	8044.71034135326	3321	3259	2791	3713	2132	2486	6725	8412	0.483966057288625	0.483966057288625	4116.62326424673	0.157078438213546	-0.196478993988288	0.210995180318153	0.49216114237783	FALSE	0.21854574604395	0.0246462604900211	0.910209795205989	0.992337573012232	FALSE	chr05	201034	202082	+	206695	207743	YER023W	PRO3	ORF-T	essential	1	1048	1048	0	99.9	1049	-0.0551661932260696	-0.0630956954042526	-0.143738433168446
SK0871	SK0871	1593.69884196484	1403.57336608132	1705.07777650573	1136.71851767049	665.095085123682	685.094134398704	1732.0044559541	1448.91059717536	1425	1255	1620	1080	777	851	1701	1513	0.484668422155815	0.484668422155815	1296.27159685928	0.233035443200785	0.325103123757856	0.162991667808795	0.42567418005802	FALSE	0.317425389156637	-0.170588058195524	0.59098339343795	0.964220893804762	FALSE	chr05	202162	205026	+	207823	210687	YER024W	YAT2	ORF-T	viable	1	2864	2864	0	99.37	2865	0.113429991457747	0.0504683641295546	0.555070370005677
SK0872	SK0872	18018.0263920934	26919.9175666274	17962.7844268911	27654.8114036579	11416.2983664713	14769.8943546203	15363.2112283586	22727.4985260233	16115	24064	17071	26268	13390	18278	15148	23644	0.486461222781759	0.486461222781759	19354.0552830929	0.0913641894024601	-0.598408989262101	5.76487347780256e-11	2.79512814782442e-09	TRUE	0.128624182372634	0.131373821090858	0.307075712262689	0.878959494442565	FALSE	chr05	205194	207090	+	210855	212752	YER025W	GCD11	ORF-T	essential	0	1897	1896	1	99.58	1898	-0.180916529465423	-0.146193818222363	0.191926693186409
SK0875	SK0875	16313.8842159587	15158.5923536782	14165.8282678954	14185.8260936693	11507.2995105906	12628.5208649379	14745.3944213688	15619.59686233	14587	13554	13459	13478	13599	15516	14649	16133	0.490276414489664	0.490276414489664	14290.6178238036	0.0947015722360476	0.0488519416367558	0.605958177746873	0.823111226959812	FALSE	0.133158034140648	-0.154576413357944	0.245703182007355	0.845867962737563	FALSE	chr05	213370	214026	+	220061	220717	YER030W	CHZ1	ORF-T	viable	0	656	656	0	99.24	657	0.0164848077178889	-0.0318144706485083	2.92992670542247
SK0876	SK0876	1355.06664773638	1891.3275458781	1507.98602793999	1861.9904198745	1904.24998008413	1906.62317235398	1048.57175559717	1535.90067362809	1211	1692	1432	1770	2251	2342	1042	1586	0.490663892800083	0.490663892800083	1626.46452788654	0.21918897588002	-0.365456656934578	0.0954521576271735	0.313524317627358	FALSE	0.299690990900828	0.0841110922471536	0.778971655343957	0.983298016496245	FALSE	chr05	214994	217890	+	221685	224578	YER032W	FIR1	ORF-T	viable	0	2893	2896	-3	99.28	2897	-0.117550050439724	-0.0666188128462396	0.433272783830919
SK0878	SK0878	162.165847077124	173.349698599684	112.619334621057	147.352400438767	288.40424821524	296.450082708835	212.043696145384	292.244422712999	145	155	107	140	343	362	212	300	0.493400870441448	0.493400870441448	210.578716314886	0.402994727796883	-0.145689984937578	0.717711997561791	0.88000934133882	FALSE	0.478048846275707	-0.143629953083492	0.763833647033755	0.981661502471519	FALSE	chr05	225818	227050	+	232514	233746	YER037W	PHM8	ORF-T	viable	1	1232	1232	0	99.59	1233	-0.066882967340263	-0.0704012258825436	-0.0526032064992221
SK0880	SK0880	1016.61210340073	790.698302645012	943.055362808107	1149.34872342238	1081.7104977461	1134.23220378023	849.232888177797	878.861111922616	909	707	896	1092	1297	1374	856	895	0.497435042162782	0.497435042162782	980.468899237872	0.261440382600535	0.0335150041863189	0.897995703128762	0.96496658459744	FALSE	0.35113312078551	-0.09379898509902	0.789367327773259	0.983794925409604	FALSE	chr05	229714	232218	+	236410	238914	YER040W	GLN3	ORF-T	viable	0	2504	2504	0	99.28	2505	0.00436788531264645	-0.0180851925331929	5.14049161978462
SK0881	SK0881	344.462626894857	419.394432096011	358.908346782996	497.840610053833	693.028455157613	763.381963692781	188.881858999851	647.637934522181	308	375	341	473	838	917	192	654	0.501649514713389	0.501649514713389	489.192028525015	0.354129132513548	-0.35472449972603	0.316497582161656	0.610108130868233	FALSE	0.445474356297276	-0.497066089755834	0.264502176609567	0.859391313395686	FALSE	chr05	232394	234850	+	239087	241543	YER041W	YEN1	ORF-T	viable	0	2456	2456	0	99.27	2457	-0.115152411626671	-0.203924226569506	-0.770907128116752
SK0882	SK0882	2428.01416554784	3351.80030131132	2578.66700767842	3721.70062822485	1566.52816106461	1510.6488670451	1815.35213878129	2973.81394472648	2171	2997	2450	3536	1898	1811	1849	2997	0.502649721389395	0.502649721389395	2493.31565179749	0.201870674643298	-0.488013760634915	0.0156293624143907	0.0926271602433024	FALSE	0.278000830932914	0.161299425693138	0.561771643916164	0.955995468504846	FALSE	chr05	234850	235546	+	241543	242239	YER042W	MXR1	ORF-T	viable	1	696	696	0	99.57	697	-0.150059137366791	-0.122520629419977	0.183517701288005
SK0884	SK0884	295.379522179729	388.679184839798	243.102966181942	414.000378905336	515.533109685502	744.218692647731	517.642109978847	989.256763157549	263	349	230	395	635	877	536	980	0.513165970731105	0.513165970731105	513.476590947054	0.318549939813894	-0.504829634887016	0.113017711303274	0.34570508156094	FALSE	0.411904420636778	-0.240913463457299	0.558630356816108	0.955995468504846	FALSE	chr05	242498	243690	+	249178	250360	YER046W	SPO73	ORF-T	viable	0	1182	1192	-10	98.9	1184	-0.173105573051733	-0.224574031376234	-0.297324097758076
SK0885	SK0885	4614.45713820837	3997.10853416305	5269.95334997789	4406.88929026512	5110.07799946154	4622.24902170068	4559.9644781855	4116.36283041902	4126	3574	5007	4187	6384	5367	4789	4018	0.518289957236028	0.518289957236028	4587.13283029765	0.136035942270062	0.22896851955926	0.0923465931480199	0.307229819300543	FALSE	0.189980367521192	-0.0825720618860888	0.663827596597357	0.969289955196816	FALSE	chr05	250634	251330	+	256991	257687	YER048W-A	ISD11	ORF-T	essential	0	696	696	0	99	697	0.0704571025878411	0.0439811458586535	0.375774134285173
SK0886	SK0886	6345.71735390071	6039.27982218256	7398.14301917208	6973.97860933763	4899.0850991023	5831.00554046901	5418.23452534704	5226.52541062317	5674	5400	7029	6626	6120	6771	5690	5102	0.518255456518499	0.518255456518499	6016.49617251681	0.131557565547848	0.0726670986716408	0.580701929240143	0.807708619062088	FALSE	0.184082098071818	-0.167826589349002	0.361929694550752	0.897165382449422	FALSE	chr05	251650	253690	+	258006	260046	YER049W	TPA1	ORF-T	viable	0	2040	2040	0	99.36	2041	0.0237209059132684	-0.0300884611721715	2.26843642827913
SK0887	SK0887	1057.9923540342	758.265133229588	1064.09483459709	733.60445075586	1360.07856281901	868.980526455297	1014.98996184577	889.529003175376	946	678	1011	697	1696	1011	1064	870	0.517331945394571	0.517331945394571	968.441853364025	0.256543470796418	0.480340251249778	0.0611576135564662	0.239502425301351	FALSE	0.345156757907397	-0.0634833448152413	0.854071410055194	0.989828565396584	FALSE	chr05	254642	256298	+	261000	262656	YER051W	JHD1	ORF-T	viable	0	1656	1656	0	99.16	1657	0.152945959936662	0.130467337984302	0.146971008333068
SK0891	SK0891	3167.26675118907	2491.76211922643	2251.33417527516	3113.34571784194	1598.88132890405	1842.83177998783	2611.74452675722	3126.22963018781	2832	2228	2139	2958	1940	2206	2664	3146	0.503376507768655	0.503376507768655	2525.42450367119	0.204393307320139	-0.0756864693451222	0.711160331052942	0.877796377031165	FALSE	0.281024020827723	-0.136639056200675	0.626812310723842	0.966020297976366	FALSE	chr05	271731	272211	+	278091	278571	YER058W	PET117	ORF-T	viable	1	480	480	0	99.17	481	-0.014694139092959	-0.0719119717106149	-3.89392207707309
SK0892	SK0892	686.688483485202	520.049095799053	787.282825201411	712.554107836036	1054.3470742742	890.691262443125	742.098999631088	479.707844137224	614	465	748	677	1276	1069	755	484	0.502081849501441	0.502081849501441	734.177461600918	0.281649220147072	0.283238827690472	0.314586885487384	0.608060503862666	FALSE	0.374165469765911	0.108059718243232	0.772732937835986	0.983298016496245	FALSE	chr05	272467	274003	+	278827	280363	YER059W	PCL6	ORF-T	viable	0	1536	1536	0	99.67	1537	0.0776080838898916	0.11749200755909	-0.51391455206889
SK0893	SK0893	1414.75721760388	1036.74303614134	1079.88259178696	930.425157056213	915.778652271454	690.520848732977	1003.51615114745	822.394964413834	1265	927	1026	884	1104	832	1017	833	0.500133565647761	0.500133565647761	986.752327394263	0.24956271748314	0.301291826139424	0.227324718124433	0.513161478534929	FALSE	0.337447791618552	0.0590126450778999	0.861174449057662	0.989828565396584	FALSE	chr05	274435	276475	+	280792	282832	YER060W	FCY21	ORF-T	essential	1	2040	2040	0	99.56	2041	0.103119695632491	0.103266181362011	-0.00142054074753806
SK0894	SK0894	5354.82810900187	5840.20726508098	6370.88628468468	6878.19954905244	5650.49773511774	4856.10488037434	7043.61199746169	8350.21193898974	4788	5222	6053	6535	6720	5930	7042	8572	0.493389624469121	0.493389624469121	6293.06846997044	0.139737252982728	-0.114665459984655	0.411886094390333	0.692618712632751	FALSE	0.195040224961718	0.0987323322101291	0.612705565003304	0.966020297976366	FALSE	chr05	281635	282547	+	287987	288899	YER063W	THO1	ORF-T	viable	0	912	912	0	99.34	913	-0.035290509946222	-0.0171781367633431	0.513236368941105
SK0896	SK0896	572.969744155557	223.537927820328	631.903506951872	321.869954231344	489.794072498204	259.65472082598	451.364300418069	287.636821115281	512	200	600	306	577	320	447	298	0.489035141971295	0.489035141971295	404.841381002079	0.339049311895137	0.98210049516928	0.00377194020005166	0.0327341788307985	TRUE	0.43305069037143	-0.166190459386815	0.701151328415749	0.970799891161354	FALSE	chr05	289355	290963	+	295687	297293	YER066W	YER066W	ORF-T	viable	0	1606	1608	-2	98.88	1609	0.343784706159904	0.235112365612492	0.316105802847628
SK0897	SK0897	62.6295685263376	16.7757772838404	81.0438202413217	129.459608956917	72.8573406191003	73.1689398511646	19.1474276107207	170.207578280091	56	15	77	123	86	90	19	176	0.489702792862402	0.489702792862402	78.1612576711866	0.507346753104174	-0.21375463374583	0.673522435531209	0.854920722522855	FALSE	0.487726351015754	-0.612224830987253	0.209383310689483	0.821985255190606	FALSE	chr05	291779	292643	+	298108	298972	YER067W	YER067W	ORF-T	viable	1	864	864	0	99.65	865	-0.0076235456515496	-0.419554257879198	-54.0340060984507
SK0898	SK0898	3669.42168455203	2710.96560906861	4146.91755520529	3381.7375900697	2307.67685221603	3025.31957254469	2617.43704759725	2693.25517256699	3281	2424	3940	3213	2731	3712	2604	2778	0.490969089862037	0.490969089862037	3069.09138547757	0.1683849217521	0.337402611009335	0.0450960045686759	0.195727291357669	FALSE	0.233874251423757	-0.533451691796477	0.0225523627832569	0.522137921739695	FALSE	chr05	292971	294915	+	299300	301244	YER068W	MOT2	ORF-T	viable	0	1944	1944	0	99.69	1945	0.108177661339497	-0.0648592906383133	1.59956269931519
SK0899	SK0899	1431.53299488772	1289.4980805512	1356.69460118265	1961.89196012758	1009.42061428703	1010.13664452219	1087.87138496777	1171.37081007252	1280	1153	1289	1864	1202	1232	1089	1201	0.494014552753359	0.494014552753359	1289.80213632483	0.241222035273524	-0.185168523111635	0.44270887639759	0.715460574002622	FALSE	0.327393882635771	0.134045001114264	0.682223850146273	0.969832613696394	FALSE	chr05	295355	298147	+	301683	304475	YER069W	ARG5%2C6	ORF-T	viable	0	2792	2792	0	99.71	2793	-0.066718669139155	-0.0170898110829814	0.743852638197306
SK0900	SK0900	6354.94040924639	8094.0139582318	5853.34685203143	8429.05302767918	8005.58813013225	6880.11010886405	5756.12574458362	6488.12647875162	5684	7235	5563	8006	9589	8343	5796	6614	0.496767918183453	0.496767918183453	6982.66308869004	0.133542083874832	-0.422752446753184	0.00154717146510316	0.0156944096081429	FALSE	0.186675463494162	0.438118318582369	0.0189277021876229	0.485230863361627	FALSE	chr05	298739	301979	+	305067	308309	YER070W	RNR1	ORF-T	viable	1	3242	3240	2	99.23	3244	-0.131426634891206	0.0125974722222625	1.09585174445569
SK0901	SK0901	5246.34474923303	7586.00648775264	4466.88276758662	5966.71970062406	6375.17584372678	7216.44956332438	7293.04186929933	8269.84417324788	4691	6783	4244	5669	7674	8708	7380	8389	0.499386814353045	0.499386814353045	6552.55814434934	0.120695949354261	-0.464554514009263	0.00011861783499961	0.00183720355088516	FALSE	0.168785835144216	0.279643867921991	0.0975605206277608	0.716242070527545	FALSE	chr05	302715	303347	+	309045	309677	YER072W	VTC1	ORF-T	viable	0	632	632	0	99.68	633	-0.144650436937048	-0.0542318747057231	0.625083229238189
SK0902	SK0902	2346.38787797135	1758.65204517671	1736.36816627161	1429.43075640488	2020.39781351429	2356.72789357854	1816.113802037	1936.29577432118	2092	1577	1645	1362	2431	2845	1837	1965	0.500613142589246	0.500613142589246	1925.04676615945	0.193123694895032	0.320730421261404	0.096763412022176	0.315980473323758	FALSE	0.265952985553975	-0.461045153791628	0.0829963857842267	0.691911425291193	FALSE	chr05	303515	305789	+	309853	312114	YER073W	ALD5	ORF-T	viable	1	2261	2274	-13	99.25	2263	0.107393994826629	-0.0488147308321357	1.45453873757969
SK0903	SK0903	34.6699397199369	26.8412436541447	12.6302057518943	227.343703534097	58.9109178116454	56.4217241012942	29.6101540329493	40.4672105116974	31	24	12	216	71	68	30	41	0.5	0.5	60.8618873897074	0.518296631205889	-0.739110605904114	0.153857421129183	0.411454838039712	FALSE	0.481726743238883	0.243018173320844	0.613928975524939	0.966020297976366	FALSE	chr05	306269	307309	+	312593	313633	YER074W	RPS24A	ORF-T	viable	0	1040	1040	0	100	1041	-0.722906613931619	-0.0388083284305739	0.946316263148417
SK0907	SK0907	314.44663319599	183.30999572402	157.968201962914	371.325514374033	120.73884694004	528.641437477558	494.816445190682	306.994887054994	281	164	150	353	146	635	503	310	0.501952374222096	0.501952374222096	309.780245240029	0.432348741791694	-0.234150170279845	0.588109882874002	0.812163530116681	FALSE	0.490655956803116	-0.29059896636545	0.553672308474981	0.955995468504846	FALSE	chr05	318853	319725	+	328748	329619	YER079W	YER079W	ORF-T	viable	0	871	872	-1	99.66	873	-0.0695481301986979	-0.132564686748259	-0.906085560740796
SK0908	SK0908	3716.39386094678	5078.58697639463	5023.66433781596	5104.70815805728	5028.37561919207	6994.02577754792	3350.58445401276	5155.0547159492	3323	4541	4773	4850	6059	8431	3394	5224	0.499897177975781	0.499897177975781	4931.42423748957	0.148704915263419	-0.234366866256265	0.115013529789931	0.348964566231215	FALSE	0.207197324452478	-0.310712833662315	0.133718390567147	0.768962841456118	FALSE	chr05	319933	321885	+	329827	331779	YER080W	FMP29	ORF-T	viable	0	1952	1952	0	98.98	1953	-0.0663669645902627	-0.161337205702195	-1.43098666178664
SK0911	SK0911	5483.44240151131	4927.60498084006	4132.18231516142	4452.14752754274	2589.71449068458	2633.21213698285	2787.20020172339	3345.26530896389	4903	4406	3926	4230	3045	3251	2755	3472	0.487801189106874	0.487801189106874	3793.84617042628	0.155490812113593	0.0100394417352934	0.948519443817802	0.982376625469931	FALSE	0.216873161096041	-0.140057616361456	0.518406113724889	0.950316522447461	FALSE	chr05	328389	330333	+	338286	340230	YER086W	ILV1	ORF-T	viable	0	1944	1944	0	99.79	1945	0.0107849901225015	-0.0460493231940476	5.26976034942968
SK0912	SK0912	1118.38515225603	899.181662413847	1392.48018414635	846.223785376918	747.803900289821	457.450842300687	1166.38756951949	1369.02158734188	1000	804	1323	804	874	568	1146	1429	0.48487651687022	0.48487651687022	999.616835455627	0.275749474449254	0.435810044544402	0.114002365206806	0.346902919777573	FALSE	0.367952939695751	-0.173368271074164	0.63751956447034	0.966020297976366	FALSE	chr05	330517	332437	+	340416	342336	YER087W	YER087W	ORF-T	viable	0	1920	1920	0	99.79	1921	0.157851275275625	0.0203613650860058	0.871009182216281
SK0914	SK0914	8909.39804954228	9118.90996461794	10973.5623522761	7511.74573859187	8559.5186018705	7008.35999460081	12058.2859728495	11375.925592595	7964	8156	10423	7139	9898	8789	11722	11993	0.479878477628107	0.479878477628107	9439.463283368	0.137417037523052	0.249559706822014	0.0693588006455808	0.258135173914977	FALSE	0.191935385700758	-0.0608921168453368	0.751051479338448	0.979688840876747	FALSE	chr05	337869	339597	+	347763	349490	YER090W	TRP2	ORF-T	viable	0	1727	1728	-1	99.25	1729	0.077567403627382	0.0497931020443148	0.358066665689743
SK0915	SK0915	3610.14727148246	3403.2460183151	3915.36378308723	2486.04549883119	4391.73003477518	2709.17145902794	4139.77585173787	2890.52214857363	3228	3043	3720	2362	5097	3386	4039	3037	0.481489080658302	0.481489080658302	3443.25025822883	0.17464123480724	0.367098600595483	0.0355519089779125	0.167033443023736	FALSE	0.241919644754897	0.233231285070263	0.335002930348876	0.888486293494703	FALSE	chr05	342821	343485	+	352714	353378	YER092W	IES5	ORF-T	viable	0	664	664	0	99.25	665	0.106456914797309	0.182834781828905	-0.717453320688624
SK0918	SK0918	2532.88933808588	2166.69018244067	2299.48305772885	2091.68946734858	1699.98994307989	878.919354221218	2138.32311326871	1548.48465835798	2264	1938	2184	1988	2003	1083	2118	1604	0.488979263807849	0.488979263807849	1919.55863931647	0.203368389069948	0.181220847581472	0.372877434437099	0.660684843416501	FALSE	0.280059163288286	0.516556403012473	0.0651169210853244	0.653547697119926	FALSE	chr05	349925	351389	+	359816	361279	YER095W	RAD51	ORF-T	viable	0	1463	1464	-1	99.39	1464	0.0549039058061166	0.198932583984214	-2.62328655973418
SK0919	SK0919	26.9149383438602	90.3418360536137	182.585395846564	1.04964316106585	127.800058254142	3.25468427465885	49.3323899999976	15.4864126966911	24	81	173	1	151	4	49	16	0.491523283157494	0.491523283157494	62.0956698288241	0.528956764061868	0.828946799579515	0.117083077383658	0.352593210771956	FALSE	0.464770471756162	0.789862262462782	0.0892311530780735	0.705960870420893	FALSE	chr05	351581	353229	+	361470	363109	YER096W	SHC1	ORF-T	viable	0	1639	1648	-9	99.03	1649	0.357620869311414	0.95537175505495	-1.67146533392887
SK0921	SK0921	5574.03159884405	5532.65134821057	6941.35057781191	4620.55027090133	3382.31472142533	4067.15456530215	4611.66882285558	4846.01173485152	4984	4947	6595	4390	4097	4877	4696	4885	0.502526990698021	0.502526990698021	4946.96670502531	0.158704854565873	0.274345654212626	0.083871182603048	0.288258661848107	FALSE	0.22093017344855	-0.424444887904389	0.0547100127968512	0.628977140246962	FALSE	chr05	359285	360397	+	368791	369903	YER100W	UBC6	ORF-T	viable	0	1112	1112	0	99.73	1113	0.0908330330850875	-0.0472631577060351	1.52033006166117
SK0922	SK0922	46550.5451923527	46383.9058046665	43030.0584795579	38412.6657600945	36504.3135363151	36498.6875223192	50133.2028742097	53829.0080725201	41623	41474	40883	36496	44559	43425	51444	53839	0.506405827123228	0.506405827123228	43917.7984052545	0.0790343788695953	0.0822387835664309	0.298087028328142	0.590287494017293	FALSE	0.111314692935007	-0.131812477752205	0.236356591458721	0.842463697885608	FALSE	chr05	362709	363853	+	372221	373365	YER102W	RPS8B	ORF-T	viable	0	1144	1144	0	99.13	1145	0.0238354177337968	-0.0181147319179602	1.75999221495812
SK0923	SK0923	643.071462547217	211.374793776389	467.317612820089	495.735575761851	218.735105126721	517.524229723717	366.595720474024	291.185196238215	575	189	444	471	269	611	379	289	0.510200917601954	0.510200917601954	401.442462058528	0.388160006917579	0.418693629104389	0.280738224981769	0.570857316509177	FALSE	0.470691954920019	-0.642241268233998	0.172422218105538	0.812009374409789	FALSE	chr05	364517	366549	+	374029	376061	YER103W	SSA4	ORF-T	viable	1	2032	2032	0	99.75	2033	0.195765169258125	-0.140186467732317	1.71609504521958
SK0924	SK0924	760.5019035341	590.507360391183	544.151364477446	759.91737940564	431.043846132752	526.080957683692	907.688333239195	969.987755286328	680	528	517	722	531	620	940	961	0.511070150618127	0.511070150618127	686.234862518792	0.299590852233187	-0.0782295465738128	0.793998982356609	0.921055338236489	FALSE	0.393838655030977	-0.0770608004850569	0.844871665192245	0.989687921827626	FALSE	chr05	366773	367797	+	376287	377311	YER104W	RTT105	ORF-T	essential	0	1024	1024	0	99.71	1025	-0.0149640049469582	-0.0482237452691513	-2.22264964761014
SK0926	SK0926	1957.17401644805	1760.33822965099	1811.38200825084	2186.0781122237	2326.25576303728	1939.74171110685	1313.19330755379	1579.57983204523	1750	1574	1721	2077	2771	2365	1315	1619	0.494181528458806	0.494181528458806	1859.21787253959	0.214948260557262	-0.0514743706184789	0.810738592925879	0.929037836147809	FALSE	0.294405547204967	0.0471189206852605	0.872843526107966	0.989828565396584	FALSE	chr05	387149	387781	+	396651	397283	YER112W	LSM4	ORF-T	essential	0	632	632	0	99.53	633	-0.0200227323562848	0.014572626331249	1.72780408147816
SK0928	SK0928	43027.6319627462	30950.1907035333	40761.8840299469	26570.7953505476	30753.5074829487	18280.299521077	46525.4026686789	32496.5833001401	38473	27674	38728	25245	36448	22398	46354	33472	0.491684471032473	0.491684471032473	33670.7868774523	0.0874771763292351	0.541671575455329	5.93499858254786e-10	2.57864126726154e-08	FALSE	0.123131449630472	0.0932465869574031	0.448874333631504	0.933412045589368	FALSE	chr05	396677	397829	+	406177	407329	YER117W	RPL23B	ORF-T	viable	0	1152	1152	0	99.65	1153	0.163360992407351	0.182392019431627	-0.11649676427541
SK0929	SK0929	4432.27243410314	7025.32766779676	4035.3842218388	6653.64490445975	2339.4321246285	3874.93132337046	3428.90729089816	8003.05603021313	3961	6285	3832	6325	2787	4724	3434	8202	0.494497585938928	0.494497585938928	4974.11949966359	0.1510965882585	-0.69466543746082	4.27605931936177e-06	9.41155029797683e-05	TRUE	0.210731177770464	-0.268348153846107	0.20287096698752	0.821985255190606	FALSE	chr05	401101	402045	+	410600	411543	YER120W	SCS2	ORF-T	viable	0	943	944	-1	99.58	945	-0.208270700985986	-0.313653330328344	-0.505988738903071
SK0930	SK0930	656.492084374289	959.574460635673	272.601940811719	245.236495015948	480.032925048084	907.334403399977	650.746074893771	828.063585849374	587	858	259	233	573	1104	653	847	0.495211863466926	0.495211863466926	625.010246253604	0.309883509858897	-0.25607544391761	0.408599711618898	0.691186500249428	FALSE	0.403585255334103	-0.321800366132182	0.425245397093221	0.923615425757615	FALSE	chr05	402197	402837	+	411695	412335	YER121W	YER121W	ORF-T	viable	NA	640	640	0	99.38	641	-0.11275237089462	-0.185887642874709	-0.648636222899843
SK0931	SK0931	2759.37092727216	2865.06162127388	2792.4879416164	3397.78700928238	3360.77117756832	3192.59555306648	1492.63003243659	1545.33042026064	2469	2560	2655	3226	4047	3851	1511	1567	0.499228426610142	0.499228426610142	2675.75433534711	0.171962248472799	-0.157172518597811	0.360719829565656	0.652246147130242	FALSE	0.238824216280105	0.162773315242517	0.49551646725586	0.939603361015447	FALSE	chr05	404629	406781	+	414127	416282	YER123W	YCK3	ORF-T	viable	0	2155	2152	3	99.49	2156	-0.052324618593365	0.0104557427121011	1.19982453753474
SK0932	SK0932	3412.70467271148	2976.69506108563	2849.59107520478	2147.86552442021	3163.03142945228	2248.50245707575	3836.71717770394	2503.9122185335	3051	2662	2707	2041	3857	2678	3933	2507	0.505962911335285	0.505962911335285	2892.37745202345	0.166740021867735	0.299036663403153	0.0729040926471891	0.265283790115367	FALSE	0.231375083875183	0.250644350593707	0.27868348909635	0.862475127448509	FALSE	chr05	409677	413013	+	419177	422512	YER125W	RSP5	ORF-T	essential	0	3335	3336	-1	99.82	3337	0.0870615478680715	0.168138779992222	-0.931263389056795
SK0933	SK0933	9137.76492816585	19966.9260583814	9133.44526405524	21725.1749212829	5968.31733545118	11238.1147379214	7901.91247382916	15360.5474262923	8167	17861	8674	20650	7380	13192	8214	15158	0.513213335930793	0.513213335930793	12554.0253931724	0.098579399530586	-1.18020905228718	4.97129078214063e-33	1.1087635541101e-30	TRUE	0.138683727824962	0.244703946065193	0.0776520706068536	0.675643698869255	FALSE	chr05	414461	415629	+	423956	425123	YER127W	LCP5	ORF-T	essential	0	1167	1168	-1	99.32	1169	-0.358273115105495	-0.282761153906263	0.210766473998468
SK0934	SK0934	1849.80904183147	1291.73485085571	1762.96621953525	1398.79528702229	1169.44416829396	565.064638637771	2055.59205656842	2099.13349135027	1654	1155	1675	1329	1455	659	2150	2058	0.516167843772118	0.516167843772118	1524.06746926189	0.250494313605048	0.385301740217238	0.124008125724408	0.361384307152445	FALSE	0.338502258894964	0.116076085545577	0.731665555189373	0.976965521806444	FALSE	chr05	415829	416605	+	425323	426099	YER128W	YER128W	ORF-T	viable	0	776	776	0	99.36	777	0.127961893431503	0.0829397398554467	0.351840320338463
SK0935	SK0935	3434.7091511751	4451.06175716998	4511.28651353416	5046.52675277188	4078.0852036805	5318.23399886617	2926.06259711772	3527.06693493916	2980	4098	4159	4937	4972	6319	2999	3523	0.521272218592562	0.521272218592562	4161.62911365683	0.14583602192348	-0.261719622303101	0.0727149415244168	0.264998181872336	FALSE	0.203437243649617	-0.0658960413616119	0.746003628195803	0.979688840876747	FALSE	chr05	416773	420989	+	426267	430240	YER129W	SAK1	ORF-T	viable	0	3973	4216	-243	99.25	3974	-0.0774560978341506	-0.101344406284071	-0.308410946560602
SK0937	SK0937	74686.5082176377	72479.7166302192	65456.0522856166	59399.1437911501	60650.7500428036	68670.3403166622	67015.2558859072	69582.8226502607	66742	64845	62154	56468	76706	78671	71250	67014	0.52499135369809	0.52499135369809	67242.5737275322	0.0735697720058006	0.0897077746290169	0.22270893884791	0.506854408209351	FALSE	0.103682506562157	-0.204874177941392	0.0481574590424252	0.626452405801978	FALSE	chr05	423517	424381	+	432968	433831	YER131W	RPS26B	ORF-T	viable	0	863	864	-1	99.65	865	0.0263946682087723	-0.0345995438578663	2.31085352481783
SK0940	SK0940	2226.10529456659	2187.03199285791	2569.55482773437	3104.70923622833	2859.81303798312	2790.34149407525	1728.45624221437	2285.20312578143	1991	1955	2442	2949	3462	3348	1759	2305	0.50208808596411	0.50208808596411	2468.90190643017	0.189216912693122	-0.118486265709339	0.531188498425597	0.779512080626975	FALSE	0.261176748505117	-0.0652666512946735	0.802668882449938	0.984503685198158	FALSE	chr05	432421	434277	+	441873	443730	YER133W	GLC7	ORF-T	essential	0	1857	1856	1	99.52	1858	-0.0427417144475957	-0.0438246666039118	-0.0253371248746668
SK0941	SK0941	4149.28594485586	4228.51440486288	4606.08953460878	3614.3550956743	5356.48093728837	6015.52168686499	4267.43144440055	4520.0704141815	3709	3782	4375	3435	6186	7553	4143	4771	0.479250898130863	0.479250898130863	4594.71868284215	0.148108412936116	0.15614292639245	0.29176961089615	0.583526757193747	FALSE	0.206244200033425	-0.279292365468277	0.175678038463366	0.813577534323763	FALSE	chr05	439493	441229	+	452975	454710	YER136W	GDI1	ORF-T	essential	0	1735	1736	-1	99.71	1737	0.0477940165014661	-0.039303383012156	1.82234944641973
SK0943	SK0943	919.571556448865	724.509548938184	432.706401804352	813.366700992562	568.538478517429	642.65819082206	677.316241705207	577.68722908445	822	648	411	773	668	794	669	600	0.487580539250451	0.487580539250451	669.544293539139	0.318288425791751	-0.222975287607415	0.483587164866102	0.747272214140873	FALSE	0.413259706267684	0.238775873324386	0.563408280505619	0.955995468504846	FALSE	chr05	451526	453302	+	459905	461680	YER140W	YER140W	ORF-T	viable	0	1775	1776	-1	99.55	1777	-0.0558166888387993	0.00897734560913727	1.16083622651039
SK0944	SK0944	2278.15055514553	1897.89960337848	1879.79562274027	1978.73223446344	2211.07144274525	1793.17507590293	1863.54147506063	1722.22591842314	2037	1697	1786	1880	2628	2191	1862	1769	0.493094354192447	0.493094354192447	1953.07399098246	0.197890863926026	0.0953731539229743	0.629842714839956	0.835503093773621	FALSE	0.272448970141946	0.109425339265626	0.68795186488764	0.969832613696394	FALSE	chr05	453406	455126	+	461784	463504	YER141W	COX15	ORF-T	viable	0	1720	1720	0	99.77	1721	0.0304167275066609	0.0640945358962004	-1.10721340361695
SK0945	SK0945	1778.81465547677	1389.69785134055	1483.48225027287	1603.51124955782	1340.93240822011	1722.76671620672	2117.90999265574	2210.97192807464	1590	1243	1409	1524	1614	2079	2143	2243	0.499512395374934	0.499512395374934	1706.01088147565	0.214993042649121	0.101132111204504	0.638071311032566	0.839924285287999	FALSE	0.294068049440471	-0.294596584633395	0.316441490545129	0.885208046335304	FALSE	chr05	456278	457806	+	464656	466183	YER143W	DDI1	ORF-T	viable	0	1527	1528	-1	99.41	1528	0.0373744630954414	-0.0558595739530579	2.49459201087149
SK0946	SK0946	4954.44622449421	3843.88976830397	3953.25440034291	4101.65931792767	4227.72518499107	3716.55018955303	5594.87803661224	5772.522001718	4430	3437	3756	3897	5182	4403	5765	5749	0.508508368079086	0.508508368079086	4520.61564049289	0.154292363084585	0.150446193667977	0.329524448114939	0.623232712224415	FALSE	0.214649191005862	-0.0773961974618226	0.718420436243654	0.973968440820435	FALSE	chr05	461926	462934	+	470322	471330	YER146W	LSM5	ORF-T	essential	0	1008	1008	0	99.6	1009	0.0496357944035342	0.0150012967304748	0.697772607233488
SK0947	SK0947	6270.49365345454	4756.40522479137	7141.66012638211	6117.39873362435	7040.37317630399	6065.36713972901	4846.96828893498	4139.22096092793	5604	4255	6782	5815	8622	7192	4990	4126	0.508313912843085	0.508313912843085	5797.23591301853	0.127564683307473	0.306733392420797	0.0161931782433174	0.095126036546125	FALSE	0.178543889507162	-0.0857060923984284	0.631207378978262	0.966020297976366	FALSE	chr05	465102	466126	+	473502	474525	YER148W	SPT15	ORF-T	essential	0	1023	1024	-1	99.41	1025	0.0911094671276606	0.0662832345570737	0.2724879571055
SK0948	SK0948	158.810691620356	13.4206218270723	88.4114402632601	296.809835169516	437.002386482037	803.697781401369	384.268507109601	1100.89119409809	142	12	84	282	533	957	394	1102	0.506000382247239	0.506000382247239	410.414057246412	0.450918450866299	-0.138876926025909	0.758092384500818	0.900318620519671	FALSE	0.494264419355592	-0.958950160362722	0.0523607139679651	0.626452405801978	FALSE	chr05	468350	468958	+	476749	477357	YER150W	SPI1	ORF-T	viable	1	608	608	0	99.18	609	-0.0982415891510435	-0.365014314047063	-2.71547648202092
SK0949	SK0949	5730.60552015989	5144.57170037773	6275.10722439948	4697.38402255869	3988.67016171228	4306.93964599032	5889.81992048076	5414.66595122506	5124	4600	5962	4463	4794	5205	5951	5501	0.4986287895304	0.4986287895304	5180.97051836303	0.140516167045162	0.273396884548769	0.0516954243157884	0.214308602290545	FALSE	0.196203275801582	-0.258771951320732	0.187203481971737	0.818242212261639	FALSE	chr05	475006	476294	+	484050	485338	YER154W	OXA1	ORF-T	viable	0	1288	1288	0	98.53	1289	0.0862985889479027	0.00695186086984702	0.919444095730884
SK0951	SK0951	1058.18408878484	4435.83016097448	833.744647689472	3969.37545462901	1613.26088143846	3193.49126583921	1001.98251486499	3556.93562885053	946	3967	792	3772	1921	3895	1003	3647	0.494093231090259	0.494093231090259	2457.85058038388	0.209630239611767	-2.04289027028097	1.93382597035624e-22	2.19308975722943e-20	TRUE	0.287190657690208	0.608439533408555	0.0341250497173457	0.580272688994323	FALSE	chr05	484518	487278	+	493562	496321	YER157W	COG3	ORF-T	essential	0	2759	2760	-1	99.57	2761	-0.647465744345954	-0.411717424284309	0.364109332610004
SK0955	SK0955	5679.15980315611	4617.81229366514	6321.41797882309	6141.4375468586	4262.5283159029	5344.11217409084	4776.38631600158	4080.09551696123	5078	4129	6006	5835	5224	6332	4921	4064	0.50844424479091	0.50844424479091	5152.86874318244	0.157207303803341	0.159673844664309	0.309777157962597	0.60257041118359	FALSE	0.218852669489524	-0.203174060576702	0.353220868874342	0.895376625355379	FALSE	chr05	505094	509894	+	514572	519372	YER164W	CHD1	ORF-T	viable	0	4800	4800	0	99.4	4801	0.0474159888662589	-0.0181265997152823	1.38228876268741
SK0956	SK0956	44860.4792868492	40879.2576693896	48478.1943619321	46154.1919822064	34716.1967069583	34192.003748893	32013.1076118756	36892.113627589	40102	36561	46048	43862	43016	40050	33346	36327	0.514176011898384	0.514176011898384	39773.1931244617	0.0829947550554864	0.0997005124305878	0.229639928293835	0.515265177804846	FALSE	0.116903360636707	-0.188803564500535	0.106302105247809	0.736905506001236	FALSE	chr05	510230	512270	+	519708	521747	YER165W	PAB1	ORF-T	essential	0	2039	2040	-1	99.51	2041	0.0303750906201433	-0.0274555794426605	1.90388469242799
SK0957	SK0957	3113.88561737129	2064.33920985783	3561.01012988867	1919.60550002102	2821.5262464737	2540.72896666824	3684.85404859935	1950.4799674686	2784	1846	3383	1824	3535	2941	3881	1898	0.519822172610743	0.519822172610743	2707.05371079359	0.201424060564698	0.710001578382828	0.000423627540642754	0.00555209866673963	TRUE	0.276949681586193	-0.169924324393816	0.539508323837546	0.955395981009915	FALSE	chr05	512382	517549	+	521859	527025	YER166W	DNF1	ORF-T	viable	0	5166	5167	-1	99.48	5167	0.224087245945014	0.160946240656069	0.281769741167858
SK0958	SK0958	325.669681249356	281.643143908702	531.879809979752	522.748527607785	598.353601884966	394.675086986143	397.09292165287	399.583866750951	291	252	505	497	760	450	424	383	0.527297939852049	0.527297939852049	431.455830002566	0.335705917314467	0.147506873221599	0.660376704754735	0.847566228602267	FALSE	0.429622832027099	0.100793016034076	0.814512886531136	0.986337211826163	FALSE	chr05	517942	520910	+	527422	530386	YER167W	BCK2	ORF-T	viable	0	2964	2968	-4	99.8	2966	0.0277582009025359	0.0979454288244206	-2.52852222549742
SK0959	SK0959	1198.90888321846	1146.34478106243	1769.28132241119	1750.33601378335	1859.91397946728	1580.48545539332	1044.25748518074	937.386661145871	1072	1025	1681	1663	2392	1777	1129	886	0.533550782535429	0.533550782535429	1410.86432270783	0.216165477105725	0.0551302397229802	0.798694361463556	0.923939137716572	FALSE	0.295978738002785	0.123384515186588	0.676773847164482	0.969289955196816	FALSE	chr05	523102	525886	+	532580	535364	YER169W	RPH1	ORF-T	viable	0	2784	2784	0	99.71	2785	0.0105874768962292	0.0619656508854148	-4.85273068293393
SK0960	SK0960	217.974401591098	525.908115575354	87.3145784862449	428.592148376961	217.784397857417	431.158415246025	429.623799888436	448.109507962351	195	470	83	407	281	483	466	422	0.535015656085086	0.535015656085086	348.308170622986	0.372863125407071	-1.30184698377538	0.000480338737649687	0.00607976305074048	TRUE	0.459398648369316	0.633992765242432	0.16757147801495	0.812009374409789	FALSE	chr05	525886	526870	+	535364	536349	YER170W	ADK2	ORF-T	viable	0	985	984	1	99.49	986	-0.494099439687449	-0.132766379594888	0.731296235270228
SK0961	SK0961	4353.30771800374	4550.23265896762	4782.8926970504	4417.01813851178	2371.37469914247	2541.87824238381	4694.6842316048	4361.76031471371	3894	4067	4546	4195	3062	2845	5096	4104	0.535481505663222	0.535481505663222	4009.14358754729	0.148951623991424	0.0167724070937235	0.910345267255	0.968610699710335	FALSE	0.207863518947111	-0.00398233106588317	0.984714748775997	0.998909004099416	FALSE	chr05	526934	529518	+	536413	538999	YER171W	RAD3	ORF-T	essential	1	2586	2584	2	99.54	2587	0.00810540599848587	0.0100977636895815	-0.245806032599454
SK0962	SK0962	1009.90179248719	1310.74739844407	873.589231172689	1131.45593194053	914.10089407558	1484.67282156558	847.602960325134	1115.15048387703	903	1172	830	1075	1161	1693	905	1069	0.52692102816512	0.52692102816512	1085.90268923597	0.242166128587881	-0.365366421086666	0.131364504162712	0.373866396151726	FALSE	0.328034311397839	-0.172040931859275	0.599958513437585	0.964925438033099	FALSE	chr05	536286	538342	+	545766	547822	YER173W	RAD24	ORF-T	viable	0	2056	2056	0	99.37	2057	-0.112765538580637	-0.168931493970948	-0.498077303556238
SK0963	SK0963	2794.14785113607	2650.34545015034	2961.57639244455	4259.0424568258	3299.72408755763	2899.97089378187	4178.72743389129	4325.77344588078	2495	2373	2810	4052	4087	3398	4351	4261	0.514543261968657	0.514543261968657	3421.16350145854	0.178028758626982	-0.209111521961632	0.240157161848073	0.528930734011013	FALSE	0.246278564174164	0.265080951018946	0.281772536666572	0.865407568468408	FALSE	chr05	541654	545358	+	551131	554825	YER176W	ECM32	ORF-T	viable	0	3694	3704	-10	99.08	3705	-0.0793270001545158	0.0149270606498335	1.18817124838653
SK0964	SK0964	46763.0383712813	59999.1266482314	48971.5177686781	64952.9381134084	49077.1583380753	70358.4933702597	46347.4588305622	56143.2858600674	41813	53648	46528	61712	60043	83514	47668	56022	0.507563542157602	0.507563542157602	55326.6271625705	0.0808009364549405	-0.381245118526688	2.37793816818586e-06	5.66220081257353e-05	FALSE	0.113792563879983	-0.017362562827291	0.878728850461312	0.989887033841413	FALSE	chr05	545574	546606	+	555040	556072	YER177W	BMH1	ORF-T	viable	1	1032	1032	0	99.23	1033	-0.11567364816452	-0.122435089498222	-0.0584527369974972
SK0965	SK0965	10953.9565693177	11192.2225254713	13272.6931350362	12793.0624542382	10534.1746062756	9623.87306844807	17500.0925515534	16474.9118435811	9791	10011	12606	12159	12828	11478	17915	16518	0.505380469585446	0.505380469585446	12793.1233442402	0.0969851046077281	0.0114519777967061	0.906004461071114	0.966419728618109	FALSE	0.136229290198861	0.0967923273038991	0.477387684756981	0.939434142476319	FALSE	chr05	546790	548214	+	556256	557679	YER178W	PDA1	ORF-T	viable	0	1423	1424	-1	99.72	1425	0.00434829658300501	0.0310677706595332	-6.14481408213028
SK0967	SK0967	3940.35180034468	3843.83489426613	3879.19030061198	3866.31353310139	3005.46860076345	1914.29567648475	4558.61411390988	3774.06005191209	3515	3445	3677	3682	3588	2329	4575	3860	0.496439077317218	0.496439077317218	3597.76612142429	0.15971525138798	0.0238957830143277	0.881068443859805	0.959666117184755	FALSE	0.222265346579483	0.431147207321664	0.0524057029137287	0.626452405801978	FALSE	chr05	552486	553342	+	561952	562804	YER182W	FMP10	ORF-T	viable	0	852	856	-4	98.6	857	0.00611779565566028	0.12375059186124	-19.2279707964329
SK0969	SK0969	237.097652278278	200.190942253829	104.199197453128	83.1488545333041	41.5224616113007	76.4019620123104	112.898197082861	136.325701824439	212	179	99	79	49	94	112	141	0.489576352469166	0.489576352469166	123.973121131181	0.449889294499055	-0.0153644674908105	0.97275621151752	0.990973174674745	FALSE	0.494909021720115	-0.132386375429269	0.789086995261487	0.983794925409604	FALSE	chr05	559310	560406	+	568773	569869	YER185W	YER185W	ORF-T	viable	1	1096	1096	0	98.91	1097	0.0805652535035188	-0.138351993473765	2.71726628363085
SK0971	SK0971	516.693940342285	23.4860881973766	523.101021557622	31.5755143797357	540.743985116095	38.5994198320946	490.97145093722	32.9396406449697	462	21	497	30	659	46	503	33	0.50559312733094	0.50559312733094	274.763882625925	0.387108180271099	3.48157117843069	2.38840190649446e-19	2.13077295418059e-17	TRUE	0.4726596522649	0.273490677625388	0.562845107447953	0.955995468504846	FALSE	chr05	565598	566702	+	575060	576164	YER187W	YER187W	ORF-T	viable	0	1104	1104	0	96.47	1105	1.2686996729562	1.15340874217594	0.0908733037753642
SK0973	SK0973	653.036167280847	359.057035360894	327.282333663303	369.490529588316	526.947196520482	269.647129566672	468.39968070636	257.39855881728	584	321	311	351	637	324	476	260	0.501432839815769	0.501432839815769	403.907328938019	0.350850582689138	0.371822353673356	0.289247391271371	0.580298486802245	FALSE	0.443449489861431	0.473473061215211	0.285653781769003	0.866942019781698	FALSE	chr06	16681	19921	+	18493	21734	YFL055W	AGP3	ORF-T	viable	0	3241	3240	1	98.37	3242	0.128756374511647	0.275739063107627	-1.14155659596244
SK0975	SK0975	620.58634255731	347.701839670703	421.723636967741	286.733914720771	344.970291325725	296.795380320747	465.162328232271	98.5079105723112	403	396	291	347	307	448	348	125	0.508358277423704	0.508358277423704	360.272705545947	0.38715926447367	0.634661387707469	0.101155524628497	0.32430839256793	FALSE	0.470304519590707	0.456745701832484	0.331463565209526	0.885352396892846	FALSE	chr06	28217	32577	+	35358	37844	YFL052W	YFL052W	ORF-T	viable	1	2486	4360	-1874	98.52	2492	0.21534171368865	0.311064188109398	-0.444514315322802
SK0976	SK0976	827.605012669461	621.822144654352	1711.39287938168	1147.2436891304	1348.45673927637	1259.50746676112	876.645665457053	750.107982159651	740	556	1626	1090	1623	1520	887	761	0.499331479489165	0.499331479489165	1067.84769743626	0.242180054173428	0.471216510411549	0.0516874223896135	0.214308602290545	FALSE	0.327975625859367	-0.311901763876876	0.341609106404886	0.891979725345721	FALSE	chr06	36697	38745	+	41963	44011	YFL049W	SWP82	ORF-T	viable	0	2048	2048	0	98.98	2049	0.156843936888627	0.0442161235787148	0.718088410327828
SK0977	SK0977	958.456075483417	1156.41024743273	475.737749988018	1050.41211169921	1888.05229639938	1065.79729999888	1059.47526351122	931.95846528079	857	1034	452	998	2264	1291	1068	949	0.497473381341399	0.497473381341399	1073.28743872421	0.273749979560068	-0.541836627416147	0.0477808861240175	0.20454376779002	FALSE	0.365033060474481	0.94732683044452	0.00945411420488172	0.381069145450985	FALSE	chr06	40425	42609	+	45691	47875	YFL047W	RGD2	ORF-T	viable	0	2184	2184	0	99.41	2185	-0.187053569960005	0.168845462036786	1.90265832441951
SK0978	SK0978	951.745764569881	1064.70266494774	1107.24803758273	923.057537034275	1258.8292518221	1392.44986439218	1210.0407538013	1531.54262028889	851	952	1052	877	1511	1685	1221	1558	0.497972182075337	0.497972182075337	1179.95206180489	0.239958991484554	0.0404672185976944	0.866078064266383	0.95258718075836	FALSE	0.324908815530869	-0.274804727690914	0.397669732267796	0.909668676299782	FALSE	chr06	42745	43593	+	48011	48859	YFL046W	FMP32	ORF-T	viable	0	848	848	0	99.65	849	0.0152834932082044	-0.0734506585240465	5.8058815824001
SK0981	SK0981	2793.72611033556	1380.08727788394	2317.6427554726	1167.24151490423	2566.94130390158	1306.41946404542	2561.4713565295	1415.04430977903	2498	1234	2202	1109	3134	1554	2629	1415	0.506512886003242	0.506512886003242	1938.57176160648	0.191615322266832	0.96816578067119	4.35714501660227e-07	1.2405811619611e-05	TRUE	0.264112909446545	-0.0493155110922551	0.851879139105407	0.989828565396584	FALSE	chr06	49113	51169	+	54379	56435	YFL041W	FET5	ORF-T	viable	0	2056	2056	0	99.12	2057	0.302366720125926	0.275105529820318	0.0901593611038093
SK0983	SK0983	1758.10145934648	1986.25203040671	1590.35340759269	2179.76300934776	1508.81870404486	1544.78216845368	1696.91342259762	1922.92022129732	1572	1776	1511	2071	1870	1809	1768	1893	0.514176225621423	0.514176225621423	1773.48805288589	0.202313465659616	-0.300693088187273	0.137206864408616	0.382840337680589	FALSE	0.278205006831312	0.189758823570012	0.495186656057708	0.939603361015447	FALSE	chr06	56266	57938	+	61531	63203	YFL037W	TUB2	ORF-T	essential	0	1672	1672	0	99.82	1673	-0.0948509377750493	-0.0341043567358867	0.640442598292814
SK0984	SK0984	1395.74467001552	1068.05782040451	1597.72102761463	1178.81920351013	1354.22374417198	927.511357852953	641.302720973158	654.045225357384	1248	955	1518	1120	1683	1083	670	642	0.515586023918399	0.515586023918399	1102.17822123753	0.248742327453932	0.377206590285764	0.129404295981075	0.370335391107516	FALSE	0.336802217438131	-0.0985910619763674	0.769730922866327	0.982326953394129	FALSE	chr06	58546	62842	+	63795	68091	YFL036W	RPO41	ORF-T	viable	0	4296	4296	0	99.6	4297	0.124546794181119	0.100915824535793	0.189735671646123
SK0985	SK0985	1686.92626901316	1949.05526300859	1558.11571059052	1867.95927983573	2031.4056332374	1935.28472958626	1718.49565945642	1602.44200344171	1509	1742	1481	1774	2517	2267	1790	1578	0.513818191653772	0.513818191653772	1793.71056852122	0.196553300015598	-0.212951384270126	0.278618412822637	0.56821430554785	FALSE	0.270567532628721	0.283727345744868	0.294344845482603	0.874903399229692	FALSE	chr06	65307	68835	+	70557	74088	YFL034W	YFL034W	ORF-T	viable	0	3531	3528	3	98.95	3532	-0.0704834462294444	0.0252886086555233	1.35878791416074
SK0987	SK0987	189.007090731269	8.94708121804823	51.5733401535684	107.356748891102	59.3610561945665	73.687811331271	117.043176942027	148.107042972669	169	8	49	102	73	87	121	147	0.510186173968019	0.510186173968019	94.385418554315	0.508675658485519	0.337118207871053	0.507498973270109	0.76503579825225	FALSE	0.48732943406928	-0.292368481998608	0.548546139306613	0.955995468504846	FALSE	chr06	76731	78003	+	81975	83247	YFL030W	AGX1	ORF-T	viable	1	1272	1272	0	98.66	1273	0.313749558966034	-0.0989411775507283	1.31535080997975
SK0989	SK0989	48.0905615470092	211.374793776389	45.2582372776212	373.643586826873	12330.4682130228	10632.7462426575	8074.72137933547	7531.88056500689	43	189	43	355	15264	12467	8403	7424	0.513565964384499	0.513565964384499	4906.02294743132	0.205563944476481	-2.20025695278972	9.79881465085008e-27	1.56104449592471e-24	TRUE	0.252523223709062	2.22788591029643	1.1193311142068e-18	3.74472224257885e-15	TRUE	chr06	82075	83947	+	87331	89203	YFL026W	STE2	ORF-T	viable	0	1872	1872	0	99.15	1873	-0.793174862542194	0.0505115294789735	1.06368271596137
SK0991	SK0991	571.676286619989	3524.47806689614	731.447783547282	3126.34939741984	909.900758510483	2791.49378789461	398.11333472238	2688.3395272238	356	4108	484	3872	783	4275	288	3461	0.512606332229496	0.512606332229496	1842.72486785432	0.249139120313376	-2.21163891871636	6.86111643336356e-19	5.88560641738918e-17	TRUE	0.336459093277833	0.0351164035316226	0.916875333011354	0.993172214846462	FALSE	chr06	90987	93467	+	96240	97565	YFL023W	BUD27	ORF-T	viable	0	1325	2480	-1155	99.47	1326	-0.707622065184376	-0.621902272049544	0.121137818268141
SK0992	SK0992	0	0	39.7787553895977	109.003615083349	4.05972129944764	24.5966463982076	46.3606402375601	24.2142550879584	0	0	38	103	5	29	48	24	0.508182427324809	0.508182427324809	31.001704187015	0.528402242903545	-0.387392721482042	0.463473159813376	0.732081896201911	FALSE	0.460343920246843	0.0620574562625728	0.892764688595906	0.992337573012232	FALSE	chr06	95571	96027	+	101271	101732	YFL021W	GAT1	ORF-T	viable	1	461	456	5	97.84	462	-0.430972991227579	0.0138107241069441	1.03204545154351
SK0993	SK0993	1140.35804759026	1317.73996509038	1567.13989133853	1631.4189291372	2200.90344551892	2363.69375172987	2126.27542402652	3008.42826290283	1019	1179	1488	1551	2683	2816	2179	3013	0.50606089817408	0.50606089817408	1919.49471466681	0.201664766345436	-0.119526490974754	0.553382658511283	0.792017832748448	FALSE	0.276420595550356	-0.189434947878184	0.493145699153043	0.939549686639402	FALSE	chr06	96027	97604	+	101736	103311	YFL021W	GAT1	ORF-T	viable	1	1575	1577	-2	98.1	1582	-0.0371168980724395	-0.0939215023366805	-1.53042434077809
SK0994	SK0994	2715.43914967764	2903.32785525665	2706.02158234335	2652.3432078978	2164.96087624788	1575.06083433443	4398.43113344379	4432.87848788583	2428	2596	2571	2520	2578	1921	4403	4545	0.494015192582992	0.494015192582992	2943.55789088592	0.176687054460598	-0.0326007780147118	0.853612274866054	0.948945098705969	FALSE	0.244625233071861	0.250694134045499	0.305453331374786	0.878959494442565	FALSE	chr06	103655	103975	+	109356	109676	YFL017W-A	SMX2	ORF-T	essential	0	320	320	0	99.69	321	-0.0106182730705069	0.0383966896115929	4.61609551352024
SK0997	SK0997	332.470820491274	458.110171835023	364.511279178852	331.233625893021	2335.82781507111	2272.80450521897	2574.28680645523	2905.02513266589	297	410	346	315	2761	2792	2558	3000	0.490838611205788	0.490838611205788	1446.78376960117	0.235486516142184	-0.0847295578102329	0.718991909844253	0.881107264863035	FALSE	0.315239780122663	-0.0409467153681679	0.896652903130915	0.992337573012232	FALSE	chr06	107215	107751	+	112911	113446	YFL014W	HSP12	ORF-T	viable	1	535	536	-1	99.44	537	-0.0539717645651956	-0.0230515544181349	0.572896039181939
SK0999	SK0999	2085.78830895749	1778.23239208709	1779.8064938711	2131.34722063216	1602.59805744219	1314.78615059559	2448.49052188508	2642.31827680136	1865	1590	1691	2025	1920	1594	2466	2693	0.497031669053501	0.497031669053501	1972.92092778401	0.20862903981888	-0.0167555950837086	0.935988429626841	0.977935443884009	FALSE	0.286220062627418	0.103703089275953	0.717113341871549	0.973968440820435	FALSE	chr06	115975	118551	+	123475	126051	YFL009W	CDC4	ORF-T	essential	0	2576	2576	0	99.53	2577	-0.00491246894476712	0.0101916824485874	3.07465585292785
SK1000	SK1000	684.45171318069	667.675935896849	1104.09048614476	1006.20639156758	1409.75989390701	1096.59232694597	820.292593318787	1171.72620841599	612	597	1049	956	1705	1317	834	1183	0.501749186095655	0.501749186095655	995.099443672204	0.270506007211163	0.0945200704309703	0.72677440523901	0.885430785740372	FALSE	0.361276256133182	-0.17587084165446	0.626397009705386	0.966020297976366	FALSE	chr06	119390	123246	+	126884	130740	YFL008W	SMC1	ORF-T	essential	0	3856	3856	0	99.69	3857	0.0287576438444738	-0.00738567286479721	1.25682468649866
SK1001	SK1001	1489.68902280503	1066.93943525225	1534.56999885516	1491.41679586952	2124.8381596623	2028.18726192403	1533.67466224892	1048.00951192167	1332	954	1458	1417	2599	2408	1577	1046	0.507443702146158	0.507443702146158	1539.66560606736	0.226968746667748	0.263381852749812	0.245872863878069	0.536049309940749	FALSE	0.309204168309482	0.0207138315815771	0.946589035051975	0.99632330242768	FALSE	chr06	123350	129990	+	130844	137484	YFL007W	BLM10	ORF-T	viable	0	6640	6640	0	99.68	6641	0.0726318261470596	0.0752680046948591	-0.0362950883606024
SK1002	SK1002	1583.63337559454	1365.54827090461	1284.07091810925	1201.97458072194	1850.86649659768	1386.86825549153	1243.92821599339	736.779928460324	1416	1221	1220	1142	2262	1648	1278	736	0.507019836669717	0.507019836669717	1331.70875523416	0.226219702892391	0.172441395217345	0.445896495060443	0.717564576036722	FALSE	0.30865786114654	0.383286285213813	0.214316397007314	0.821985255190606	FALSE	chr06	130150	131206	+	137644	138700	YFL005W	SEC4	ORF-T	essential	0	1056	1056	0	99.81	1057	0.048002349531531	0.163485127735481	-2.40577345340342
SK1003	SK1003	3656.00106272496	3609.02888633021	3413.31310444943	2947.04800877534	3377.59539861894	2360.12209224196	3503.88300939856	3035.27392792905	3269	3227	3243	2800	4120	2810	3593	3038	0.506054203079916	0.506054203079916	3237.78318630856	0.164855080234018	0.115070656410905	0.485170326268824	0.748334405962356	FALSE	0.229025862557321	0.243759484496204	0.287178464643983	0.866942019781698	FALSE	chr06	131662	134494	+	139157	141989	YFL004W	VTC2	ORF-T	viable	0	2832	2832	0	99.75	2833	0.03272843527833	0.105641044257184	-2.22780613734781
SK1004	SK1004	3375.2863895087	3000.62736350293	3526.98495621648	3866.94799437164	2175.06380044381	3435.13149658121	3407.88616208441	3456.3688301025	3018	2683	3351	3674	2655	4087	3497	3457	0.506407313939785	0.506407313939785	3280.53712410146	0.183959411005979	0.00256281042070931	0.988884718030369	0.997230994474936	FALSE	0.254338851630464	-0.324802457654598	0.201585945789415	0.821985255190606	FALSE	chr06	147102	148486	+	148826	150210	YFL001W	DEG1	ORF-T	viable	0	1384	1384	0	99.13	1385	0.002188277036768	-0.0914352774187396	42.7841415334623
SK1005	SK1005	16452.5639748384	15758.0467952874	19330.5299032742	20169.3860686292	10807.4202742694	11693.2855637463	9887.46666382464	9552.79911584119	14711	14090	18366	19163	13209	13894	10159	9542	0.507055320721176	0.507055320721176	14206.4372949639	0.0984472946128851	-0.00204016345943382	0.983466296090381	0.994915782754874	FALSE	0.138587467085969	-0.0277636915244318	0.841219881793655	0.989687921827626	FALSE	chr06	148990	149822	+	150715	151547	YFR001W	LOC1	ORF-T	viable	0	832	832	0	99.52	833	-0.00174824992384679	-0.0114153056078678	-5.52956162168737
SK1006	SK1006	574.849968259599	416.039276639243	438.899649878327	530.46864157956	893.924795283979	545.58260992077	385.263600773333	320.492199131175	514	372	417	504	1093	648	396	320	0.507255334335214	0.507255334335214	513.190092683248	0.324932586547679	0.147490993436391	0.649891738190482	0.843699189024548	FALSE	0.419741889911144	0.283959413078102	0.498717160543239	0.941720202157581	FALSE	chr06	149998	152606	+	151723	154331	YFR002W	NIC96	ORF-T	essential	0	2608	2608	0	99.81	2609	0.0297760485531003	0.169217317388119	-4.68300112375051
SK1007	SK1007	9426.16362114288	10334.7996993818	8663.45172060235	10764.9803913119	7174.48767771298	8527.36530501327	9370.10999093962	10847.9679585773	8420	9250	8223	10238	8762	10140	9620	10844	0.507167352446262	0.507167352446262	9388.66579558526	0.109422572733416	-0.222606900889452	0.0419134741278348	0.185355621539552	FALSE	0.153555415133031	-0.00583299639536954	0.96969863460455	0.998909004099416	FALSE	chr06	153350	154358	+	155075	156081	YFR004W	RPN11	ORF-T	essential	0	1006	1008	-2	99.7	1007	-0.066845171970633	-0.0685891359293864	-0.0260896023952117
SK1008	SK1008	5160.6470714748	4580.66027118319	5523.14923165415	5489.3477298174	5877.41690903732	5946.246803526	4895.19977678432	4692.26904800143	4613	4097	5246	5217	7164	7085	5016	4700	0.505831458916248	0.505831458916248	5270.61710518483	0.132098878156446	0.0896235734471064	0.497481187874703	0.757888576518588	FALSE	0.18460911459004	-0.0685440636506272	0.710419344745076	0.97325672561728	FALSE	chr06	156127	157807	+	157848	159527	YFR006W	YFR006W	ORF-T	viable	0	1679	1680	-1	99.41	1681	0.0256933061143248	0.00543965378640929	0.788285175827314
SK1009	SK1009	562.547731584782	979.705393376281	490.472990031895	333.647935279208	790.815743250809	720.519314080868	410.02935757442	412.159106222981	503	876	466	317	959	863	418	415	0.503095862004888	0.503095862004888	587.487196425156	0.330033191970032	-0.116239972757669	0.724683090554429	0.88385974460439	FALSE	0.424503909115104	0.157209732225488	0.711131008288492	0.973319001364496	FALSE	chr06	159279	160423	+	161000	162144	YFR007W	YFR007W	ORF-T	viable	0	1144	1144	0	99.48	1145	-0.0958629803347345	0.025358617586142	1.26452982681735
SK1010	SK1010	516.321325038424	666.712941758536	510.15516215828	555.978519887663	786.466343920889	740.188989842098	633.879744640238	591.934578889123	461	597	484	529	949	891	643	599	0.501327189620399	0.501327189620399	625.204700766906	0.293054700378244	-0.183771373792315	0.530600908880567	0.779368106960109	FALSE	0.386494222216485	0.233109891574526	0.546415960536701	0.955995468504846	FALSE	chr06	160511	161551	+	162236	163273	YFR008W	FAR7	ORF-T	viable	0	1037	1040	-3	98.56	1042	-0.0759000374873931	0.0278294321694979	1.36665900427415
SK1012	SK1012	1189.96180200041	487.615926383629	1047.25456026124	836.751131062997	1373.88727254619	978.034658135465	1217.7564255995	939.534306858013	1064	436	995	795	1640	1190	1222	961	0.495222299353379	0.495222299353379	1008.84951035593	0.27294780585198	0.729473573217274	0.00752714715431433	0.0551789943227055	TRUE	0.364124205522747	-0.289825665102861	0.426059495503793	0.923974753479294	FALSE	chr06	164992	166648	+	166715	168371	YFR010W	UBP6	ORF-T	viable	0	1656	1656	0	99.82	1657	0.227565894464854	0.130765421655299	0.425373376081646
SK1014	SK1014	3667.18491424752	3251.14563760828	2929.15521729349	3406.99800157349	1769.76308100072	2088.03773515528	4102.70870596025	3502.12969335161	3279	2907	2783	3237	2091	2566	4075	3618	0.490169569797374	0.490169569797374	3089.64037327383	0.180862042014776	-0.0307496551261631	0.864996622299759	0.95258718075836	FALSE	0.250378992835715	0.0410013148512648	0.869922436974202	0.989828565396584	FALSE	chr06	169865	172401	+	171556	174092	YFR013W	IOC3	ORF-T	viable	0	2536	2536	0	99.45	2537	-0.00404950773739632	0.0213923894942718	6.28271357447172
SK1015	SK1015	2081.816502207	1357.00730086511	2264.40962965298	1527.16990691084	2826.95652308337	1932.96250905029	1837.60849109435	1700.34640699565	1592	1389	1840	1661	2917	2664	1594	1970	0.500533022280798	0.500533022280798	1941.03465873245	0.200849276982192	0.56964698047814	0.00456550844757967	0.0378535526923861	FALSE	0.275997532235446	-0.234682525983445	0.395154642607899	0.909668676299782	FALSE	chr06	184493	191397	+	189466	194624	YFR019W	FAB1	ORF-T	viable	0	5158	6904	-1746	99.32	5159	0.178039738987184	0.108482406109458	0.390684311679049
SK1016	SK1016	5166.79605571657	1036.99627088392	5242.36023567838	1787.61064885003	5516.91628620649	1360.33043534203	4470.80244762694	1335.81165857507	4621	927	4982	1698	6651	1639	4531	1353	0.500025274013908	0.500025274013908	3239.70300485993	0.191895991876651	1.87034090502375	1.90677246196859e-22	2.19308975722943e-20	TRUE	0.264667921589199	0.00796393976673572	0.975995028856451	0.998909004099416	FALSE	chr06	191781	193828	+	195005	197053	YFR020W	YFR020W	other	viable	0	2048	2047	1	98.59	2050	0.566345504318973	0.56860595721776	-0.00399129662290765
SK1017	SK1017	350.054552656137	523.404251255821	471.527681404054	531.521158725552	642.748612065911	469.682564857624	816.080556171275	865.606974592823	313	468	448	505	772	568	824	880	0.498291635930721	0.498291635930721	583.82829396615	0.308594993751321	-0.268742955200923	0.383830743056569	0.673250496698342	FALSE	0.402636813855875	0.377533245149457	0.348423238817068	0.895376625355379	FALSE	chr06	194716	196357	+	197939	199580	YFR021W	ATG18	ORF-T	viable	0	1641	1641	0	99.51	1642	-0.108453915463046	0.0384014681182564	1.35408097489427
SK1018	SK1018	420.512817248267	251.636659257606	212.608463490221	381.011206848811	255.316082769139	292.102180471698	293.785548537752	393.602529833829	376	225	202	362	306	354	296	401	0.49722241486331	0.49722241486331	312.571936057165	0.386222707577441	-0.0823864582192717	0.83108256417208	0.93884407173314	FALSE	0.469222862098551	-0.158572020204924	0.735403832195898	0.978400872318303	FALSE	chr06	196581	199165	+	199804	202388	YFR022W	ROG3	ORF-T	viable	0	2584	2584	0	99.61	2585	0.000324351436425237	-0.0963270935188745	297.983711805074
SK1019	SK1019	20.1309327406085	0	0	0	185.362974515529	34.4781243361172	12.9704797571864	0	18	0	0	0	221	42	13	0	0.494625757405086	0.494625757405086	31.6178139186801	0.524174380338329	1.21544423996948	0.0204070540386775	0.112752765130298	TRUE	0.454765818596487	0.0766814665939261	0.866097529916385	0.989828565396584	FALSE	chr06	200293	201485	+	203486	204678	YFR023W	PES4	ORF-T	viable	0	1192	1192	0	99.66	1193	1.32491866767033	0.749619541355991	0.43421467321154
SK1020	SK1020	404.487480559156	534.714438878915	553.598586220925	449.643121190741	748.255425846727	350.186862737074	756.623058355209	432.100272256627	361	479	525	428	887	429	754	445	0.492705805078216	0.492705805078216	528.701155755672	0.319414726761234	0.0705558251972974	0.825177337510461	0.936124375259833	FALSE	0.414196202185069	0.760954621476774	0.0661827418663933	0.653547697119926	FALSE	chr06	207261	208341	+	210422	211498	YFR027W	ECO1	ORF-T	essential	0	1076	1080	-4	98.42	1077	-0.0117362712425	0.283868934609686	25.1873188463577
SK1021	SK1021	719.121652900627	479.787230317836	650.455596222556	1000.94380583762	1176.31335420504	949.108296634509	490.85258721239	655.272284815077	643	429	618	951	1394	1163	489	675	0.491639978387477	0.491639978387477	765.231851018207	0.312327067448079	-0.00784710101521141	0.97995555701909	0.993883714987129	FALSE	0.407088341961654	-0.0579905374278278	0.8867230125389	0.991647309741857	FALSE	chr06	210869	212965	+	213968	216064	YFR029W	PTR3	ORF-T	essential	0	2096	2096	0	99.52	2097	-0.0338658591787459	0.0166612445706342	1.49197761328585
SK1022	SK1022	478.66884516558	240.452807735046	265.23432078978	90.5164745552425	588.809143348547	822.549517685784	437.132398513998	508.140890636197	428	215	252	86	697	1009	435	524	0.491095186420981	0.491095186420981	428.938049803772	0.338419128906621	0.960674696591444	0.00452959123235937	0.037649062031946	TRUE	0.430210460088052	-1.18316748136707	0.00595577706376356	0.307944717044567	FALSE	chr06	213205	216469	+	216304	219568	YFR030W	MET10	ORF-T	viable	1	3264	3264	0	99.42	3265	0.351001920577605	-0.112857549389172	1.32152972041707
SK1024	SK1024	749.005974150147	1592.5277259337	740.29836390303	1407.83977920775	667.951942697711	1080.60338795912	1117.22522273656	1392.70981525061	657	1451	690	1363	788	1330	1108	1441	0.498903974971582	0.498903974971582	1093.52027647983	0.244451934775693	-0.932970737014599	0.00013531338163036	0.00207626360390747	TRUE	0.330723531232381	0.409955257170851	0.215134158603249	0.822030849560072	FALSE	chr06	226934	227390	+	230036	230475	YFR036W	CDC26	ORF-T	viable	0	439	456	-17	99.32	440	-0.304044210638194	-0.141530139556946	0.534508026777185
SK1026	SK1026	2649.45442569453	2882.07853736379	2853.37398278212	3080.71768631622	2915.49898075508	2544.45728609867	1765.32497356543	1854.94648686673	2369	2577	2711	2927	3550	3035	1807	1860	0.505152961812975	0.505152961812975	2568.23154493032	0.174802581485458	-0.107930772144083	0.536942031995453	0.782718766030844	FALSE	0.242475350035089	0.167022237184936	0.490935596573426	0.939434142476319	FALSE	chr06	229374	231942	+	232465	235033	YFR038W	IRC5	ORF-T	viable	0	2568	2568	0	99.18	2569	-0.0348579101276401	0.026922550972763	1.77235126472528
SK1027	SK1027	2237.09846916941	1775.70019928953	2019.23932039895	1753.4091652615	2360.58823637125	3175.23053889647	1967.63775929522	1692.93260960212	2005	1584	1923	1662	2927	3717	2051	1666	0.513203086205755	0.513203086205755	2122.72953728556	0.205691748556767	0.250524856854277	0.223238185535124	0.507366406051466	FALSE	0.28229804931202	-0.352729441848018	0.211484805310737	0.821985255190606	FALSE	chr06	233942	237334	+	237033	240441	YFR040W	SAP155	ORF-T	viable	0	3408	3392	16	98.74	3409	0.0813499494759567	-0.051044068880342	1.6274628221549
SK1028	SK1028	1797.24493967544	1468.43970491217	1829.27479973269	1330.38167253287	1815.53282237649	1966.43137049865	1249.37628483144	1058.80121931642	1607	1313	1738	1264	2261	2291	1308	1037	0.516658884721336	0.516658884721336	1564.43535173452	0.214507486046381	0.349827413306679	0.102924060404475	0.327312209204535	FALSE	0.293826490711043	-0.28100957290216	0.338880639953373	0.890943167751677	FALSE	chr06	238422	239142	+	241529	242249	YFR042W	KEG1	ORF-T	essential	0	720	720	0	99.17	721	0.112479459184351	0.00565697157225166	0.949706625429448
SK1029	SK1029	1505.79763232975	1100.97879610975	1099.39331374434	1546.8330366133	874.098774940797	1044.80246523986	1158.6962717686	992.633431108556	1347	984	1045	1469	1093	1212	1218	968	0.518530989196368	0.518530989196368	1165.40421523187	0.266364388375735	-0.0299917845100976	0.910350202070164	0.968610699710335	FALSE	0.357238850545463	0.028344456057064	0.936759684940767	0.995675389580196	FALSE	chr06	241934	243062	+	245043	246172	YFR045W	YFR045W	ORF-T	viable	0	1129	1128	1	99.03	1130	-0.0070448761108072	-0.00098987326126783	0.859490323790178
SK1030	SK1030	1499.75448917533	1822.96779817733	2092.40408623049	1212.49975218185	1386.20350926664	1740.37458379431	1901.90958939931	1987.16149254334	1341	1630	1988	1152	1734	2018	2000	1937	0.518954812538369	0.518954812538369	1705.40941259608	0.244035188037734	0.20733846254681	0.395533457929553	0.682949277607957	FALSE	0.330361531198067	-0.371812639259088	0.260389093745538	0.85872524626841	FALSE	chr06	246094	248158	+	249198	251262	YFR048W	RMD8	ORF-T	viable	0	2064	2064	0	99.37	2065	0.0731077398354585	-0.0544595422796948	1.74492170599536
SK1031	SK1031	1435.98922303308	1586.77279317471	909.728368657566	1390.33129497328	989.934709098645	947.739295472362	1172.81120241933	2023.34751712728	1282	1421	863	1323	1236	1101	1231	1976	0.518789438602197	0.518789438602197	1307.08180049453	0.254125609689926	-0.367011800850272	0.148678746411432	0.403573830522877	FALSE	0.342552729706293	0.0127487173550499	0.970312141277883	0.998909004099416	FALSE	chr06	248350	248998	+	251454	252100	YFR049W	YMR31	ORF-T	viable	0	646	648	-2	99.38	649	-0.103479043824151	-0.137855230447253	-0.332204331937191
SK1032	SK1032	5361.5384199154	7369.03976821497	4324.7929528778	5214.16994124036	2776.78510104061	5412.90562215172	4858.92926256322	7322.48241926629	4794	6589	4109	4954	3467	6289	5100	7152	0.517987185405737	0.517987185405737	5330.0804359088	0.143229262149963	-0.373096982815504	0.00919028050638725	0.0631985270999353	FALSE	0.19990840704415	-0.387901108916125	0.052331803757579	0.626452405801978	FALSE	chr06	252470	253486	+	255574	256590	YFR052W	RPN12	ORF-T	essential	0	1016	1016	0	99.31	1017	-0.113621791148467	-0.222139735340475	-0.955080386386538
SK1036	SK1036	1937.61328194814	1468.56248100239	1617.45153178906	1360.71209457636	2524.42367159739	1317.40380268562	3001.76415098774	2158.59428573465	1416	1553	1256	1529	2591	1799	2590	2478	0.520984821172875	0.520984821172875	1923.31566254017	0.203841494084146	0.331592635956609	0.10379699528894	0.328229322665197	FALSE	0.279601579752596	0.354668160617567	0.204627675137907	0.821985255190606	FALSE	chr06	264158	265702	+	267041	268108	YFR055W	IRC7	ORF-T	viable	1	1067	1544	-477	99.16	1068	0.0991410978226135	0.201299770928556	-1.03043717842149
SK1037	SK1037	172.231313447428	0	296.809835169516	0	102.0569421244	0	105.609549384186	4.93502567215822	154	0	282	0	123	0	107	5	0.5	0.5	85.205333224711	0.51459936190211	3.498355091722	1.05926172549507e-11	5.76221154901422e-10	TRUE	0.491497576813584	0.950068262575993	0.0532353339523734	0.628865021534582	FALSE	chr07	2777	3969	+	4057	5249	YGL263W	COS12	ORF-T	viable	0	1192	1192	0	99.58	1193	2.67213587886132	1.54603011208657	0.421425338315738
SK1038	SK1038	2262.49316301395	2179.732661747	2292.38234396881	1925.05386001789	1240.042589429	729.988897914016	1548.17560127823	1344.24671552776	2023	1949	2178	1829	1433	916	1504	1418	0.479420978136967	0.479420978136967	1690.26447911208	0.216730916103572	0.138569962051126	0.522586112882972	0.775746556027666	FALSE	0.297369614659862	0.347106747755433	0.243106620616914	0.845867962737563	FALSE	chr07	14625	16441	+	15740	17556	YGL256W	ADH4	ORF-T	viable	0	1816	1816	0	99.61	1817	0.0451754834121171	0.12841507712214	-1.84258335324634
SK1040	SK1040	1386.58311345123	1303.12026777159	914.49594651035	1255.84720840932	700.863874765377	1025.85321622954	656.035059536629	1152.40376205838	1240	1165	869	1193	793	1312	624	1239	0.469331588461762	0.469331588461762	1049.40030609155	0.2540552202688	-0.2183221519238	0.390147884061429	0.678751818059027	FALSE	0.342882410029784	-0.408737917315226	0.233235991266553	0.83957078160549	FALSE	chr07	18905	22137	+	20022	23255	YGL255W	ZRT1	ORF-T	viable	1	3233	3232	1	97.28	3234	-0.0461142132705962	-0.205440997853196	-3.45504722476076
SK1041	SK1041	974.92645831795	1152.91037630928	866.127120833405	1168.47121458485	1549.64086341147	1289.1084485687	1256.79714961508	1081.83477442056	875	1027	826	1106	1763	1640	1202	1157	0.470220011591784	0.470220011591784	1167.47705075766	0.233993672961975	-0.279688848708645	0.231976163461174	0.517729322788097	FALSE	0.317677319859132	0.479301540323154	0.131357947661595	0.76895540490265	FALSE	chr07	22305	23897	+	23423	25027	YGL254W	FZF1	ORF-T	viable	0	1604	1592	12	98.69	1605	-0.10063132204986	0.0732058868665954	1.72746621405137
SK1042	SK1042	11408.6357674542	15355.3585695679	6468.35852472647	9413.44837143557	5663.07299329503	7021.17315575273	6538.42653825535	7084.52963399025	10195	13738	6142	8949	6428	8955	6239	7596	0.471179346436027	0.471179346436027	8619.1254443097	0.114031218145194	-0.481558790154182	2.41025319546065e-05	0.000449220170775132	FALSE	0.160141157906038	0.271032622849049	0.0905581593627225	0.705960870420893	FALSE	chr07	23897	25601	+	25027	26729	YGL253W	HXK2	ORF-T	viable	1	1702	1704	-2	99.77	1705	-0.141603827366499	-0.06297671675193	0.5552611965146
SK1044	SK1044	68.2214942876178	137.561373727492	175.770363380529	179.980431964494	57.9718264104469	90.5097677648859	199.781959386831	193.221503429385	61	123	167	171	68	112	197	201	0.486630554830394	0.486630554830394	137.87734004396	0.445700088077771	-0.328508455111107	0.461084841903119	0.73003281523279	FALSE	0.493922624697475	0.101786889980925	0.836729503687429	0.989687921827626	FALSE	chr07	31881	32857	+	33009	33985	YGL250W	RMR1	ORF-T	viable	0	976	976	0	99.69	977	-0.114014786802939	-0.0415484544214472	0.635587141049883
SK1045	SK1045	16.7757772838404	144.271684641028	95.7790602851984	90.5164745552425	196.556713076428	177.060358868142	84.9323070191654	26.327724502783	15	129	91	86	234	216	85	27	0.493895899988672	0.493895899988672	104.027512528978	0.489807873567343	-0.242814667055642	0.620081734441829	0.829656011631762	FALSE	0.493635876253544	0.373141552454816	0.449706489471868	0.933412045589368	FALSE	chr07	33969	35337	+	35096	36464	YGL249W	ZIP2	ORF-T	viable	0	1368	1368	0	99.2	1369	-0.317316351514223	0.140546001014768	1.44292076454329
SK1046	SK1046	830.960168126229	489.852696688141	944.107879954099	695.713833500177	1353.73575246101	1474.04119078135	2493.48395037883	1833.85791229484	743	438	897	661	1621	1788	2510	1870	0.496771372249467	0.496771372249467	1264.46917302308	0.243237014313451	0.567508284570808	0.0196403075209994	0.109785545215544	FALSE	0.327835836076832	-0.409200668562679	0.211962315723646	0.821985255190606	FALSE	chr07	35497	36841	+	36624	37968	YGL248W	PDE1	ORF-T	viable	0	1344	1344	0	99.26	1345	0.17516750736433	0.0655763342502821	0.625636425173933
SK1047	SK1047	441.762135141131	847.73594541007	443.109718462292	682.031110602292	443.224510371754	1054.2363038127	696.071096437351	1110.01005055281	395	758	421	648	534	1271	705	1125	0.499833007961232	0.499833007961232	714.7726088488	0.289837183076441	-0.730013019668779	0.0117788844440665	0.0749168401285637	TRUE	0.382704601084808	-0.212424730425954	0.578852344349492	0.959283686064617	FALSE	chr07	36921	37593	+	38048	38720	YGL247W	BRR6	ORF-T	essential	0	672	672	0	98.81	673	-0.237538203835953	-0.278489864920034	-0.172400314655753
SK1048	SK1048	40835.5970643244	40750.5997927529	40041.9623020889	40613.4791123621	30437.1919379319	32646.6893619991	42679.7516583689	46856.0836039286	36513	36437	38044	38587	36949	39061	43555	47129	0.503622994040321	0.503622994040321	39357.6693542196	0.0742519416886696	-0.0101101789966028	0.891694427441326	0.96496658459744	FALSE	0.104636001890062	-0.106380409990461	0.309309868978534	0.879928713152794	FALSE	chr07	39001	41209	+	40128	42336	YGL245W	GUS1	ORF-T	essential	0	2208	2208	0	99.14	2209	-0.00260464307357161	-0.0363637706212878	-12.961133865234
SK1049	SK1049	764.975444143124	629.650840720144	1130.40341479454	1068.30490318106	1192.77544068494	1198.56010519316	768.143419767822	801.483621550109	684	563	1074	1015	1450	1432	785	805	0.504332270894822	0.504332270894822	944.287148754363	0.253215882793516	0.172857078704144	0.494829887664455	0.756157965871455	FALSE	0.341188506249553	-0.212466087209997	0.533466263248127	0.954901756927025	FALSE	chr07	41441	43185	+	42568	44312	YGL244W	RTF1	ORF-T	viable	0	1744	1744	0	99.66	1745	0.0477430390268919	-0.00857553673433503	1.17961857705591
SK1050	SK1050	807.596951840199	1747.56830463978	938.802815953677	1464.49627777637	509.052587162794	1543.75368660172	496.680916858714	1074.55659862846	727	1552	898	1382	623	1832	511	1072	0.504314795644209	0.504314795644209	1072.81351743271	0.255131346215408	-0.871288416701066	0.000637683655323973	0.0077016991656547	TRUE	0.34427531968872	-0.436069068511416	0.205288014760509	0.821985255190606	FALSE	chr07	43273	44593	+	44400	45738	YGL243W	TAD1	ORF-T	viable	0	1338	1320	18	98.36	1339	-0.264527181269939	-0.415272426142213	-0.569866749226218
SK1051	SK1051	1726.78667508331	1853.16419728824	2852.32146563613	2214.49607516547	2293.65050072965	2310.64290044945	1744.10230313548	2271.63658448915	1544	1657	2710	2104	2783	2766	1779	2286	0.503377047033662	0.503377047033662	2158.35008774711	0.201111415983586	0.122562579782822	0.54224193069107	0.785750722420419	FALSE	0.27652012326441	-0.309415124465469	0.263156945861269	0.859391313395686	FALSE	chr07	45417	48489	+	46561	49633	YGL241W	KAP114	ORF-T	viable	0	3072	3072	0	99.22	3073	0.0514243038574346	-0.0549290684728485	2.06815385629974
SK1052	SK1052	13.4276778848153	117.368765335104	85.2987121106836	38.9226810747824	28.9191435630481	46.6611406602069	103.202128284585	82.2673273063249	12	105	81	37	35	56	105	83	0.502363800553328	0.502363800553328	64.5084470274438	0.515428270306487	-0.283601755926306	0.582164744519201	0.808146121489206	FALSE	0.483558700315929	0.144050476616339	0.765782108443691	0.981661502471519	FALSE	chr07	48593	49545	+	49737	50688	YGL240W	DOC1	ORF-T	viable	0	951	952	-1	99.58	953	-0.197895007847062	0.0105431406821076	1.05327643580709
[truncated: 5,959 more rows]
[truncated: 14 more columns]
