# Supplementary material for: Negative feedback buffers effects of regulatory variants
Source: Mol Syst Biol. 2015 Jan 29;11(1):785. doi: 10.15252/msb.20145844 (PMC4332157; doi:10.15252/msb.20145844)
Supplement: Supplementary file 2 [file msb0011-0785-sd2.zip › sup_table_S1_megadf_columns.txt]

# Column name description for MEGADF
skid	intern gene ID for SK1-S96 orthologs
hybrid_A_only_K	read counts for hybrid biological replicate A specific for strain SK1 after DESeq2 fit and count correction
hybrid_A_only_S	read counts for hybrid biological replicate A specific for strain S96 after DESeq2 fit and count correction
hybrid_B_only_K	analog
hybrid_B_only_S	analog
pool_A_only_K	read counts for spore pool biological replicate A specific for strain SK1 after DESeq2 fit and count correction
pool_A_only_S	read counts for spore pool biological replicate A specific for strain S96 after DESeq2 fit and count correction
pool_B_only_K	analog
pool_B_only_S	analog
raw_hybrid_A_only_K	read counts for hybrid biological replicate A specific for strain SK1 before DESeq2
raw_hybrid_A_only_S	read counts for hybrid biological replicate A specific for strain S96 before DESeq2
raw_hybrid_B_only_K	analog
raw_hybrid_B_only_S	analog
raw_pool_A_only_K	read counts for spore pool biological replicate A specific for strain SK1 before DESeq2
raw_pool_A_only_S	read counts for spore pool biological replicate A specific for strain S96 before DESeq2
raw_pool_B_only_K	analog
raw_pool_B_only_S	analog
dna_sk1_af_pool_A	smoothed SK1 DNA allele frequency for spore biological replicate A
dna_sk1_af_pool_B	smoothed SK1 DNA allele frequency for spore biological replicate B
baseMean	mean read count over all samples after DESeq2
cis_lfcSE	log2 standard error for fold change estimates of DESeq2 for cis expression factor
cis_log2fc	log2 fold change for cis expression factor
cis_pvalue	P-value for cis expression factor before minimum coverage filter
cis_fdr	false discovery rate for cis expression factor after minimum coverage filter
cis_signi	boolean flag for cis expression factor if fdr<0.2 & foldchange>1.5
translocal_lfcSE	log2 standard error for fold change estimates of DESeq2 for local trans expression factor
translocal_log2fc	log2 fold change for local trans expression factor
translocal_pvalue	P-value for local trans expression factor before minimum coverage filter
translocal_fdr	false discovery rate for local trans expression factor after minimum coverage filter
translocal_signi	boolean flag for local trans expression factor if fdr<0.2 & foldchange>1.5
chr	chromosome
s_start	S96 gene start from Xu et al. 2009 Nature
s_stop	S96 gene stop from Xu et al. 2009 Nature
strand	Strand of the gene (+) or (-)
k_start	SK1 gene start
k_stop	SK1 gene stop
ORFname	systematic ORF name from Xu et al. 2009 Nature
commonName	common gene name from Xu et al. 2009 Nature
tx_type	gene type: (ORF-T SUTs CUTs other) from Xu et al. 2009 Nature
essential	flag for essentiality or viable also without this gene from Giaever et al. 2002 Nature
lengthK	length of the SK1 gene
lengthS	length of the S96 gene
lengthDiffKS	length difference between SK1 and S96
alnKS_match	identity of SK1 to S96 BLAST alignment
alnKS_length	length of SK1 to S96 BLAST alignment
log10_hybrid_read_counts_K_over_S	hybrid log10 SK1/S96 count ratios after DESeq2 correction
log10_pool_read_counts_K_over_S	spore log10 SK1/S96 count ratios after DESeq2 correction
raw_buffcoeff	nominal buffering coefficient
calib_buffcoeff	calibrated buffering coefficient; based on simulation with fixed C
adv_type	gene class: based on tx_type from Xu2009 and 'essentiality'
fct_feed	based on count ratios after DESeq2 fit: fold(hybrid)>1.5 & fold(spore)<1.5
broken_feed	based on count ratios after DESeq2 fit: fold(hybrid)<1.5 & fold(spore)>1.5
flipped_feed	based on count ratios after DESeq2 fit: fold(hybrid)>1.5 & fold(spore)>1.5 but opposite directions
length_lvl	mean length between SK1 and S96 in terciles
exprlvl	baseMean/mean between length SK1 and S96
exprquart	expression level terciles based on 'exprlvl'
buff_quant	calibrated buffering coefficient terciles
macisaac2006_num_tf_targets	number of targets for this transcription factor from MacIsaac et al. 2006 BMC bioinformatics
macisaac2006_num_tf_binding	number of transcription factors at this gene from MacIsaac et al. 2006 BMC bioinformatics
springer2010_log2_compensation_ypd	log2 ratios of protein expression deletion/wildtype for YPD medium taken from Springer et al. 2010 MolSysBio
tirosh2009_median_abs_log2_env	median absolute log2 ratios for expression change in over 1500 environment taken from Tirosh et al. 2009 Science
tirosh2009_quant_median_abs_log2_env	terciles of the medians from Tirosh et al. 2009 Science
