# Supplementary material for: Negative feedback buffers effects of regulatory variants
Source: Mol Syst Biol. 2015 Jan 29;11(1):785. doi: 10.15252/msb.20145844 (PMC4332157; doi:10.15252/msb.20145844)
Supplement: Supplementary file 3 [file msb0011-0785-sd3.zip › sup_table_S2_artieri2014_raw_read_counts.txt]

SCER_GENE	SPAR_GENE	SGD	SGD_SYSTEMATIC_ID	STANDARD_NAME	SCER_MAPPABLE_BASES	SPAR_MAPPABLE_BASES	HYB_RIBO_1_SCER	HYB_RIBO_2_SCER	HYB_MRNA_1_SCER	HYB_MRNA_2_SCER	PAR_RIBO_1_SCER	PAR_RIBO_2_SCER	PAR_MRNA_1_SCER	PAR_MRNA_2_SCER	HYB_RIBO_1_SPAR	HYB_RIBO_2_SPAR	HYB_MRNA_1_SPAR	HYB_MRNA_2_SPAR	PAR_RIBO_1_SPAR	PAR_RIBO_2_SPAR	PAR_MRNA_1_SPAR	PAR_MRNA_2_SPAR
Scer_1.29	Spar_1.10	YAL059W	S000000055	ECM1	453	381	676	386	1226	951	397	485	431	625	397	248	599	554	149	921	536	907
Scer_1.30	Spar_1.11	YAL058W	S000000054	CNE1	1391	1388	185	77	590	425	273	220	467	629	200	143	658	783	110	637	563	799
Scer_1.32	Spar_1.14	YAL055W	S000000051	PEX22	498	498	62	19	194	159	115	103	292	414	45	42	170	183	20	159	183	329
Scer_1.33	Spar_1.15	NA	NA	NA	1459	1459	0	16	88	81	10	17	95	168	2	0	15	19	2	14	12	21
Scer_1.34	Spar_1.16	YAL053W	S000000049	FLC2	1689	1689	814	445	1571	1274	986	961	807	1341	768	482	1585	1216	551	2918	1729	1667
Scer_1.35	Spar_1.17	NA	NA	NA	2562	2562	300	182	1001	1298	282	324	624	726	171	132	959	1069	107	498	691	885
Scer_1.36	Spar_1.18	YAL049C	S000000047	AIM2	606	606	444	221	971	988	534	537	658	1243	690	378	1692	1434	368	1953	1337	2157
Scer_1.37	Spar_1.19	YAL048C	S000000046	GEM1	1599	1599	79	103	339	484	126	115	179	231	107	67	302	363	44	152	178	176
Scer_1.38	Spar_1.20	YAL047C	S000000045	SPC72	1626	1626	114	68	356	334	107	99	298	387	94	79	487	451	38	207	311	452
Scer_1.39	Spar_1.21	YAL046C	S000000044	AIM1	230	230	452	294	553	413	400	483	408	689	213	116	378	290	109	378	263	429
Scer_1.40	Spar_1.22	YAL044W-A	S000007586	NA	209	209	269	170	344	280	322	414	286	564	135	121	272	167	64	247	197	309
Scer_1.41	Spar_1.23	YAL044C	S000000042	GCV3	393	393	2043	1651	1931	1736	4093	7182	2924	5627	1613	1441	1926	1564	560	2047	726	1121
Scer_1.42	Spar_1.24	YAL043C	S000000041	PTA1	1885	1885	554	380	1455	1512	831	693	879	1183	797	567	1889	2117	489	2409	1496	1648
Scer_1.44	Spar_1.26	YAL041W	S000000039	CDC24	1843	1843	419	374	1427	1630	512	454	858	1030	531	317	1779	1904	281	1655	1427	1597
Scer_1.45	Spar_1.27	YAL040C	S000000038	CLN3	799	796	200	80	1579	1544	226	167	403	526	268	195	1693	1802	956	3812	3217	2765
Scer_1.46	Spar_1.28	YAL039C	S000000037	CYC3	432	435	640	401	761	703	328	569	356	695	488	466	674	514	569	1987	1119	1468
Scer_1.47	Spar_1.29	NA	NA	NA	173	173	50221	43906	51276	55873	85401	94107	33656	52311	42771	35261	39892	45144	37202	174755	34607	49061
Scer_1.48	Spar_1.30	YAL037W	S000000035	NA	715	709	6	7	66	66	19	7	98	148	5	9	39	0	0	8	17	23
Scer_1.49	Spar_1.31	YAL036C	S000000034	RBG1	708	708	2055	1225	3051	3012	1476	1596	1467	2050	1846	1493	2653	2326	671	3324	1764	2844
Scer_1.50	Spar_1.32	YAL035W	S000000033	FUN12	2095	2067	10286	7237	16509	14843	8855	10028	5202	5796	9547	7071	16366	16058	4757	26098	7259	10971
Scer_1.52	Spar_1.34	YAL034W-A	S000000032	MTW1	835	835	81	68	301	322	78	142	226	361	126	67	253	242	36	217	185	376
Scer_1.53	Spar_1.35	YAL034C	S000002134	FUN19	924	915	7	8	296	288	22	31	225	352	19	5	311	295	19	56	222	260
Scer_1.54	Spar_1.36	YAL033W	S000000031	POP5	345	339	222	201	404	354	213	194	305	525	173	104	428	435	74	286	279	508
Scer_1.55	Spar_1.37	YAL032C	S000000030	PRP45	796	811	158	87	393	396	164	166	283	436	392	305	839	856	188	966	562	928
Scer_1.56	Spar_1.38	YAL031C	S000000029	GIP4	1932	1932	87	60	460	616	175	172	293	449	115	60	547	499	83	382	425	465
Scer_1.58	Spar_1.40	NA	NA	NA	3607	3610	341	372	2429	2949	555	441	1048	1226	356	300	2592	2661	321	1883	1877	2729
Scer_1.59	Spar_1.41	YAL028W	S000000026	FRT2	1559	1574	20	11	122	131	45	53	324	466	3	1	41	62	4	15	87	79
Scer_1.60	Spar_1.42	YAL027W	S000000025	SAW1	729	729	35	94	294	350	74	65	231	400	49	26	313	423	63	274	515	716
Scer_1.62	Spar_1.43	NA	NA	NA	2629	2629	522	365	1626	1701	866	888	838	956	541	318	1747	2059	255	1560	756	986
Scer_1.63	Spar_1.44	YAL025C	S000000023	MAK16	661	661	1151	674	2395	2405	667	804	999	1090	1675	1104	2753	2545	767	4373	1901	3522
Scer_1.64	Spar_1.45	YAL024C	S000000022	LTE1	3347	3368	133	149	757	1124	130	112	250	302	153	141	890	1057	117	712	551	772
Scer_1.65	Spar_1.46	NA	NA	NA	1373	1373	2764	1757	5603	5309	5249	4470	2636	3571	3146	2248	5635	6098	1774	9576	3222	3549
Scer_1.66	Spar_1.47	YAL022C	S000000020	FUN26	1385	1388	306	243	907	1100	778	565	865	1362	205	190	622	573	115	616	423	526
Scer_1.67	Spar_1.48	YAL021C	S000000019	CCR4	1575	1638	1443	860	1746	1535	1386	1624	599	794	1334	1017	2082	2002	875	3679	1102	1237
Scer_1.68	Spar_1.49	YAL020C	S000000018	ATS1	1002	1002	176	116	588	452	211	189	394	752	112	111	587	606	89	323	526	855
Scer_1.69	Spar_1.51	YAL019W	S000000017	FUN30	2406	2412	1150	897	2280	2280	1020	1134	771	926	1011	777	2068	2257	779	3735	1293	1646
Scer_1.70	Spar_1.52	YAL018C	S000000016	NA	831	831	0	0	2	0	0	0	0	2	2	0	3	0	0	8	5	3
Scer_1.71	Spar_1.53	NA	NA	NA	3176	3205	254	215	954	1043	517	447	748	800	252	154	1051	1303	123	792	562	703
Scer_1.73	Spar_1.56	YAL016W	S000000014	TPD3	1312	1303	2118	952	3322	3257	2053	2238	2258	2518	2268	1363	3635	3280	970	5286	2726	3728
Scer_1.74	Spar_1.57	YAL015C	S000000013	NTG1	944	944	121	65	432	501	118	116	326	416	120	71	288	314	106	428	376	608
Scer_1.75	Spar_1.58	YAL014C	S000000012	SYN8	574	553	161	183	656	715	330	433	619	1054	176	179	665	649	115	451	497	729
Scer_1.76	Spar_1.59	YAL013W	S000000011	DEP1	722	722	301	338	815	836	439	521	761	1066	353	326	667	620	154	685	466	585
Scer_1.26	Spar_1.6	NA	NA	NA	1032	1021	9	0	44	35	25	48	118	211	33	13	112	130	6	53	60	96
Scer_1.77	Spar_1.60	YAL012W	S000000010	CYS3	597	597	8463	6393	7705	7226	9860	10554	4507	7725	9131	5110	8625	7159	4862	21603	4864	6290
Scer_1.78	Spar_1.61	YAL011W	S000000009	SWC3	1454	1608	145	133	686	648	103	135	343	455	111	161	853	845	86	540	544	818
Scer_1.79	Spar_1.62	YAL010C	S000000008	MDM10	1127	1127	77	57	306	348	135	90	261	403	152	112	554	735	86	437	474	597
Scer_1.80	Spar_1.63	YAL009W	S000000007	SPO7	540	540	83	34	340	294	72	103	307	428	116	95	316	339	36	196	256	388
Scer_1.81	Spar_1.64	YAL008W	S000000006	FUN14	542	551	214	52	294	224	369	414	368	520	234	94	362	253	77	290	237	357
Scer_1.82	Spar_1.65	YAL007C	S000000005	ERP2	386	386	781	488	1499	1673	904	887	1209	1794	1102	773	1397	1794	548	2685	1093	1838
Scer_1.27	Spar_1.7	YAL061W	S000000057	BDH2	1045	1045	18	46	1277	1697	197	364	1812	3070	18	18	136	282	17	50	108	110
Scer_1.84	Spar_1.73	NA	NA	NA	167	259	10561	6029	6841	5927	14137	19976	5580	9270	9965	6370	6400	6547	5073	24689	3732	5354
Scer_1.85	Spar_1.74	YAL003W	S000000003	EFB1	108	108	13139	7812	17844	14011	14483	15288	9513	13444	13599	6646	17392	16110	5268	29204	11714	21830
Scer_1.86	Spar_1.75	YAL002W	S000000002	VPS8	3092	3086	103	92	965	1343	176	130	643	806	62	48	601	647	34	252	283	330
Scer_1.88	Spar_1.77	YAR002W	S000000063	NUP60	1364	1364	1269	911	1467	1707	862	1084	919	1197	748	569	1299	1491	478	2502	1077	1658
Scer_1.89	Spar_1.78	YAR002C-A	S000002129	ERP1	440	440	1655	686	2415	2094	2056	1725	1970	3091	1640	731	2551	1940	752	3967	2100	3689
Scer_1.90	Spar_1.79	YAR003W	S000000064	SWD1	851	851	132	72	644	637	177	128	445	581	127	89	513	657	70	342	548	810
Scer_1.91	Spar_1.80	YAR007C	S000000065	RFA1	1359	1359	1003	583	1534	1705	1068	1196	964	1294	1249	803	1615	1607	711	3488	1142	1604
Scer_1.92	Spar_1.81	YAR008W	S000000066	SEN34	600	669	93	106	582	600	100	92	416	508	229	101	554	444	79	446	417	784
Scer_1.103	Spar_1.85	YAR015W	S000000070	ADE1	360	360	1559	1229	2356	2390	2984	2730	2865	4551	1364	865	2928	2649	990	4484	2103	3302
Scer_1.104	Spar_1.86	YAR018C	S000000071	KIN3	954	954	103	85	686	557	108	101	452	630	157	79	773	923	90	639	896	1483
Scer_1.105	Spar_1.87	YAR019C	S000000072	CDC15	2510	2510	93	76	550	568	141	101	269	362	87	94	415	484	67	334	384	381
Scer_1.28	Spar_1.9	YAL060W	S000000056	BDH1	898	898	474	332	1649	1653	954	1286	1756	2971	1323	891	2746	2212	695	3202	2263	3045
Scer_10.100	Spar_10.100	YJL134W	S000003670	LCB3	979	979	369	273	1259	1344	532	446	970	1290	518	367	1452	1373	228	1290	1277	1999
Scer_10.101	Spar_10.101	YJL133C-A	S000028805	NA	225	225	350	503	832	997	554	1133	753	1516	118	217	240	264	78	260	151	166
Scer_10.102	Spar_10.102	YJL133W	S000003669	MRS3	504	504	273	174	871	809	171	213	539	918	342	162	785	1008	151	603	631	918
Scer_10.103	Spar_10.103	YJL132W	S000003668	NA	1873	1876	36	28	221	246	62	75	200	311	24	4	156	164	10	75	114	139
Scer_10.104	Spar_10.104	YJL131C	S000003667	AIM23	964	964	82	17	298	377	67	73	292	457	212	83	494	416	127	591	394	727
Scer_10.105	Spar_10.105	YJR109C	S000003870	CPA2	4286	4274	12354	7562	8053	9131	11243	10295	2468	2772	12386	7057	7224	7656	3905	21679	1694	2223
Scer_10.106	Spar_10.106	YJL129C	S000003665	TRK1	2889	2850	127	125	1607	1683	190	133	748	802	101	80	1458	1345	95	687	941	1132
Scer_10.107	Spar_10.107	YJL128C	S000003664	PBS2	1441	1441	547	397	1487	1824	657	629	1107	1401	694	541	1645	1877	457	2135	1805	2121
Scer_10.111	Spar_10.112	YJL127C	S000003663	SPT10	1529	1134	111	77	578	673	161	166	334	398	70	68	260	315	49	136	172	225
Scer_10.112	Spar_10.113	YJL126W	S000003662	NIT2	895	895	147	119	366	370	146	149	272	444	94	66	347	307	73	332	363	566
Scer_10.113	Spar_10.114	YJL125C	S000003661	GCD14	931	943	475	374	1374	1533	398	325	737	982	627	508	1593	1796	302	1910	1208	2054
Scer_10.114	Spar_10.115	YJL124C	S000003660	LSM1	247	247	428	321	1026	907	485	669	957	1370	348	344	928	1131	183	911	702	1158
Scer_10.115	Spar_10.116	YJL123C	S000003659	MTC1	1295	1282	1116	716	2613	2609	1356	1290	2301	3010	1080	714	2654	2557	444	2401	1622	2531
Scer_10.116	Spar_10.117	YJL122W	S000003658	ALB1	338	338	966	429	1368	1095	370	584	521	769	1225	614	1663	1268	418	1952	1173	2046
Scer_10.117	Spar_10.118	YJL121C	S000003657	RPE1	383	383	1843	1666	2254	1601	2838	3250	1581	2840	2115	1558	2611	2133	1086	5213	2245	3726
Scer_10.119	Spar_10.121	YJL118W	S000003654	NA	375	375	21	25	140	188	31	38	122	256	27	20	229	263	36	116	396	552
Scer_10.120	Spar_10.122	YJL117W	S000003653	PHO86	763	763	1255	1063	2424	2567	2098	2179	2168	3065	882	681	1724	1748	462	2388	1270	1856
Scer_10.121	Spar_10.123	YJL116C	S000003652	NCA3	798	798	21	38	39	10	42	48	12	19	17	8	18	6	29	106	63	53
Scer_10.122	Spar_10.124	YJL115W	S000003651	ASF1	614	644	422	311	1067	1005	620	756	834	807	500	293	801	850	269	1507	506	1018
Scer_10.137	Spar_10.133	YJL112W	S000003648	MDV1	1748	1739	145	86	1280	1262	179	120	704	926	199	160	1227	1098	118	705	853	1207
Scer_10.138	Spar_10.134	YJL111W	S000003647	CCT7	1063	1063	2058	1540	5843	5763	2133	2118	2957	3484	2449	1448	5896	5819	1218	6816	4124	6429
Scer_10.139	Spar_10.135	YJL110C	S000003646	GZF3	1414	1411	376	285	1008	832	274	330	796	970	301	204	847	742	146	750	704	907
Scer_10.140	Spar_10.136	YJL109C	S000003645	UTP10	4211	4211	2105	1444	6242	6830	1842	1190	1508	1590	2484	1529	6063	6242	1159	8823	2679	3749
Scer_10.141	Spar_10.137	YJL108C	S000003644	PRM10	850	850	0	23	737	785	10	1	194	330	137	38	724	754	82	500	802	741
Scer_10.143	Spar_10.138	YJL106W	S000003642	IME2	1612	1615	0	0	138	186	0	0	167	275	1	5	103	163	5	14	127	137
Scer_10.144	Spar_10.139	YJL105W	S000003641	SET4	1250	1253	0	0	5	2	1	2	11	16	0	0	20	40	1	15	19	44
Scer_10.145	Spar_10.140	YJL104W	S000003640	PAM16	278	278	537	376	994	846	379	612	576	968	379	219	813	606	216	1196	549	1075
Scer_10.146	Spar_10.141	YJL103C	S000003639	GSM1	1663	1731	21	1	102	100	19	23	68	111	30	27	230	243	50	170	244	292
Scer_10.147	Spar_10.142	YJL102W	S000003638	MEF2	2204	2204	195	114	523	533	116	79	227	269	118	83	511	614	130	758	507	687
Scer_10.149	Spar_10.144	YJL101C	S000003637	GSH1	1687	1687	547	311	1878	2005	629	453	1124	1324	868	430	3004	2691	428	2395	1976	2386
Scer_10.150	Spar_10.145	YJL100W	S000003636	LSB6	1415	1415	95	75	567	745	89	97	322	488	157	169	814	921	145	653	681	930
Scer_10.151	Spar_10.146	YJL099W	S000003635	CHS6	1885	1885	93	60	501	481	160	125	275	451	95	47	447	564	61	359	390	546
Scer_10.152	Spar_10.147	NA	NA	NA	2544	2556	521	418	1929	1918	541	471	820	822	402	256	2178	2406	140	904	1034	1493
Scer_10.153	Spar_10.148	YJL097W	S000003633	PHS1	451	451	867	761	1024	946	1355	1305	994	1688	1261	851	1111	1065	457	2436	832	1220
Scer_10.154	Spar_10.149	YJL096W	S000003632	MRPL49	404	404	340	195	646	661	214	184	401	677	407	208	989	933	196	976	687	1184
Scer_10.155	Spar_10.150	YJL095W	S000003631	BCK1	3716	3719	159	127	983	1286	255	203	498	508	207	195	809	1020	218	883	719	743
Scer_10.156	Spar_10.151	YJL094C	S000003630	KHA1	2137	2137	152	78	946	1090	277	224	596	683	114	106	811	877	95	645	748	846
Scer_10.157	Spar_10.152	YJL093C	S000003629	TOK1	1941	1929	31	11	763	1012	101	82	565	704	63	69	365	431	11	81	220	281
Scer_10.158	Spar_10.153	YJL092W	S000003628	SRS2	3081	3087	91	36	737	930	197	131	529	571	125	79	798	674	77	455	480	573
Scer_10.159	Spar_10.154	YJL091C	S000003627	GWT1	1335	1335	212	97	781	766	378	236	602	918	255	185	875	773	103	643	657	856
Scer_10.160	Spar_10.155	YJL090C	S000003626	DPB11	1921	1918	61	81	526	767	77	60	351	455	80	65	635	783	45	240	458	530
Scer_10.161	Spar_10.156	YJL089W	S000003625	SIP4	2171	2171	4	0	16	20	1	1	7	14	2	27	12	8	2	14	19	29
Scer_10.162	Spar_10.157	YJL088W	S000003624	ARG3	861	861	17	9	87	90	15	25	50	126	99	33	305	236	697	3548	1865	2564
Scer_10.163	Spar_10.158	YJL087C	S000003623	TRL1	2072	2084	348	242	755	908	369	314	286	286	433	214	1714	1774	239	1331	929	1522
Scer_10.165	Spar_10.160	YJL085W	S000003621	EXO70	1557	1557	155	105	611	593	185	177	459	578	249	184	761	867	132	825	562	858
Scer_10.166	Spar_10.161	YJL084C	S000003620	ALY2	2651	2651	229	161	643	756	364	329	294	436	202	130	697	816	326	1421	565	580
Scer_10.167	Spar_10.162	YJL083W	S000003619	TAX4	1494	1503	106	100	254	323	130	163	149	173	58	48	376	379	69	272	260	266
Scer_10.168	Spar_10.163	NA	NA	NA	1794	1767	186	167	1747	2319	362	314	997	1285	164	117	1471	1941	247	1140	1654	1581
Scer_10.169	Spar_10.164	YJL081C	S000003617	ARP4	1118	1118	339	238	1418	1550	417	398	1061	1344	378	193	1463	1415	259	1373	1204	1836
Scer_10.170	Spar_10.165	YJL080C	S000003616	SCP160	2422	2419	11732	7724	7890	8629	10168	11511	3707	4863	12058	8082	8046	8793	4479	24335	3744	5250
Scer_10.171	Spar_10.166	YJL079C	S000003615	PRY1	731	704	80	94	196	118	1493	1646	514	967	92	109	129	142	23	137	32	44
Scer_10.175	Spar_10.170	YJL076W	S000003612	NET1	2916	2946	1462	1056	3142	3426	1736	1683	1346	1509	1593	1102	3296	3699	1450	7005	1708	2243
Scer_10.176	Spar_10.171	YJL074C	S000003610	SMC3	3031	3031	543	292	1272	1427	558	420	508	682	419	319	1081	1329	216	1144	500	754
Scer_10.177	Spar_10.172	YJL073W	S000003609	JEM1	1527	1527	240	140	579	670	275	217	394	528	273	177	863	989	141	1038	699	948
Scer_10.178	Spar_10.173	YJL072C	S000003608	PSF2	479	479	142	49	333	278	145	168	265	465	133	118	357	427	81	337	328	508
Scer_10.179	Spar_10.174	YJL071W	S000003607	ARG2	1621	1609	137	110	395	422	127	91	306	417	178	130	635	686	91	521	448	591
Scer_10.180	Spar_10.175	YJL070C	S000003606	NA	2128	2122	79	27	420	495	123	123	331	482	96	36	528	592	56	404	423	478
Scer_10.181	Spar_10.176	YJL069C	S000003605	UTP18	1587	1581	1091	699	2245	2187	698	676	876	1166	942	766	2405	2483	670	3682	1961	2933
Scer_10.182	Spar_10.177	YJL068C	S000003604	NA	737	737	510	327	574	601	1388	1259	883	1420	700	428	957	846	304	1348	586	857
Scer_10.183	Spar_10.178	YJL066C	S000003602	MPM1	604	604	151	145	358	301	279	292	368	599	141	103	340	300	157	721	382	505
Scer_10.184	Spar_10.179	YJL065C	S000003601	DLS1	361	358	187	201	517	474	246	311	515	792	211	97	523	391	151	717	508	777
Scer_10.185	Spar_10.180	YJL063C	S000003599	MRPL8	640	640	770	387	1227	828	584	600	627	1222	711	420	1190	975	399	1759	795	1431
Scer_10.187	Spar_10.182	YJL062W	S000003598	LAS21	2098	2098	470	285	1040	1037	894	687	656	836	435	256	822	835	204	1248	575	634
Scer_10.188	Spar_10.183	YJL061W	S000003597	NUP82	1971	1971	476	346	1545	1654	358	303	851	1089	383	242	1347	1503	205	1237	996	1184
Scer_10.189	Spar_10.184	YJL060W	S000003596	BNA3	1025	1025	394	255	772	623	549	594	669	826	399	250	637	502	134	689	304	399
Scer_10.190	Spar_10.185	YJL059W	S000003595	YHC3	992	989	66	67	325	252	148	124	362	534	66	68	259	194	28	189	162	234
Scer_10.191	Spar_10.186	YJL058C	S000003594	BIT61	1396	1393	84	100	305	314	97	92	191	269	104	97	442	433	82	340	538	737
Scer_10.192	Spar_10.187	YJL057C	S000003593	IKS1	1421	1421	39	51	410	569	92	62	437	565	47	30	363	366	26	165	348	400
Scer_10.193	Spar_10.188	YJL056C	S000003592	ZAP1	2104	2113	71	65	295	370	90	102	225	305	47	66	307	396	42	242	211	211
Scer_10.194	Spar_10.189	YJL055W	S000003591	NA	653	653	682	465	1200	1302	1222	1496	1485	2046	318	171	724	733	124	696	457	736
Scer_10.195	Spar_10.190	YJL054W	S000003590	TIM54	1313	1319	334	372	1523	1383	369	347	817	1216	568	454	2067	1898	312	1411	1185	1665
Scer_10.196	Spar_10.191	YJL053W	S000003589	PEP8	950	950	369	233	737	877	524	474	722	1076	323	180	757	827	159	743	560	795
Scer_10.198	Spar_10.193	YJL052W	S000003588	TDH1	155	301	758	229	1622	401	2617	4772	1481	2094	654	325	2561	939	1092	4091	2440	1901
Scer_10.199	Spar_10.194	YJL051W	S000003587	IRC8	2024	2000	182	139	845	918	155	144	445	480	90	121	852	1028	136	783	713	941
Scer_10.201	Spar_10.196	YJL049W	S000003585	NA	1225	1330	115	105	594	709	103	106	588	752	137	53	444	387	62	305	391	627
Scer_10.202	Spar_10.197	YJL048C	S000003584	UBX6	1089	1113	67	72	471	550	135	130	550	762	123	133	524	721	134	600	756	910
Scer_10.204	Spar_10.199	YJL047C	S000003583	RTT101	2256	2256	112	56	520	614	169	126	386	465	125	82	658	759	60	394	421	575
Scer_10.205	Spar_10.200	YJL046W	S000003582	AIM22	1174	1177	138	95	641	752	112	80	369	554	84	75	611	534	47	306	414	612
Scer_10.227	Spar_10.227	YJL036W	S000003573	SNX4	1085	1085	185	108	691	651	203	245	613	841	218	177	641	818	114	736	590	839
Scer_10.228	Spar_10.228	YJL035C	S000003572	TAD2	500	503	71	43	237	203	63	96	199	237	268	127	703	608	74	418	262	509
Scer_10.229	Spar_10.229	NA	NA	NA	1109	1123	9602	8751	14382	13684	8954	10951	6321	7346	10402	7884	18328	17140	5845	32767	10770	16029
Scer_10.23	Spar_10.23	YJL210W	S000003746	PEX2	775	775	77	58	472	511	159	118	488	855	90	47	450	417	35	100	338	496
Scer_10.230	Spar_10.230	YJL033W	S000003570	HCA4	1560	1560	1748	1469	3157	3028	1009	883	1109	1155	1349	866	2823	2362	631	3443	1882	2709
Scer_10.232	Spar_10.232	YJL030W	S000003567	MAD2	431	431	161	100	350	386	159	155	330	525	174	58	363	319	102	409	381	545
Scer_10.233	Spar_10.233	YJL029C	S000003566	VPS53	1995	1995	328	304	1446	1951	377	307	824	1103	243	217	1344	1374	141	933	960	1131
Scer_10.237	Spar_10.238	YJL026W	S000003563	RNR2	472	472	1873	1081	2199	2128	3872	3312	2392	3461	3193	2024	3366	3442	3199	17302	4623	6638
Scer_10.238	Spar_10.239	YJL025W	S000003562	RRN7	1360	1363	55	24	372	480	47	43	194	245	33	33	333	334	38	193	376	512
Scer_10.24	Spar_10.24	YJL209W	S000003745	CBP1	1666	1666	82	64	725	1059	57	57	464	612	78	44	743	941	40	268	653	888
Scer_10.239	Spar_10.240	YJL024C	S000003561	APS3	451	451	208	181	505	407	272	363	425	632	185	99	456	519	78	363	303	450
Scer_10.241	Spar_10.248	YJL023C	S000003560	PET130	981	981	36	28	320	330	32	47	265	389	100	66	379	286	40	236	415	534
Scer_10.242	Spar_10.249	YJL020C	S000003557	BBC1	2926	2837	1887	1175	2287	2502	2906	3599	1302	1668	1531	1074	2032	2375	1613	6932	1192	1372
Scer_10.25	Spar_10.25	YJL208C	S000003744	NUC1	754	754	622	456	1352	1414	295	274	457	667	553	391	2284	1913	395	2004	1510	2230
Scer_10.243	Spar_10.250	YJL019W	S000003556	MPS3	1532	1535	219	159	494	452	280	355	320	341	154	81	399	462	89	365	242	281
Scer_10.244	Spar_10.251	YJL016W	S000003553	NA	1355	1355	90	77	685	756	94	111	461	625	27	39	346	333	28	141	263	304
Scer_10.246	Spar_10.253	YJL014W	S000003551	CCT3	1013	1016	3291	1990	4820	4601	2727	3219	2446	3353	3258	1902	4258	4035	1410	7801	2450	4029
Scer_10.247	Spar_10.254	YJL013C	S000003550	MAD3	1330	1297	58	40	421	339	70	47	380	565	64	75	559	561	59	361	558	856
Scer_10.248	Spar_10.255	YJL012C	S000003549	VTC4	1472	1472	2307	1823	5162	5478	7938	7102	6573	8230	2434	1580	4789	5092	744	4163	1599	1962
Scer_10.249	Spar_10.256	YJL011C	S000003548	RPC17	417	417	186	132	461	475	146	202	294	422	205	137	421	424	98	480	329	618
Scer_10.252	Spar_10.259	YJL010C	S000003547	NOP9	1469	1469	1128	746	2278	2187	820	625	895	1002	1059	714	2233	2175	421	2493	1447	2364
Scer_10.26	Spar_10.26	YJL207C	S000003743	LAA1	5036	5036	403	247	2106	2477	615	379	870	1020	417	365	1797	2245	227	1556	741	1004
Scer_10.253	Spar_10.260	YJL008C	S000003545	CCT8	1118	1118	3098	2291	6511	6651	2790	2891	3014	3932	2972	2221	5326	4870	1735	9267	3920	6362
Scer_10.256	Spar_10.264	YJL006C	S000003543	CTK2	749	749	116	81	388	511	142	99	362	576	99	118	472	675	42	314	395	589
Scer_10.258	Spar_10.266	YJL005W	S000003542	CYR1	4599	4629	308	194	1365	2164	676	516	888	905	345	352	1804	2591	323	1606	1233	1689
Scer_10.259	Spar_10.267	YJL004C	S000003541	SYS1	510	510	207	167	696	682	279	271	615	818	159	181	546	485	36	298	376	539
Scer_10.260	Spar_10.268	YJL003W	S000003540	COX16	283	283	105	22	200	206	109	162	186	243	70	86	287	211	54	222	156	288
Scer_10.261	Spar_10.269	YJL002C	S000003539	OST1	1302	1302	1889	1198	3525	3805	3003	2655	2845	3868	2163	1227	3897	4234	727	4422	2166	2971
Scer_10.27	Spar_10.27	YJL206C	S000003741	NA	1878	1881	98	36	328	404	81	55	221	258	89	22	312	320	24	148	195	231
Scer_10.262	Spar_10.270	YJL001W	S000003538	PRE3	484	484	1048	664	2062	2165	1327	1708	1933	3123	1262	704	2495	2354	703	3476	2028	3448
Scer_10.263	Spar_10.271	YJR001W	S000003761	AVT1	1436	1436	741	491	2048	2195	1165	983	1453	1810	575	363	1897	2063	347	2034	1672	2306
Scer_10.264	Spar_10.272	YJR002W	S000003762	MPP10	1382	1385	928	793	2943	2889	933	945	1216	1340	1007	745	3159	3129	563	3491	1967	3167
Scer_10.265	Spar_10.273	YJR003C	S000003763	NA	1348	1348	345	233	1225	1136	274	174	658	945	430	280	1500	1716	251	1562	1481	2046
Scer_10.266	Spar_10.274	YJR004C	S000003764	SAG1	1838	1779	5	6	352	280	9862	8998	4135	5583	0	0	357	420	19	66	243	288
Scer_10.267	Spar_10.275	YJR005W	S000003765	APL1	1622	1703	209	190	1436	1738	297	239	904	1205	246	167	1174	1356	124	814	955	1196
Scer_10.270	Spar_10.277	YJR006W	S000003766	POL31	1224	1224	211	189	1062	1197	287	234	742	1023	433	217	1480	1249	243	1243	1282	1899
Scer_10.271	Spar_10.278	YJR007W	S000003767	SUI2	464	464	3236	1959	4471	4160	1831	2285	2279	3055	3534	2105	4854	4595	1033	6220	3478	5384
Scer_10.272	Spar_10.279	YJR008W	S000003768	MHO1	762	765	12	9	192	332	38	32	422	596	96	71	361	415	42	198	345	483
Scer_10.274	Spar_10.281	YJR010W	S000003771	MET3	962	962	63	15	389	355	82	88	379	528	26	7	267	248	18	69	250	327
Scer_10.276	Spar_10.283	YJR011C	S000003772	NA	586	583	44	13	239	205	60	36	215	344	40	23	248	268	21	103	191	292
Scer_10.278	Spar_10.285	YJR013W	S000003774	GPI14	989	989	116	90	592	569	269	165	571	745	353	173	927	810	99	724	668	1066
Scer_10.279	Spar_10.286	YJR014W	S000003775	TMA22	520	523	2092	1240	2137	2151	1761	1819	1591	2285	1205	880	1988	1747	620	3214	1325	2527
Scer_10.30	Spar_10.29	YJL204C	S000003740	RCY1	2182	2182	226	116	627	860	242	241	485	605	162	154	635	591	73	613	414	521
Scer_10.306	Spar_10.295	NA	NA	NA	3821	3824	304	148	1174	1460	554	433	680	813	244	142	1054	1114	155	902	561	763
Scer_10.307	Spar_10.296	YJR032W	S000003793	CPR7	1076	1076	512	350	956	1077	405	530	648	730	535	477	873	929	239	1592	682	977
Scer_10.308	Spar_10.297	YJR033C	S000003794	RAV1	3337	3346	186	151	683	836	439	315	519	615	263	230	767	1058	205	1077	610	718
Scer_10.309	Spar_10.298	YJR034W	S000003795	PET191	271	271	144	20	187	136	160	184	183	303	56	34	133	93	27	171	102	139
Scer_10.310	Spar_10.299	YJR035W	S000003796	RAD26	2542	2539	114	78	491	520	104	100	277	308	115	79	515	747	39	279	377	472
Scer_10.31	Spar_10.30	YJL203W	S000003739	PRP21	749	764	197	133	448	440	189	207	387	535	179	61	432	367	89	432	319	518
Scer_10.311	Spar_10.300	YJR036C	S000003797	HUL4	2167	2164	10	28	187	245	11	18	155	243	25	12	276	316	6	42	168	219
Scer_10.313	Spar_10.302	YJR039W	S000003800	NA	3180	3189	55	20	505	677	65	53	290	396	34	34	402	569	15	99	284	357
Scer_10.314	Spar_10.303	YJR040W	S000003801	GEF1	1894	1885	320	242	1045	1036	513	408	679	849	317	233	1402	1814	121	906	910	1131
Scer_10.315	Spar_10.304	YJR041C	S000003802	URB2	3050	3158	732	448	1857	2160	583	407	623	700	617	400	2105	2417	322	2318	1269	1590
Scer_10.316	Spar_10.305	YJR042W	S000003803	NUP85	1597	1597	700	450	2631	2535	576	521	1368	1606	620	363	2921	2853	326	1955	1928	2768
Scer_10.317	Spar_10.306	YJR043C	S000003804	POL32	1017	1020	278	150	493	568	278	231	387	541	197	135	508	456	131	628	390	590
Scer_10.320	Spar_10.309	YJR044C	S000003805	VPS55	297	309	349	150	600	550	542	428	468	774	521	282	618	561	202	1146	536	738
Scer_10.321	Spar_10.310	NA	NA	NA	1089	1042	22663	14685	16498	15937	20552	24664	5932	8434	25180	15216	17356	17633	11168	54452	7805	10736
Scer_10.322	Spar_10.311	YJR046W	S000003807	TAH11	1306	1306	323	286	1520	1156	362	391	760	1115	287	240	1237	1114	159	876	648	897
Scer_10.325	Spar_10.315	YJR048W	S000003809	CYC1	204	248	3339	2084	3245	3009	654	491	419	684	4698	2069	3074	2725	1528	7679	2612	4397
Scer_10.326	Spar_10.316	YJR049C	S000003810	UTR1	1270	1267	411	347	1085	1085	489	455	961	1244	325	199	826	880	172	904	675	1064
Scer_10.327	Spar_10.317	YJR050W	S000003811	ISY1	596	596	107	141	377	441	177	180	339	458	184	156	443	505	94	400	341	618
Scer_10.328	Spar_10.318	YJR051W	S000003812	OSM1	1081	1081	197	91	727	660	435	377	738	1060	202	160	867	838	120	658	539	755
Scer_10.32	Spar_10.32	YJL201W	S000003737	ECM25	1296	1293	222	164	1012	1030	419	267	805	1114	311	231	1080	1091	135	748	703	896
Scer_10.330	Spar_10.322	YJR052W	S000003813	RAD7	1293	1293	104	166	586	547	143	162	471	601	160	111	400	608	44	276	291	414
Scer_10.331	Spar_10.323	YJR053W	S000003814	BFA1	1415	1418	104	73	193	235	104	126	65	83	115	96	275	327	55	322	166	246
Scer_10.332	Spar_10.324	YJR054W	S000003815	KCH1	1259	1265	34	44	506	497	115	81	390	461	39	46	700	940	51	261	980	1365
Scer_10.339	Spar_10.328	YJR055W	S000003816	HIT1	420	420	75	85	192	231	37	70	181	227	86	51	203	219	15	85	123	195
Scer_10.33	Spar_10.33	NA	NA	NA	1853	1853	1489	1197	2615	3010	874	900	907	1129	599	580	1004	1220	540	2689	888	1271
Scer_10.345	Spar_10.332	YJR056C	S000003817	NA	525	519	118	96	413	612	138	181	339	431	68	31	344	367	44	266	295	460
Scer_10.349	Spar_10.335	YJR057W	S000003818	CDC8	589	589	221	201	617	711	163	196	358	596	248	256	569	550	93	617	372	728
Scer_10.350	Spar_10.336	YJR058C	S000003819	APS2	339	339	95	101	533	547	140	153	419	720	90	29	415	655	36	221	286	500
Scer_10.351	Spar_10.337	YJR059W	S000003820	PTK2	1792	1792	454	292	1574	2267	781	882	1747	2282	405	357	1364	1762	310	1441	743	884
Scer_10.352	Spar_10.338	YJR060W	S000003821	CBF1	972	966	819	523	993	1238	1121	1473	1181	1591	564	321	909	937	166	872	411	617
Scer_10.353	Spar_10.339	NA	NA	NA	2384	2384	15	0	204	294	46	36	168	221	6	16	211	257	12	52	160	206
Scer_10.354	Spar_10.340	YJR062C	S000003823	NTA1	1158	1158	112	46	607	483	152	113	415	545	77	86	374	369	35	248	325	370
Scer_10.356	Spar_10.342	YJR064W	S000003825	CCT5	1009	1009	3178	2140	6091	6402	2886	3223	3215	4062	2801	2199	6668	6407	1463	8821	4254	6564
Scer_10.357	Spar_10.343	YJR065C	S000003826	ARP3	822	822	1566	1155	2774	2748	2187	2504	2506	3391	1866	1041	3134	2829	1393	6417	2874	3635
Scer_10.358	Spar_10.344	NA	NA	NA	5852	5858	370	127	1161	1491	638	494	401	415	346	221	1377	1419	180	1378	730	932
Scer_10.359	Spar_10.345	YJR067C	S000003828	YAE1	379	376	110	147	257	345	98	118	220	347	76	36	254	244	23	126	173	370
Scer_10.360	Spar_10.346	YJR068W	S000003829	RFC2	725	725	489	266	1109	1201	490	571	803	1256	628	521	1110	1036	324	1541	911	1418
Scer_10.361	Spar_10.347	YJR069C	S000003830	HAM1	532	532	1121	662	908	833	979	1099	485	767	956	584	1677	1242	403	2244	1107	1824
Scer_10.362	Spar_10.348	YJR070C	S000003831	LIA1	621	621	6177	3250	5411	4920	4522	5767	2613	3907	5389	3420	4761	4570	1946	9606	2851	4532
Scer_10.363	Spar_10.350	YJR072C	S000003833	NPA3	676	688	1043	673	2178	1907	1407	1326	1591	2132	1097	670	2024	1771	806	4196	1641	2720
Scer_10.364	Spar_10.351	YJR073C	S000003834	OPI3	442	442	180	84	537	598	577	500	856	1764	234	166	602	742	170	639	738	932
Scer_10.366	Spar_10.353	YJR075W	S000003836	HOC1	915	915	592	479	1808	1871	1443	896	1388	1725	742	468	1810	1658	428	2660	1304	2041
Scer_10.367	Spar_10.354	YJR076C	S000003837	CDC11	624	624	806	553	1828	2174	994	814	1306	1714	803	503	2162	2099	396	2013	1432	2358
Scer_10.368	Spar_10.355	YJR077C	S000003838	MIR1	555	555	4396	2633	4328	3300	3675	3157	961	1531	5079	3014	4521	3082	1857	9427	2358	3054
Scer_10.369	Spar_10.356	YJR078W	S000003839	BNA2	917	932	11	0	23	44	41	53	34	49	12	2	37	36	20	82	45	46
Scer_10.371	Spar_10.358	YJR080C	S000003841	AIM24	840	840	291	327	755	678	297	310	474	724	348	317	755	663	157	861	517	778
Scer_10.372	Spar_10.359	YJR082C	S000003842	EAF6	269	269	55	47	243	166	104	75	266	471	121	66	324	309	48	251	337	547
Scer_10.37	Spar_10.36	NA	NA	NA	1846	1875	848	500	2420	2863	1108	900	1129	1523	919	492	3014	2829	668	3508	2639	3290
Scer_10.373	Spar_10.360	YJR083C	S000003843	ACF4	758	758	158	148	361	372	164	165	315	475	240	176	394	451	133	487	306	449
Scer_10.374	Spar_10.361	YJR084W	S000003844	NA	1092	1092	118	102	545	611	165	134	552	785	175	83	724	544	100	558	639	1010
Scer_10.375	Spar_10.362	YJR085C	S000003845	NA	188	188	457	249	734	800	1026	1094	1032	1764	792	555	993	534	482	1937	911	1267
Scer_10.376	Spar_10.363	YJR086W	S000003846	STE18	269	263	3	0	1	7	303	372	473	1015	9	6	6	13	1	18	12	25
Scer_10.377	Spar_10.364	YJR088C	S000003848	EMC2	733	733	315	205	1248	1435	507	389	1014	1270	441	263	1150	1072	249	1708	1007	1637
Scer_10.378	Spar_10.365	YJR089W	S000003849	BIR1	2553	2574	89	130	580	723	114	115	369	488	131	94	864	1043	70	340	629	777
Scer_10.379	Spar_10.366	YJR090C	S000003850	GRR1	2371	2376	234	113	1369	1497	317	239	793	905	265	199	1472	1597	137	797	782	904
Scer_10.380	Spar_10.367	YJR091C	S000003851	JSN1	2651	2696	583	501	1179	1820	768	828	662	883	538	461	1372	1629	515	2222	939	840
Scer_10.381	Spar_10.368	YJR092W	S000003852	BUD4	3834	3831	821	577	1938	2364	982	1058	1029	1190	834	803	2074	2488	572	2905	1320	1856
Scer_10.382	Spar_10.369	YJR093C	S000003853	FIP1	722	722	357	197	651	545	253	402	485	788	495	190	698	783	228	1179	686	930
Scer_10.38	Spar_10.37	YJL197W	S000003733	UBP12	3080	3080	575	382	1767	1963	484	538	592	682	635	422	1891	2156	267	1796	1026	1432
Scer_10.383	Spar_10.370	YJR094C	S000003854	IME1	895	907	66	39	186	289	100	72	122	214	2	4	21	34	3	14	16	21
Scer_10.385	Spar_10.372	YJR095W	S000003856	SFC1	533	533	0	0	4	0	1	0	9	13	0	0	11	26	3	6	10	19
Scer_10.386	Spar_10.373	YJR096W	S000003857	NA	584	584	61	68	266	236	179	119	307	476	2	0	11	18	9	21	26	32
Scer_10.387	Spar_10.374	YJR097W	S000003858	JJJ3	411	399	86	79	216	178	69	91	136	185	193	169	278	221	85	375	280	477
Scer_10.388	Spar_10.375	YJR098C	S000003859	NA	1598	1578	93	83	303	363	82	88	213	230	196	205	543	424	91	477	354	444
Scer_10.389	Spar_10.376	YJR099W	S000003860	YUH1	682	655	123	87	457	503	167	179	378	583	110	119	305	255	53	231	215	315
Scer_10.390	Spar_10.377	YJR100C	S000003861	AIM25	801	757	111	39	540	530	116	121	470	683	116	72	387	423	55	277	288	531
Scer_10.39	Spar_10.38	YJL196C	S000003732	ELO1	616	616	655	366	1352	815	1523	1485	1560	2239	523	262	916	418	320	2608	1011	1247
Scer_10.392	Spar_10.384	YJR101W	S000003862	RSM26	608	611	346	262	1290	1227	247	315	779	1125	411	203	1050	976	152	915	593	908
Scer_10.393	Spar_10.385	YJR102C	S000003863	VPS25	542	542	106	53	240	204	137	122	246	336	148	121	405	440	108	394	333	512
Scer_10.394	Spar_10.386	NA	NA	NA	1081	1081	273	191	842	731	672	539	848	1244	202	121	821	790	170	862	712	949
Scer_10.395	Spar_10.387	YJR104C	S000003865	SOD1	213	213	8517	6545	9390	7990	13207	17947	8602	15001	6657	4291	7938	5732	3531	15359	5772	9906
Scer_10.396	Spar_10.388	YJR105W	S000003866	ADO1	604	604	4631	2388	5309	4949	6258	6438	4377	8002	4067	2485	4564	4087	2068	9642	3040	4248
Scer_10.397	Spar_10.389	YJR106W	S000003867	ECM27	1812	1815	57	46	314	389	89	85	153	225	36	35	302	302	22	167	222	224
Scer_10.40	Spar_10.39	YJL194W	S000003730	CDC6	1170	1170	252	113	308	251	251	258	80	83	209	157	427	407	170	778	516	564
Scer_10.398	Spar_10.390	YJR107W	S000003868	NA	438	450	0	6	168	207	6	0	106	126	8	1	139	129	2	10	77	115
Scer_10.399	Spar_10.391	NA	NA	NA	116	116	72	40	160	101	47	69	117	165	64	56	127	100	32	154	124	161
Scer_10.401	Spar_10.393	NA	NA	NA	2239	2239	1205	801	1294	1170	1479	1486	463	593	1571	1096	2031	2055	983	5422	1072	1525
Scer_10.404	Spar_10.395	YJR111C	S000003872	NA	550	550	235	129	418	369	178	150	298	466	172	110	374	393	96	500	339	589
Scer_10.405	Spar_10.396	YJR112W	S000003873	NNF1	519	519	86	47	393	288	188	145	389	640	113	43	296	238	86	469	320	632
Scer_10.408	Spar_10.398	YJR113C	S000003874	RSM7	576	576	606	424	1020	887	538	734	666	1254	428	290	923	885	377	1542	910	1392
Scer_10.41	Spar_10.40	YJL193W	S000003729	NA	1044	1044	93	71	507	589	179	128	327	468	111	149	492	578	64	482	383	479
Scer_10.410	Spar_10.400	YJR116W	S000003877	TDA4	664	664	104	114	424	420	308	382	301	540	60	58	224	243	51	186	161	214
Scer_10.411	Spar_10.401	YJR117W	S000003878	STE24	848	848	1478	1090	2532	2784	2255	1570	1311	1800	1113	870	2178	2144	759	4805	1571	1850
Scer_10.412	Spar_10.402	YJR118C	S000003879	ILM1	514	490	256	109	662	667	516	335	628	911	246	160	681	521	70	560	465	694
Scer_10.413	Spar_10.403	YJR119C	S000003880	JHD2	1903	1906	47	23	243	272	39	45	211	298	43	14	178	187	25	178	225	271
Scer_10.415	Spar_10.405	YJR121W	S000003882	ATP2	852	852	7411	5212	10817	10456	5577	5474	3546	4295	8090	5838	10522	9509	5314	24676	6534	8094
Scer_10.416	Spar_10.406	YJR122W	S000003883	IBA57	1356	1356	146	75	630	596	107	69	368	555	231	157	877	988	138	684	548	794
Scer_10.418	Spar_10.408	YJR124C	S000003885	NA	980	983	322	218	1181	1194	564	359	710	876	224	152	865	984	131	647	661	937
Scer_10.419	Spar_10.409	YJR125C	S000003886	ENT3	1042	1042	992	631	1424	1254	1270	1516	1204	1920	1353	666	1818	2008	694	3156	1435	2055
Scer_10.42	Spar_10.41	YJL192C	S000003728	SOP4	536	536	880	556	1577	1595	905	840	1390	2230	800	516	1482	1376	329	1729	1049	1677
Scer_10.420	Spar_10.410	YJR126C	S000003887	VPS70	1795	1765	233	186	1279	1522	407	302	1008	1273	322	159	1244	1778	164	1037	972	1301
Scer_10.423	Spar_10.413	YJR129C	S000003890	NA	960	960	89	66	255	188	128	87	189	206	74	43	393	396	38	162	278	419
Scer_10.424	Spar_10.414	NA	NA	NA	1630	1630	105	79	566	723	102	74	434	545	85	53	474	534	77	354	596	630
Scer_10.425	Spar_10.415	YJR131W	S000003892	MNS1	1493	1493	222	194	642	590	420	371	397	579	252	192	1168	1073	189	1111	910	1187
Scer_10.426	Spar_10.416	YJR132W	S000003893	NMD5	2485	2485	835	418	2106	2228	802	565	814	962	762	508	2209	2305	375	2610	1392	1933
Scer_10.427	Spar_10.417	YJR133W	S000003894	XPT1	480	480	419	295	948	888	453	390	537	940	296	144	534	492	142	706	501	770
Scer_10.428	Spar_10.418	YJR134C	S000003895	SGM1	1853	1853	200	203	1556	1586	280	257	941	1194	207	176	1432	1801	175	863	1105	1547
Scer_10.429	Spar_10.419	YJR135C	S000003896	MCM22	661	661	27	2	157	193	41	25	151	213	13	6	215	185	11	84	185	256
Scer_10.431	Spar_10.421	YJR136C	S000003897	TTI2	1117	1117	55	18	456	446	72	39	352	501	92	79	471	477	30	231	263	407
Scer_10.432	Spar_10.422	YJR137C	S000003898	MET5	2916	2916	278	125	923	1037	448	420	397	501	256	211	1133	1437	167	759	458	586
Scer_10.433	Spar_10.423	YJR138W	S000003899	IML1	3327	3327	74	71	680	742	180	154	342	395	104	112	744	703	79	471	332	431
Scer_10.434	Spar_10.424	YJR139C	S000003900	HOM6	627	627	5790	3134	5937	4899	7167	6012	3967	6135	5088	2419	5876	4468	2241	12032	3573	5081
Scer_10.435	Spar_10.425	YJR140C	S000003901	HIR3	3969	3969	247	201	1088	1235	348	244	441	485	214	155	938	1082	153	867	545	649
Scer_10.436	Spar_10.426	YJR141W	S000003902	NA	884	881	32	11	407	578	28	32	334	513	23	39	385	283	19	88	305	455
Scer_10.437	Spar_10.427	YJR142W	S000003903	NA	708	708	168	200	608	633	339	308	595	828	257	200	824	1002	78	687	571	988
Scer_10.438	Spar_10.428	YJR143C	S000003904	PMT4	1551	1551	2075	1276	4390	4194	3344	2409	1893	2484	1566	1056	4652	4665	829	5435	2450	2944
Scer_10.439	Spar_10.429	YJR144W	S000003905	MGM101	490	490	679	366	1079	835	614	656	749	1090	494	190	919	885	202	990	621	1134
Scer_10.442	Spar_10.432	YJR147W	S000003908	HMS2	845	845	58	30	476	401	133	125	281	508	26	9	192	227	5	61	139	171
Scer_10.443	Spar_10.433	YJR148W	S000003909	BAT2	993	993	5777	4094	8450	8635	6489	7446	5340	8192	2004	1634	2916	2711	1267	5489	2129	3247
Scer_10.445	Spar_10.435	YJR150C	S000003911	DAN1	662	696	0	0	1	0	13	72	9	51	0	0	0	18	0	3	4	6
Scer_10.46	Spar_10.45	YJL187C	S000003723	SWE1	2113	2119	165	160	1026	1216	209	227	431	494	131	131	1052	1229	71	346	616	765
Scer_10.47	Spar_10.46	YJL186W	S000003722	MNN5	1547	1547	1282	661	2268	2115	1507	1400	1296	1549	1292	812	3272	3051	582	4159	1964	2781
Scer_10.48	Spar_10.47	YJL185C	S000003721	ATG36	820	820	27	0	93	61	63	62	122	260	11	30	51	10	5	27	16	23
Scer_10.49	Spar_10.48	YJL184W	S000003720	GON7	248	248	253	142	601	436	420	464	494	704	256	135	619	521	120	507	343	685
Scer_10.50	Spar_10.49	YJL183W	S000003719	MNN11	1023	1023	748	484	1946	2250	1139	740	1152	1675	625	590	2163	2482	300	1792	1531	2554
Scer_10.52	Spar_10.50	YJL181W	S000003717	NA	1767	1734	56	37	370	431	82	74	220	290	37	2	205	319	16	108	203	275
Scer_10.53	Spar_10.51	YJL180C	S000003716	ATP12	902	902	417	210	845	730	227	241	342	498	410	209	912	845	148	795	628	968
Scer_10.54	Spar_10.52	YJL179W	S000003715	PFD1	216	216	192	129	525	698	202	222	403	675	315	185	566	677	129	711	421	800
Scer_10.55	Spar_10.53	YJL178C	S000003714	ATG27	590	590	636	446	1553	1476	866	784	1138	1667	542	408	1274	1106	281	1669	946	1545
Scer_10.57	Spar_10.55	YJL176C	S000003712	SWI3	1917	1899	584	292	1526	1970	564	589	895	1122	667	697	1656	1751	310	1577	885	1069
Scer_10.58	Spar_10.56	YJL174W	S000003710	KRE9	618	618	1309	823	1659	1629	1763	1834	1391	2288	1239	900	2019	2191	855	4506	2013	2837
Scer_10.59	Spar_10.57	YJL173C	S000003709	RFA3	249	249	349	339	762	636	582	703	597	985	448	503	577	570	342	1271	475	701
Scer_10.60	Spar_10.58	YJL172W	S000003708	CPS1	1023	1023	1158	765	1198	1209	2232	2192	671	855	1025	696	1027	932	543	2723	372	472
Scer_10.61	Spar_10.59	YJL171C	S000003707	NA	890	890	1288	812	1001	1035	1448	1534	441	515	1098	626	1359	1395	1082	5238	2044	2407
Scer_10.62	Spar_10.60	YJL170C	S000003706	ASG7	587	698	0	0	5	11	2	1	4	11	0	0	20	45	1	13	22	21
Scer_10.63	Spar_10.63	YJL168C	S000003704	SET2	1544	1544	505	289	1636	1814	394	475	867	1078	484	267	1584	1914	157	927	1168	1659
Scer_10.64	Spar_10.64	YJL167W	S000003703	ERG20	708	708	4083	2490	4530	4532	5329	5044	3273	5186	4169	2690	5377	4805	3122	16596	5208	7555
Scer_10.66	Spar_10.66	YJL165C	S000003701	HAL5	2026	2023	444	310	1579	1798	431	435	926	1195	382	341	1822	2039	283	1460	1438	1996
Scer_10.67	Spar_10.67	YJL164C	S000003700	TPK1	778	778	105	80	341	552	247	286	432	559	106	79	700	1090	63	353	716	916
Scer_10.68	Spar_10.68	YJL163C	S000003699	NA	1398	1410	19	20	155	116	48	81	261	411	102	108	475	478	32	220	334	348
Scer_10.69	Spar_10.69	YJL162C	S000003698	JJJ2	1518	1500	39	52	439	381	55	81	300	408	34	25	375	435	29	104	272	395
Scer_10.71	Spar_10.71	YJL161W	S000003697	FMP33	489	489	3	2	37	15	22	24	49	119	15	16	40	34	12	54	54	73
Scer_10.75	Spar_10.76	YJL158C	S000003694	CIS3	436	420	7909	4587	7853	6052	13609	18032	6175	9857	9996	5453	8133	6378	6131	23662	8107	10424
Scer_10.76	Spar_10.77	YJL157C	S000003693	FAR1	2187	2187	5	0	18	42	827	610	951	1085	0	2	166	213	8	15	77	126
Scer_10.78	Spar_10.79	YJL156C	S000003692	SSY5	1718	1718	231	115	794	805	289	270	479	590	295	137	701	632	147	756	536	699
Scer_10.79	Spar_10.80	YJL155C	S000003691	FBP26	817	817	87	43	407	478	142	111	344	467	66	20	335	471	28	178	305	413
Scer_10.80	Spar_10.81	YJL154C	S000003690	VPS35	2094	2094	618	286	2240	2339	773	532	1239	1674	467	303	1737	1836	231	1406	1410	1768
Scer_10.81	Spar_10.82	YJL153C	S000003689	INO1	1337	1337	5	1	99	293	19	15	169	267	4	8	93	188	10	10	221	108
Scer_10.83	Spar_10.83	YJL151C	S000003687	SNA3	335	332	711	508	1222	862	1616	1675	1467	2634	445	354	699	615	639	2264	1153	1605
Scer_10.85	Spar_10.85	YJL149W	S000003685	DAS1	1563	1560	183	95	654	843	255	213	476	631	139	140	498	766	134	755	565	615
Scer_10.86	Spar_10.86	YJL148W	S000003684	RPA34	635	635	1517	973	2564	2763	657	618	1286	1789	1636	717	2971	2704	435	3309	2185	3689
Scer_10.87	Spar_10.87	YJL147C	S000003683	NA	1048	1048	27	15	233	225	60	46	190	308	35	32	224	225	19	142	183	261
Scer_10.88	Spar_10.88	YJL146W	S000003682	IDS2	1161	1161	199	96	501	666	193	223	401	536	128	107	516	524	71	323	392	477
Scer_10.89	Spar_10.89	YJL145W	S000003681	SFH5	796	796	895	551	1382	1176	909	963	1046	1470	644	360	1329	1316	156	965	538	976
Scer_10.91	Spar_10.91	YJL143W	S000003679	TIM17	300	300	1392	643	2026	1649	1084	1247	1003	1577	1302	824	1808	1385	413	2459	1163	2252
Scer_10.92	Spar_10.93	YJL141C	S000003677	YAK1	2068	2042	218	194	1268	1750	353	355	1365	1681	316	186	1275	1712	225	832	1115	1052
Scer_10.93	Spar_10.94	YJL140W	S000003676	RPB4	372	372	560	373	1571	1430	598	606	1344	1942	416	367	1637	1683	247	1526	1021	1873
Scer_10.94	Spar_10.95	YJL139C	S000003675	YUR1	1065	1065	66	62	479	487	97	94	294	382	99	55	651	639	88	344	436	606
Scer_10.96	Spar_10.97	YJL137C	S000003673	GLG2	870	870	102	132	396	559	143	126	310	423	48	32	107	231	18	105	56	73
Scer_11.83	Spar_11.103	YKL152C	S000001635	GPM1	307	307	30360	22168	37854	40751	54668	48847	39474	82320	26348	20230	38188	32774	32867	154229	50169	83254
Scer_11.84	Spar_11.104	YKL151C	S000001634	NA	851	854	105	155	452	467	239	305	558	924	322	119	1149	1309	252	1216	1268	2051
Scer_11.85	Spar_11.105	YKL150W	S000001633	MCR1	736	736	783	433	1582	1746	573	527	1060	1962	1364	772	2075	2141	1561	6891	3097	4556
Scer_11.86	Spar_11.106	YKL149C	S000001632	DBR1	1029	1029	96	82	508	648	112	98	392	602	128	66	421	437	81	439	463	701
Scer_11.87	Spar_11.107	NA	NA	NA	1173	1170	722	399	1273	1199	682	564	669	814	787	457	1686	1650	432	1940	1158	1407
Scer_11.88	Spar_11.110	YKL146W	S000001629	AVT3	1538	1547	702	398	1439	1493	693	747	796	1186	458	384	1150	1351	297	1259	889	1068
Scer_11.89	Spar_11.111	YKL145W	S000001628	RPT1	1048	1048	3087	2094	4998	5151	3327	4088	4037	5197	3370	2677	4357	4647	1531	8102	3368	5678
Scer_11.90	Spar_11.112	YKL144C	S000001627	RPC25	435	435	288	137	761	749	275	265	428	658	371	272	734	545	137	700	507	868
Scer_11.91	Spar_11.113	YKL143W	S000001626	LTV1	1162	1162	981	717	2315	2271	686	637	961	1193	883	748	1929	1773	568	3093	1532	2485
Scer_11.92	Spar_11.114	YKL142W	S000001625	MRP8	513	513	626	218	1100	875	1188	1441	1641	2715	360	251	713	692	321	1298	639	1060
Scer_11.93	Spar_11.115	YKL141W	S000001624	SDH3	420	420	709	533	1134	1020	886	670	852	1439	957	634	1247	1206	383	1914	1041	1583
Scer_11.94	Spar_11.116	YKL140W	S000001623	TGL1	1255	1255	170	128	647	892	515	340	794	1093	206	132	576	613	98	763	628	798
Scer_11.95	Spar_11.117	YKL139W	S000001622	CTK1	1257	1286	236	127	1012	1168	229	238	724	1091	276	205	1016	1363	131	551	857	1244
Scer_11.97	Spar_11.119	YKL138C	S000001621	MRPL31	311	311	382	266	572	459	215	247	317	557	381	324	610	586	133	736	385	633
Scer_11.98	Spar_11.120	YKL137W	S000001620	CMC1	325	325	97	51	304	354	80	110	209	529	117	67	232	257	48	254	196	298
Scer_11.99	Spar_11.121	YKL135C	S000001618	APL2	1735	1735	509	325	1430	1639	689	510	942	1235	621	389	1843	2350	301	2010	1433	2043
Scer_11.100	Spar_11.122	YKL134C	S000001617	41548	1831	1831	169	101	662	773	193	148	342	448	228	93	741	711	60	565	433	600
Scer_11.101	Spar_11.123	YKL133C	S000001616	NA	1180	1180	3	5	113	124	25	10	169	261	37	30	235	277	26	110	226	332
Scer_11.102	Spar_11.124	YKL132C	S000001615	RMA1	1179	1182	7	0	193	264	19	7	186	272	1	0	218	336	3	15	220	233
Scer_11.103	Spar_11.125	YKL130C	S000001613	SHE2	639	639	302	171	734	590	313	279	517	859	251	174	647	590	102	643	420	718
Scer_11.104	Spar_11.126	NA	NA	NA	3070	3042	350	166	688	844	754	614	629	777	258	256	743	764	312	1795	779	834
Scer_11.105	Spar_11.127	YKL128C	S000001611	PMU1	701	701	436	270	1292	1109	740	540	1021	1563	205	126	615	632	73	383	409	611
Scer_11.107	Spar_11.131	NA	NA	NA	1408	1408	1459	861	2064	1989	2551	2302	1291	1763	943	708	1339	1551	541	3035	989	1427
Scer_11.108	Spar_11.132	NA	NA	NA	1139	1139	654	429	1755	1660	1047	1008	1461	1766	747	603	1839	1684	730	3242	1896	2333
Scer_11.109	Spar_11.133	YKL125W	S000001608	RRN3	1286	1289	319	248	1545	1721	308	238	860	970	315	209	1753	1588	229	1710	1564	2255
Scer_11.110	Spar_11.134	YKL124W	S000001607	SSH4	1385	1367	39	32	427	389	93	96	394	451	100	30	481	563	51	223	361	419
Scer_11.111	Spar_11.135	YKL122C	S000001605	SRP21	364	370	730	511	1118	1251	543	604	1058	1808	674	491	1020	860	253	1344	799	1323
Scer_11.112	Spar_11.136	YKL121W	S000001604	DGR2	1991	1991	56	41	321	264	76	55	314	367	55	21	370	568	14	159	246	221
Scer_11.113	Spar_11.137	YKL120W	S000001603	OAC1	606	606	544	457	1146	1162	202	173	374	469	327	327	746	895	270	1529	852	1469
Scer_11.114	Spar_11.138	YKL119C	S000001602	VPH2	502	502	233	198	541	553	208	169	410	684	172	129	590	700	77	448	407	670
Scer_11.11	Spar_11.14	YKL216W	S000001699	URA1	710	710	5217	3739	7851	9227	1225	1031	1125	1661	4521	2942	7387	7699	611	3445	1390	2328
Scer_11.118	Spar_11.141	YKL117W	S000001600	SBA1	362	338	2893	1826	5215	4912	2914	3961	4081	6170	3126	2276	5767	5522	1401	7543	4137	7405
Scer_11.119	Spar_11.142	YKL116C	S000001599	PRR1	1164	1164	187	117	582	786	168	210	444	564	268	158	796	903	93	618	683	835
Scer_11.121	Spar_11.144	YKL114C	S000001597	APN1	928	928	579	426	1091	873	590	643	841	1193	285	216	669	753	152	665	492	833
Scer_11.122	Spar_11.145	YKL113C	S000001596	RAD27	851	851	340	226	1377	1333	506	474	912	1150	470	273	1142	993	214	1191	709	1276
Scer_11.123	Spar_11.146	YKL112W	S000001595	ABF1	1729	1697	872	376	1884	2358	854	954	1212	1578	1073	807	2559	3216	319	1779	918	1350
Scer_11.124	Spar_11.147	YKL110C	S000001593	KTI12	660	660	417	234	1098	1292	414	301	825	1230	249	212	978	971	206	1086	1032	1368
Scer_11.125	Spar_11.148	YKL109W	S000001592	HAP4	1316	1313	453	425	3685	4808	296	259	1368	1612	377	375	3341	4282	519	1878	4824	4396
Scer_11.126	Spar_11.149	YKL108W	S000001591	SLD2	1200	1221	144	95	448	535	149	146	384	531	91	53	500	662	62	288	395	697
Scer_11.12	Spar_11.15	YKL215C	S000001698	OXP1	3257	3257	476	312	1002	1279	854	784	592	655	293	232	831	827	210	1370	578	684
Scer_11.127	Spar_11.150	YKL107W	S000001590	NA	866	866	17	0	18	52	4	6	24	45	2	5	5	9	1	4	7	7
Scer_11.129	Spar_11.152	YKL106W	S000001589	AAT1	1052	1052	325	225	1111	1207	381	330	400	563	327	353	1562	1559	199	1119	1200	1895
Scer_11.130	Spar_11.153	YKL105C	S000001588	SEG2	3104	3077	273	150	849	817	298	403	546	653	410	275	925	1435	231	1042	627	727
Scer_11.131	Spar_11.154	YKL104C	S000001587	GFA1	1291	1291	1705	1107	3621	3496	2454	1706	2017	2340	2010	1137	5116	4775	2022	11075	4934	5696
Scer_11.132	Spar_11.155	YKL103C	S000001586	APE1	1042	1042	262	212	458	563	1090	1221	881	1156	313	141	397	384	509	2336	687	834
Scer_11.134	Spar_11.157	YKL101W	S000001584	HSL1	4048	4063	651	527	2917	3540	807	684	1516	1652	498	460	2749	3544	413	2271	1888	2325
Scer_11.135	Spar_11.158	YKL100C	S000001583	NA	1653	1668	435	299	1395	1376	1140	682	1425	1754	255	218	1079	1096	55	342	590	575
Scer_11.136	Spar_11.159	YKL099C	S000001582	UTP11	612	612	553	284	1051	884	359	338	551	932	487	246	999	819	240	1328	712	1250
Scer_11.13	Spar_11.16	YKL214C	S000001697	YRA2	451	448	331	188	664	417	353	483	429	684	296	169	482	424	134	641	316	449
Scer_11.137	Spar_11.160	YKL098W	S000001581	MTC2	898	898	78	43	451	328	85	82	483	601	116	69	715	539	67	349	574	992
Scer_11.139	Spar_11.161	YKL096W-A	S000001956	CWP2	128	157	12962	8183	8666	5607	35970	54407	13076	21829	23671	16816	12981	8441	12562	45212	12450	16090
Scer_11.140	Spar_11.162	YKL096W	S000001579	CWP1	568	541	2564	999	3373	2676	4429	5155	2813	5507	1998	724	2696	2186	1875	9567	5091	6331
Scer_11.141	Spar_11.163	YKL095W	S000001578	YJU2	712	712	82	115	163	195	126	146	158	199	158	166	287	267	90	415	291	408
Scer_11.142	Spar_11.164	YKL094W	S000001577	YJU3	820	820	360	228	1318	1278	607	584	1361	1917	385	266	1148	1346	256	1416	1317	2231
Scer_11.143	Spar_11.165	YKL093W	S000001576	MBR1	827	827	4	2	42	83	21	6	41	87	7	15	29	22	1	14	13	19
Scer_11.144	Spar_11.166	YKL092C	S000001575	BUD2	2760	2760	170	172	785	996	237	223	301	457	156	103	876	846	83	437	432	513
Scer_11.145	Spar_11.167	YKL091C	S000001574	NA	630	630	152	120	270	265	198	297	401	593	140	80	273	312	52	268	224	306
Scer_11.146	Spar_11.168	YKL090W	S000001573	CUE2	1261	1261	48	72	537	511	46	50	329	446	98	49	573	613	63	365	467	863
Scer_11.147	Spar_11.169	YKL089W	S000001572	MIF2	1260	1260	146	125	484	483	142	130	303	425	179	122	471	497	62	385	334	584
Scer_11.14	Spar_11.17	YKL213C	S000001696	DOA1	1868	1874	644	389	1895	1870	599	663	1195	1559	687	353	1368	1482	325	1636	1277	1729
Scer_11.149	Spar_11.172	YKL087C	S000001570	CYT2	482	482	354	220	578	519	331	393	348	586	345	147	573	402	161	889	438	731
Scer_11.150	Spar_11.173	YKL086W	S000001569	SRX1	217	217	46	30	37	29	55	53	35	71	74	99	121	36	85	256	114	156
Scer_11.151	Spar_11.174	YKL085W	S000001568	MDH1	800	800	1963	929	2414	2183	1562	1974	1424	2042	1423	909	1986	2086	734	2932	2065	2432
Scer_11.152	Spar_11.175	YKL084W	S000001567	HOT13	323	323	160	56	234	378	190	189	242	514	34	52	84	85	6	37	16	32
Scer_11.153	Spar_11.176	YKL082C	S000001565	RRP14	1070	1066	1241	714	2894	3075	707	827	1357	1383	1310	1217	2849	3383	483	2640	1039	1875
Scer_11.154	Spar_11.177	YKL081W	S000001564	TEF4	821	817	21100	13720	32560	29558	23626	20066	16849	24332	24920	18249	30466	25976	12377	67032	20884	28718
Scer_11.155	Spar_11.178	YKL080W	S000001563	VMA5	647	647	2490	1687	4482	4241	4244	3852	3686	4920	2081	1777	4559	4613	1396	8178	2900	4192
Scer_11.156	Spar_11.179	YKL079W	S000001562	SMY1	1528	1528	207	128	803	1144	261	205	572	892	214	107	894	1068	119	604	1166	1506
Scer_11.15	Spar_11.18	YKL212W	S000001695	SAC1	1338	1338	1676	936	3188	3748	2359	2051	1984	2600	1851	1366	3803	4415	841	4758	2256	2744
Scer_11.157	Spar_11.180	YKL078W	S000001561	DHR2	1776	1773	434	258	1561	1413	289	227	422	482	513	323	1744	1757	207	1316	1062	1643
Scer_11.158	Spar_11.181	YKL077W	S000001560	NA	976	976	1503	774	2074	2296	1826	1638	1483	1799	1022	738	2084	2028	373	2413	1289	1971
Scer_11.159	Spar_11.182	YKL075C	S000001558	NA	1111	1099	105	106	831	850	170	128	594	813	131	94	748	717	51	301	469	705
Scer_11.160	Spar_11.183	YKL074C	S000001557	MUD2	1300	1300	335	240	779	855	257	267	516	736	396	334	1021	1120	243	1127	822	1241
Scer_11.161	Spar_11.184	YKL073W	S000001556	LHS1	2117	2117	891	508	1480	1497	1105	974	851	1008	1094	723	1694	1730	526	3021	992	1459
Scer_11.162	Spar_11.185	YKL072W	S000001555	STB6	1787	1820	80	60	566	534	136	143	448	572	118	94	985	1215	64	420	583	842
Scer_11.16	Spar_11.19	YKL211C	S000001694	TRP3	1042	1042	870	586	1660	1462	1204	1225	1086	1642	1151	804	2003	1978	557	2939	1122	1581
Scer_11.174	Spar_11.198	YKL068W	S000001551	NUP100	2503	2610	1599	915	2959	3491	880	1112	1034	1404	1390	1068	2507	2574	633	2916	1685	2153
Scer_11.17	Spar_11.20	YKL210W	S000001693	UBA1	2109	2112	5510	3476	5081	5118	9173	9097	3416	4552	3978	1974	5193	5246	2016	11445	2960	3725
Scer_11.182	Spar_11.202	YKL067W	S000001550	YNK1	385	385	722	400	1335	1052	886	1043	1484	2620	877	441	1545	1542	469	2119	1256	2176
Scer_11.184	Spar_11.204	YKL065C	S000001548	YET1	406	406	527	242	1085	1060	759	667	1379	2081	453	294	867	941	224	1628	1105	1525
Scer_11.185	Spar_11.205	YKL064W	S000001547	MNR2	2053	2053	264	274	1486	1440	350	366	664	806	320	283	1745	2060	163	967	1168	1439
Scer_11.186	Spar_11.206	YKL063C	S000001546	NA	294	294	175	90	476	617	223	192	576	894	322	148	603	698	144	997	625	983
Scer_11.187	Spar_11.207	YKL062W	S000001545	MSN4	1415	1418	201	137	397	497	425	313	386	438	92	89	204	292	355	1735	809	721
Scer_11.188	Spar_11.208	YKL061W	S000001544	BLI1	253	253	4	7	157	108	27	41	135	256	37	14	154	171	9	60	96	158
Scer_11.18	Spar_11.21	YKL209C	S000001692	STE6	3380	3380	9	28	238	197	13	6	158	186	8	2	204	261	6	53	197	238
Scer_11.190	Spar_11.210	YKL059C	S000001542	MPE1	1043	1043	354	236	702	609	341	387	560	857	402	342	645	634	213	906	577	836
Scer_11.191	Spar_11.211	YKL058W	S000001541	TOA2	243	243	205	107	716	682	225	303	457	702	226	135	557	511	51	348	320	534
Scer_11.192	Spar_11.212	YKL057C	S000001540	NUP120	2267	2267	679	491	2225	2567	705	526	1027	1357	565	424	2033	2193	295	1837	1312	1612
Scer_11.193	Spar_11.213	YKL056C	S000001539	TMA19	109	109	10265	7572	21713	21458	8491	11627	12202	20029	11392	7261	19016	18735	5394	28711	16380	28926
Scer_11.194	Spar_11.214	YKL055C	S000001538	OAR1	668	668	43	17	62	43	48	64	31	30	78	27	111	130	21	122	53	79
Scer_11.195	Spar_11.215	YKL054C	S000001537	DEF1	1483	1477	6620	5059	6779	7976	6678	6143	3190	3983	9048	5522	6626	7118	4802	22345	4301	4629
Scer_11.197	Spar_11.217	YKL052C	S000001535	ASK1	599	584	177	142	765	565	216	257	442	610	141	153	602	480	170	568	616	1011
Scer_11.198	Spar_11.218	YKL051W	S000001534	SFK1	878	878	356	163	1111	1023	150	88	163	167	400	194	833	727	203	1281	610	576
Scer_11.199	Spar_11.219	YKL050C	S000001533	NA	2650	2647	0	8	203	105	4	3	84	130	0	3	313	371	10	14	264	322
Scer_11.200	Spar_11.220	YKL049C	S000001532	CSE4	453	453	224	101	369	407	211	230	335	454	210	183	432	347	115	650	438	835
Scer_11.201	Spar_11.221	YKL048C	S000001531	ELM1	1648	1648	85	37	397	404	113	89	238	340	82	117	589	492	60	286	368	537
Scer_11.202	Spar_11.222	YKL047W	S000001530	ANR2	1224	1224	189	97	713	712	206	175	495	837	300	190	1070	1073	112	702	663	1022
Scer_11.203	Spar_11.223	YKL046C	S000001529	DCW1	1026	1002	750	590	2357	2490	1202	1184	1897	2514	1261	760	2460	2548	597	3476	1997	3070
Scer_11.204	Spar_11.224	YKL045W	S000001528	PRI2	893	893	329	202	777	695	337	292	662	899	366	203	776	714	173	1190	837	1153
Scer_11.206	Spar_11.226	YKL043W	S000001526	PHD1	718	718	311	293	1432	1435	232	271	609	831	104	75	208	128	46	207	84	88
Scer_11.207	Spar_11.227	YKL042W	S000001525	SPC42	845	845	199	140	405	565	296	262	435	646	212	187	627	800	94	546	411	597
Scer_11.208	Spar_11.228	YKL041W	S000001524	VPS24	526	526	233	150	592	567	254	378	587	875	313	223	655	703	114	769	686	1143
Scer_11.209	Spar_11.229	YKL040C	S000001523	NFU1	528	528	419	201	913	798	330	274	675	973	352	211	867	737	179	1030	700	1162
Scer_11.20	Spar_11.23	YKL208W	S000001691	CBT1	783	783	47	31	158	216	60	98	194	330	61	54	173	231	33	192	227	354
Scer_11.210	Spar_11.230	YKL039W	S000001522	PTM1	1106	1106	1025	681	2708	2576	1529	1165	1948	2357	1268	1013	2906	2874	782	4174	2546	3190
Scer_11.211	Spar_11.231	YKL038W	S000001521	RGT1	2740	2725	164	86	901	895	247	252	474	537	165	79	808	954	106	486	414	515
Scer_11.213	Spar_11.233	YKL035W	S000001518	UGP1	1024	1024	1809	1204	3198	3942	5044	4796	4419	6025	1978	1136	3512	4007	1365	6832	2446	3170
Scer_11.214	Spar_11.234	YKL034W	S000001517	TUL1	1878	1878	169	124	545	657	341	309	431	609	142	82	770	890	100	566	526	588
Scer_11.215	Spar_11.235	YKL033W-A	S000007242	NA	613	613	714	461	2447	2027	676	782	1568	2507	658	342	1516	1513	228	1345	1158	2084
Scer_11.216	Spar_11.236	YKL033W	S000001516	TTI1	2819	2804	185	92	989	1000	159	130	407	515	166	86	1193	1244	87	661	819	1061
Scer_11.21	Spar_11.24	YKL207W	S000001690	EMC3	521	600	611	343	1417	1576	1120	827	1500	2494	723	642	1760	1788	341	1815	1299	2118
Scer_11.220	Spar_11.247	YKL029C	S000001512	MAE1	1557	1560	3146	2484	4742	5595	2579	2515	1873	2473	3041	2586	5530	5846	3535	16422	6827	9493
Scer_11.221	Spar_11.248	YKL028W	S000001511	TFA1	825	803	334	364	1402	1673	391	439	1063	1237	334	198	1266	1479	183	1002	1073	1653
Scer_11.222	Spar_11.249	YKL027W	S000001510	TCD2	1169	1169	490	214	1359	1449	365	279	833	1261	427	250	1871	2037	191	1592	1746	2686
Scer_11.22	Spar_11.25	YKL206C	S000001689	ADD66	610	703	249	165	769	642	325	305	625	914	298	228	737	787	169	861	726	1107
Scer_11.223	Spar_11.250	YKL026C	S000001509	GPX1	432	432	1	1	54	86	7	6	56	138	7	0	16	36	2	1	20	22
Scer_11.224	Spar_11.252	YKL025C	S000001508	PAN3	1668	1671	719	680	1124	1276	670	802	682	956	784	676	1123	1426	488	2159	813	888
Scer_11.227	Spar_11.254	YKL023W	S000001506	NA	746	761	155	127	429	440	222	269	459	592	187	119	671	649	111	587	434	688
Scer_11.228	Spar_11.255	YKL022C	S000001505	CDC16	1972	1846	339	197	854	1003	295	328	570	802	279	197	729	561	172	842	679	891
Scer_11.229	Spar_11.256	YKL021C	S000001504	MAK11	1132	970	860	471	2094	1836	624	510	1048	1378	1075	604	2935	2451	434	2827	1856	3129
Scer_11.230	Spar_11.257	YKL020C	S000001503	SPT23	2708	2687	335	334	1412	1457	389	428	586	764	403	216	1511	1791	375	1482	1005	1083
Scer_11.231	Spar_11.258	YKL019W	S000001502	RAM2	789	789	204	145	734	909	319	282	690	1272	195	172	666	609	89	406	493	664
Scer_11.232	Spar_11.259	YKL018C-A	S000007615	NA	265	265	135	51	284	308	193	203	214	298	77	66	210	212	33	199	148	258
Scer_11.23	Spar_11.26	YKL205W	S000001688	LOS1	2120	2123	641	565	2462	2909	559	435	994	1147	667	441	2670	3333	314	2436	2002	2428
Scer_11.233	Spar_11.260	YKL018W	S000001501	SWD2	696	696	392	313	802	896	278	309	471	721	286	306	592	580	225	980	596	840
Scer_11.234	Spar_11.261	YKL017C	S000001500	HCS1	1634	1661	110	78	399	438	147	117	359	486	82	70	481	384	52	237	315	502
Scer_11.235	Spar_11.262	YKL016C	S000001499	ATP7	411	411	1299	962	1933	1789	1045	1022	1007	1411	2060	1038	2971	2491	1082	4985	2304	3831
Scer_11.237	Spar_11.265	YKL014C	S000001497	URB1	4463	4466	1129	812	3385	3774	1150	788	1005	1102	1298	838	3836	4592	540	3787	1662	2485
Scer_11.238	Spar_11.266	YKL013C	S000001496	ARC19	235	235	448	330	1247	1003	582	694	1065	1437	518	329	1286	1043	444	1934	1223	2077
Scer_11.239	Spar_11.267	YKL012W	S000001495	PRP40	1518	1518	199	172	766	878	198	198	658	857	256	233	899	1105	111	719	643	913
Scer_11.240	Spar_11.268	YKL011C	S000001494	CCE1	969	969	43	21	280	335	88	50	317	541	60	51	323	314	30	161	267	417
Scer_11.241	Spar_11.269	YKL010C	S000001493	UFD4	3502	3502	316	209	1700	2139	812	616	859	1011	359	264	1772	1824	269	1853	1088	1292
Scer_11.24	Spar_11.27	YKL204W	S000001687	EAP1	1508	1514	1179	775	1606	1931	1031	1254	903	1314	1345	1001	1710	1836	955	4045	1233	1334
Scer_11.242	Spar_11.270	YKL009W	S000001492	MRT4	404	404	1693	1071	2555	2685	1140	970	1087	1951	2983	2198	3359	2981	998	5612	2644	4206
Scer_11.243	Spar_11.271	YKL008C	S000001491	LAC1	639	639	317	275	989	1064	1073	841	1361	2094	508	316	1172	1249	229	1702	1276	1464
Scer_11.244	Spar_11.272	YKL007W	S000001490	CAP1	662	662	859	562	1494	1090	931	1246	1602	2355	687	369	1465	1551	337	1642	1276	2000
Scer_11.245	Spar_11.273	YKL006C-A	S000002101	SFT1	222	222	92	92	247	322	93	118	231	421	78	107	194	169	32	235	128	212
Scer_11.247	Spar_11.275	YKL005C	S000001488	BYE1	1601	1601	261	85	946	933	170	234	644	852	316	202	811	829	104	495	551	839
Scer_11.248	Spar_11.276	YKL004W	S000001487	AUR1	697	697	487	452	2408	2388	997	733	1163	1656	502	328	2168	2038	259	1686	1365	1609
Scer_11.249	Spar_11.277	YKL003C	S000001486	MRP17	188	188	134	138	387	377	161	163	267	451	219	156	436	337	84	435	284	506
Scer_11.250	Spar_11.278	YKL002W	S000001485	DID4	416	416	199	156	721	824	357	382	781	1129	296	225	749	749	107	647	490	954
Scer_11.251	Spar_11.279	YKL001C	S000001484	MET14	448	448	111	32	347	266	100	124	338	565	108	115	334	336	43	232	238	341
Scer_11.25	Spar_11.28	NA	NA	NA	5669	5669	255	276	1621	2017	520	428	721	770	420	224	1376	1439	214	1305	793	1103
Scer_11.252	Spar_11.280	YKR001C	S000001709	VPS1	1245	1245	2398	1423	3240	3150	3072	3439	2347	2854	2139	1379	3038	3411	992	5274	1785	2279
Scer_11.253	Spar_11.281	YKR002W	S000001710	PAP1	1202	1202	407	366	1500	1465	608	490	895	1058	494	279	1399	1265	255	1324	907	1346
Scer_11.254	Spar_11.282	YKR003W	S000001711	OSH6	993	972	265	207	840	884	467	410	708	879	135	108	455	496	110	540	296	430
Scer_11.257	Spar_11.286	YKR006C	S000001714	MRPL13	620	620	738	560	1192	981	536	611	661	1060	576	418	1060	903	373	1590	756	1123
Scer_11.258	Spar_11.287	YKR007W	S000001715	MEH1	439	433	190	94	555	464	322	241	519	844	131	105	456	481	145	692	449	777
Scer_11.259	Spar_11.288	YKR008W	S000001716	RSC4	1340	1340	589	323	1286	1618	644	588	831	1161	524	399	1482	1593	203	1219	1011	1336
Scer_11.260	Spar_11.289	YKR009C	S000001717	FOX2	2097	2097	28	77	196	208	49	77	175	293	26	23	190	167	13	67	167	228
Scer_11.26	Spar_11.29	NA	NA	NA	2744	2631	54	33	883	1098	110	55	535	588	463	345	1985	2323	257	1671	1232	1354
Scer_11.265	Spar_11.292	YKR010C	S000001718	TOF2	2170	2170	132	85	892	1022	222	170	606	794	182	105	948	1273	103	532	804	953
Scer_11.266	Spar_11.293	YKR011C	S000001719	NA	904	904	132	168	338	496	311	327	489	697	81	144	362	490	138	775	567	717
Scer_11.269	Spar_11.297	YKR014C	S000001722	YPT52	446	446	481	213	1139	1330	901	668	1285	1556	531	319	1164	1146	310	1653	986	1625
Scer_11.270	Spar_11.298	YKR015C	S000001723	NA	1549	1540	1	3	25	37	0	0	5	15	15	16	89	162	12	29	75	111
Scer_11.271	Spar_11.299	YKR016W	S000001724	FCJ1	1254	1254	549	365	1281	1402	489	432	680	990	515	451	1414	1356	419	2503	1221	1641
Scer_11.27	Spar_11.30	YKL198C	S000001681	PTK1	1759	1741	158	189	1086	990	287	361	475	742	248	199	1286	1289	160	595	968	1049
Scer_11.273	Spar_11.300	YKR017C	S000001725	HEL1	1227	1227	49	38	374	574	56	47	319	387	55	24	382	485	23	151	303	465
Scer_11.274	Spar_11.301	NA	NA	NA	1587	1614	1072	582	2467	2420	1472	1278	1596	2049	909	596	1665	1924	504	3177	891	1421
Scer_11.275	Spar_11.302	YKR019C	S000001727	IRS4	1531	1531	103	61	307	299	91	115	307	437	84	101	355	449	51	249	259	389
Scer_11.276	Spar_11.303	YKR020W	S000001728	VPS51	414	414	68	23	175	224	84	132	227	312	46	73	207	255	34	232	153	264
Scer_11.277	Spar_11.304	YKR021W	S000001729	ALY1	2269	2266	120	61	764	865	211	134	414	549	139	135	894	950	133	591	612	783
Scer_11.278	Spar_11.305	YKR022C	S000001730	NTR2	871	871	74	24	460	486	52	69	373	541	60	60	428	396	39	151	367	708
Scer_11.279	Spar_11.306	YKR023W	S000001731	NA	1452	1452	189	157	610	750	201	250	436	556	417	347	1145	1034	218	1138	761	1293
Scer_11.280	Spar_11.307	YKR024C	S000001732	DBP7	1845	1842	1015	701	1639	1677	487	489	493	605	1100	780	1799	1328	445	2628	1323	2046
Scer_11.281	Spar_11.308	YKR025W	S000001733	RPC37	770	770	749	481	1407	1318	584	760	965	1338	728	602	1605	1403	503	2308	1324	2334
Scer_11.282	Spar_11.309	YKR026C	S000001734	GCN3	578	578	793	537	1728	1632	802	770	1071	1413	614	363	1510	1325	351	1966	1295	2096
Scer_11.28	Spar_11.31	YKL197C	S000001680	PEX1	2799	2799	170	128	597	714	247	177	270	347	152	85	439	446	33	261	260	287
Scer_11.286	Spar_11.314	YKR027W	S000001735	BCH2	2095	2095	98	87	740	890	183	125	626	795	127	81	614	731	55	325	525	593
Scer_11.287	Spar_11.315	NA	NA	NA	2309	2300	497	383	2687	2935	643	587	1461	1458	582	407	2186	2580	217	1319	1003	1409
Scer_11.289	Spar_11.317	YKR029C	S000001737	SET3	2120	2108	262	134	660	828	299	314	558	703	380	224	902	1089	143	785	749	947
Scer_11.290	Spar_11.318	YKR030W	S000001738	GMH1	632	632	196	202	720	529	221	221	535	654	192	159	676	540	83	486	469	622
Scer_11.291	Spar_11.319	YKR031C	S000001739	SPO14	3899	3899	176	165	1055	1468	305	249	526	591	212	123	1169	1329	137	798	582	758
Scer_11.293	Spar_11.321	YKR034W	S000001742	DAL80	512	512	0	0	1	0	1	1	4	6	0	0	10	11	0	0	2	10
Scer_11.294	Spar_11.322	YKR035W-A	S000006435	DID2	461	461	488	245	1052	1049	442	617	700	1064	335	230	728	653	209	1137	669	1234
Scer_11.295	Spar_11.323	YKR036C	S000001744	CAF4	1813	1819	77	84	582	528	161	115	487	640	57	23	735	674	52	342	570	856
Scer_11.296	Spar_11.324	YKR037C	S000001745	SPC34	815	839	158	118	479	446	187	195	327	474	150	135	394	395	97	471	328	519
Scer_11.297	Spar_11.325	YKR038C	S000001746	KAE1	973	1039	529	244	1545	1414	567	676	1144	1909	713	481	1640	1459	301	1387	898	1503
Scer_11.302	Spar_11.330	YKR039W	S000001747	GAP1	1385	1385	33	35	121	89	172	170	139	218	13	0	50	69	5	26	17	29
Scer_11.307	Spar_11.332	YKR041W	S000001749	NA	693	699	16	50	56	64	29	23	36	52	13	10	89	74	10	38	72	114
Scer_11.308	Spar_11.333	YKR042W	S000001750	UTH1	739	724	5065	3371	5801	4719	15875	18680	4193	8146	5326	4182	7697	6423	2633	10424	4947	5046
Scer_11.309	Spar_11.334	YKR043C	S000001751	SHB17	541	541	2015	1618	3152	2874	2917	3013	2222	3254	1773	1384	2948	2526	1537	7049	2847	4527
Scer_11.310	Spar_11.335	YKR044W	S000001752	UIP5	1155	1155	65	29	352	463	104	69	281	400	14	14	294	311	20	99	286	407
Scer_11.311	Spar_11.336	YKR045C	S000001753	NA	496	514	135	89	210	164	178	211	188	235	177	103	268	350	197	631	378	509
Scer_11.312	Spar_11.337	YKR046C	S000001754	PET10	565	565	527	352	585	446	297	380	205	384	1134	672	1227	1259	2055	9964	2862	3155
Scer_11.313	Spar_11.338	YKR048C	S000001756	NAP1	843	843	2954	2073	4134	3286	3584	4229	2750	3705	3349	2530	6419	5756	3257	13386	5759	8505
Scer_11.314	Spar_11.339	YKR049C	S000001757	FMP46	262	262	49	57	132	79	108	124	183	397	53	6	94	134	55	166	89	155
Scer_11.315	Spar_11.340	NA	NA	NA	2262	2259	9	6	581	643	19	14	241	322	10	3	250	314	7	16	122	144
Scer_11.316	Spar_11.341	YKR051W	S000001759	NA	985	988	33	33	422	408	56	54	328	440	47	46	264	271	25	170	329	408
Scer_11.317	Spar_11.342	YKR052C	S000001760	MRS4	550	550	191	79	794	867	240	225	630	896	159	120	699	769	105	580	648	843
Scer_11.318	Spar_11.343	YKR053C	S000001761	YSR3	869	869	1	3	59	63	18	21	70	112	5	0	61	74	3	22	44	50
Scer_11.319	Spar_11.344	YKR054C	S000001762	DYN1	10566	10566	136	120	1048	1363	249	199	465	518	155	209	823	823	130	898	504	658
Scer_11.320	Spar_11.345	YKR055W	S000001763	RHO4	679	679	160	162	318	423	185	209	249	311	137	88	240	193	64	288	170	249
Scer_11.321	Spar_11.346	YKR056W	S000001764	TRM2	1514	1400	1236	779	2075	2031	602	705	779	1032	1421	920	2067	1956	620	3347	1563	2281
Scer_11.323	Spar_11.348	YKR058W	S000001766	GLG1	1692	1668	6	19	404	715	40	19	497	689	26	21	181	267	11	79	176	196
Scer_11.325	Spar_11.350	YKR060W	S000001768	UTP30	778	778	581	369	890	919	330	277	449	608	630	377	1148	1200	216	1147	827	1352
Scer_11.326	Spar_11.351	YKR061W	S000001769	KTR2	842	842	21	18	384	358	28	15	280	394	6	2	326	323	37	157	554	836
Scer_11.327	Spar_11.352	YKR062W	S000001770	TFA2	786	786	458	335	861	845	419	581	624	810	499	367	1039	1031	250	1435	1032	1472
Scer_11.328	Spar_11.353	YKR063C	S000001771	LAS1	1335	1332	135	103	742	674	133	114	470	546	151	66	935	879	71	462	596	988
Scer_11.329	Spar_11.354	YKR064W	S000001772	OAF3	2018	2024	106	87	895	1177	148	89	554	685	94	98	964	1417	65	332	633	897
Scer_11.330	Spar_11.355	YKR065C	S000001773	PAM17	474	474	670	646	1054	856	942	1090	765	1426	910	965	1122	994	657	2660	1087	1540
Scer_11.331	Spar_11.356	YKR066C	S000001774	CCP1	904	931	748	561	1436	1336	1783	1840	1480	2102	864	649	1854	1660	809	3383	1499	2248
Scer_11.332	Spar_11.357	YKR067W	S000001775	GPT2	1894	1894	302	175	1035	1130	644	557	872	1049	204	170	1229	1296	274	1222	776	872
Scer_11.333	Spar_11.358	YKR068C	S000001776	BET3	472	472	296	216	918	842	315	400	691	901	325	234	912	922	123	563	602	1013
Scer_11.334	Spar_11.359	YKR069W	S000001777	MET1	1413	1404	26	6	478	583	44	28	436	622	40	26	438	311	33	107	312	460
Scer_11.335	Spar_11.360	YKR070W	S000001778	NA	803	803	352	250	935	769	501	525	739	1134	555	194	1037	958	214	1148	655	1068
Scer_11.336	Spar_11.361	YKR071C	S000001779	DRE2	968	968	1325	962	2052	2179	754	861	949	1123	1019	630	1574	1597	602	2962	1415	2188
Scer_11.337	Spar_11.362	YKR072C	S000001780	SIS2	1346	1338	1092	920	2392	2531	752	1009	1415	1883	1048	549	2416	2535	416	2068	2052	2454
Scer_11.340	Spar_11.365	YKR074W	S000001782	AIM29	404	404	470	270	757	867	388	472	595	1192	381	321	648	611	99	526	319	595
Scer_11.341	Spar_11.366	YKR075C	S000001783	NA	892	886	80	167	2797	4534	157	88	2815	4567	183	260	4047	6154	232	800	5263	6005
Scer_11.342	Spar_11.367	YKR076W	S000001784	ECM4	871	871	19	12	150	174	63	80	199	364	70	58	335	365	97	382	432	490
Scer_11.343	Spar_11.368	YKR077W	S000001785	MSA2	971	971	273	186	475	521	327	393	335	451	231	166	428	504	265	1126	689	739
Scer_11.344	Spar_11.369	YKR078W	S000001786	NA	1485	1485	69	39	418	411	75	79	317	432	73	53	339	416	46	279	325	443
Scer_11.345	Spar_11.370	YKR079C	S000001787	TRZ1	2135	2135	374	224	1651	1655	264	221	618	695	204	216	2322	2774	168	1004	1215	1634
Scer_11.346	Spar_11.371	YKR080W	S000001788	MTD1	653	653	784	357	1598	1474	919	986	1499	2358	966	558	1659	1632	405	1901	971	1692
Scer_11.347	Spar_11.372	YKR081C	S000001789	RPF2	530	530	1473	1150	2522	2670	1147	1075	941	1198	1573	1216	2749	2548	815	4306	1789	3383
Scer_11.348	Spar_11.373	YKR082W	S000001790	NUP133	3018	3018	576	420	1985	2228	875	660	973	1232	681	395	1938	2099	398	2660	1379	1811
Scer_11.349	Spar_11.374	YKR083C	S000001791	DAD2	309	309	46	14	237	279	64	97	209	293	95	18	239	310	22	113	116	251
Scer_11.350	Spar_11.375	YKR084C	S000001792	HBS1	1491	1491	929	598	1814	1835	1083	982	1200	1407	928	481	1878	1857	438	2576	1096	1687
Scer_11.351	Spar_11.376	YKR085C	S000001793	MRPL20	372	373	580	286	1034	989	344	391	521	995	795	395	1182	614	305	1248	725	1300
Scer_11.353	Spar_11.379	YKR087C	S000001795	OMA1	991	991	304	211	1074	1197	218	182	613	855	193	143	526	675	105	467	423	582
Scer_11.354	Spar_11.380	YKR088C	S000001796	TVP38	879	879	356	235	890	1216	482	387	837	1191	389	237	1053	1240	154	889	862	1169
Scer_11.355	Spar_11.381	NA	NA	NA	1949	1977	302	164	1756	2271	544	465	1628	1951	240	171	1186	1308	160	962	982	1266
Scer_11.356	Spar_11.382	YKR090W	S000001798	PXL1	1799	1814	414	409	1044	1144	443	502	631	889	440	295	1396	1305	292	1496	1089	1305
Scer_11.357	Spar_11.383	YKR091W	S000001799	SRL3	559	601	111	56	233	258	55	84	199	451	170	60	389	291	444	1878	2204	2761
Scer_11.358	Spar_11.384	YKR092C	S000001800	SRP40	1088	1013	3872	2540	4709	4156	3031	4291	2097	2808	3292	2306	5082	3975	1575	7943	3588	4186
Scer_11.359	Spar_11.385	YKR093W	S000001801	PTR2	1303	1303	2714	1826	2788	2878	4534	3938	1117	1429	4814	3177	4985	4651	3362	18732	3498	3322
Scer_11.364	Spar_11.391	YKR097W	S000001805	PCK1	1091	1091	5	1	29	14	10	17	58	113	21	20	164	214	26	130	157	230
Scer_11.365	Spar_11.392	YKR098C	S000001806	UBP11	1933	1913	37	13	436	610	45	42	371	543	41	45	642	761	38	251	671	774
Scer_11.366	Spar_11.393	YKR099W	S000001807	BAS1	2058	2055	286	270	1087	1304	192	166	493	625	223	187	1109	1138	146	697	702	925
Scer_11.367	Spar_11.394	YKR100C	S000001808	SKG1	752	755	181	59	753	834	211	175	651	935	121	61	712	858	92	510	610	921
Scer_11.368	Spar_11.395	YKR101W	S000001809	SIR1	1814	1826	42	21	330	254	92	96	274	444	44	32	417	390	31	181	277	447
Scer_11.30	Spar_11.47	YKL196C	S000001679	YKT6	419	285	859	569	1718	1721	1031	1091	1538	2400	592	450	1422	1485	383	1949	1111	2016
Scer_11.31	Spar_11.48	YKL195W	S000001678	MIA40	915	888	788	435	1977	2243	776	850	1388	2169	793	489	2234	2435	535	2348	1823	3005
Scer_11.32	Spar_11.49	YKL194C	S000001677	MST1	1094	1094	199	56	520	544	155	116	305	418	144	121	679	785	114	556	516	650
Scer_11.33	Spar_11.50	YKL193C	S000001676	SDS22	878	878	232	147	446	578	407	359	503	795	221	155	498	628	152	792	403	554
Scer_11.34	Spar_11.51	YKL192C	S000001675	ACP1	241	241	2186	1720	1891	1642	2125	2681	1169	2159	1895	1430	1772	1592	1101	4791	1228	1797
Scer_11.35	Spar_11.52	YKL191W	S000001674	DPH2	1365	1365	1046	824	3215	3216	1095	956	1432	1802	947	914	2114	2012	506	2225	1296	2165
Scer_11.36	Spar_11.53	YKL190W	S000001673	CNB1	281	281	403	223	1091	1089	575	824	965	1373	419	395	937	905	185	970	842	1283
Scer_11.39	Spar_11.60	YKL189W	S000001672	HYM1	844	844	100	76	329	497	139	161	338	563	107	73	379	410	95	311	313	374
Scer_11.40	Spar_11.61	YKL188C	S000001671	PXA2	2051	2051	14	23	266	393	7	7	164	228	18	16	99	142	9	39	90	109
Scer_11.41	Spar_11.62	YKL187C	S000001670	FAT3	1810	1798	10	1	201	182	10	7	129	200	218	57	381	253	242	1066	677	547
Scer_11.42	Spar_11.63	YKL186C	S000001669	MTR2	470	473	421	273	783	727	497	561	658	1048	505	295	764	1095	351	1539	928	1287
Scer_11.43	Spar_11.64	YKL185W	S000001668	ASH1	1424	1421	545	416	1637	1982	890	844	1478	1999	427	401	1637	2140	484	2137	1721	1892
Scer_11.44	Spar_11.65	YKL184W	S000001667	SPE1	1241	1241	1707	1142	2927	3002	1916	2037	1228	1637	1430	888	2905	2926	604	3376	1536	2116
Scer_11.46	Spar_11.66	YKL183W	S000001666	LOT5	467	464	269	143	628	486	274	314	485	835	237	175	467	321	221	996	631	1034
Scer_11.47	Spar_11.67	YKL182W	S000001665	FAS1	3828	3828	18519	10541	13961	17106	22048	17950	6034	7822	17050	9704	12680	15374	9226	54091	6130	8002
Scer_11.48	Spar_11.68	YKL181W	S000001664	PRS1	818	818	2259	1782	7617	7953	2177	1729	3679	4998	1851	1350	6663	7460	1255	6275	6283	10031
Scer_11.50	Spar_11.70	YKL179C	S000001662	COY1	1623	1620	339	157	1399	1505	427	428	1080	1420	274	216	1195	1383	204	1073	932	1289
Scer_11.51	Spar_11.71	YKL178C	S000001661	STE3	1189	1189	1	0	6	13	2548	1793	3462	4964	15	3	25	39	4	31	31	42
Scer_11.52	Spar_11.72	YKL176C	S000001659	LST4	2081	2081	120	79	1536	1717	145	119	609	731	96	81	1429	2004	70	295	844	958
Scer_11.53	Spar_11.73	YKL175W	S000001658	ZRT3	1331	1409	479	310	1364	1225	835	686	885	1325	521	314	1230	1266	301	1593	999	1230
Scer_11.54	Spar_11.74	YKL174C	S000001657	TPO5	1399	1399	234	128	943	882	457	275	651	845	172	189	882	987	72	514	587	792
Scer_11.55	Spar_11.75	YKL173W	S000001656	SNU114	2675	2675	356	283	1300	1556	456	395	729	869	391	309	1628	1583	197	1333	997	1377
Scer_11.56	Spar_11.76	YKL172W	S000001655	EBP2	1067	1062	2525	1905	5333	5169	1712	1727	2026	2239	3388	2083	5503	5146	1371	8364	3023	5135
Scer_11.57	Spar_11.77	YKL171W	S000001654	NNK1	2465	2465	74	75	640	703	123	131	441	595	32	59	357	438	22	101	324	324
Scer_11.58	Spar_11.78	YKL170W	S000001653	MRPL38	292	292	338	162	622	733	240	332	432	675	346	180	514	567	157	650	401	719
Scer_11.59	Spar_11.79	YKL168C	S000001651	KKQ8	1939	1936	108	135	588	652	182	181	478	585	148	163	742	721	115	594	539	780
Scer_11.60	Spar_11.80	YKL167C	S000001650	MRP49	342	342	256	115	496	552	238	247	356	608	234	112	502	560	91	501	357	566
Scer_11.61	Spar_11.81	YKL166C	S000001649	TPK3	874	874	188	169	840	692	230	248	606	759	361	258	1477	1459	154	799	886	1371
Scer_11.63	Spar_11.83	YKL165C	S000001648	MCD4	2246	2246	466	257	1071	1101	745	502	591	759	783	465	1520	1508	238	2013	874	889
Scer_11.70	Spar_11.91	YKL162C	S000001645	NA	992	992	13	38	125	177	75	43	127	196	27	1	186	132	11	63	151	195
Scer_11.74	Spar_11.94	YKL159C	S000001642	RCN1	636	657	80	51	216	223	123	129	158	292	137	68	361	477	144	552	371	601
Scer_11.78	Spar_11.98	YKL155C	S000001638	RSM22	1635	1635	301	153	840	942	172	168	391	509	335	214	1042	961	173	869	625	932
Scer_11.79	Spar_11.99	YKL154W	S000001637	SRP102	637	637	187	87	803	842	329	234	600	1057	308	199	1366	1108	222	1199	1059	1825
Scer_12.116	Spar_12.100	YLR026C	S000004016	SED5	759	759	516	252	807	841	394	577	613	767	417	305	798	687	196	867	529	716
Scer_12.117	Spar_12.101	YLR027C	S000004017	AAT2	1067	1067	3888	2545	5498	4780	5684	6163	4157	6909	2723	1568	3845	3405	1787	8201	2696	3867
Scer_12.118	Spar_12.102	NA	NA	NA	1307	1307	1195	742	3709	3275	2166	1804	3030	4062	1741	951	4635	4699	1135	5732	3472	4464
Scer_12.122	Spar_12.105	YLR032W	S000004022	RAD5	2739	2742	354	171	926	1045	313	302	553	582	191	126	671	787	85	589	408	500
Scer_12.123	Spar_12.106	YLR033W	S000004023	RSC58	1092	1083	331	292	1235	1568	365	310	939	1190	341	338	1354	1740	259	1297	1065	1626
Scer_12.124	Spar_12.107	YLR034C	S000004024	SMF3	1095	1095	412	237	1248	1609	811	692	990	1587	547	397	1516	1609	317	2026	1510	1794
Scer_12.125	Spar_12.108	YLR035C	S000004025	MLH2	1767	1764	38	47	304	326	70	72	292	412	42	31	289	366	27	116	231	276
Scer_12.138	Spar_12.117	YLR040C	S000004030	NA	675	675	33	13	46	16	4386	3950	1760	2973	99	86	120	102	45	248	110	111
Scer_12.139	Spar_12.118	YLR042C	S000004032	NA	486	486	19	0	35	25	280	233	143	259	12	0	27	4	44	296	135	153
Scer_12.140	Spar_12.119	YLR043C	S000004033	TRX1	129	129	1461	728	2022	1510	1927	1743	1644	3127	2031	1367	2194	1450	464	2368	706	1311
Scer_12.33	Spar_12.12	YLL055W	S000003978	YCT1	1213	1213	8	0	248	244	14	19	248	357	12	0	114	41	4	34	65	74
Scer_12.141	Spar_12.120	NA	NA	NA	144	166	95745	52648	122464	110521	106986	148796	58320	97834	80840	51128	117532	104310	59441	303228	72618	93147
Scer_12.142	Spar_12.121	YLR045C	S000004035	STU2	1986	1986	413	288	1391	1365	473	578	846	1083	468	290	1574	1703	298	1829	1321	1925
Scer_12.143	Spar_12.122	YLR046C	S000004036	NA	744	852	0	2	763	478	7	1	206	240	401	232	1907	1226	434	2929	3227	4798
Scer_12.144	Spar_12.123	YLR047C	S000004037	FRE8	1709	1709	32	67	399	394	78	55	225	248	22	34	433	547	24	146	303	287
Scer_12.146	Spar_12.125	YLR049C	S000004039	NA	946	931	192	207	759	937	399	440	978	1297	183	97	579	745	138	647	748	1041
Scer_12.147	Spar_12.126	YLR050C	S000004040	NA	392	392	197	249	363	305	354	319	310	523	210	262	448	490	277	1076	766	1065
Scer_12.148	Spar_12.127	YLR051C	S000004041	FCF2	524	524	539	335	1179	977	258	312	598	803	355	280	1096	1141	199	1007	884	1609
Scer_12.149	Spar_12.128	YLR052W	S000004042	IES3	523	523	253	165	697	1159	192	275	563	877	163	106	529	674	84	338	464	659
Scer_12.150	Spar_12.129	YLR053C	S000004043	NA	327	327	0	0	1	5	0	2	5	7	4	0	12	34	2	30	16	49
Scer_12.34	Spar_12.13	YLL054C	S000003977	NA	2174	2207	93	86	451	538	81	92	204	245	123	65	441	524	37	279	344	378
Scer_12.152	Spar_12.131	YLR055C	S000004045	SPT8	1463	1418	519	414	1216	1183	742	918	888	1017	282	247	1164	1127	116	632	603	985
Scer_12.153	Spar_12.132	YLR056W	S000004046	ERG3	764	764	4240	3019	7316	7387	5954	4816	5045	7836	3318	2098	4243	4366	2170	13415	4576	5885
Scer_12.154	Spar_12.133	YLR057W	S000004047	MNL2	2081	2081	214	182	1182	1294	185	164	674	938	163	175	1262	1525	119	658	865	1219
Scer_12.155	Spar_12.134	YLR058C	S000004048	SHM2	556	556	5568	5100	6940	6120	14825	15908	5759	8872	6464	4550	7686	7173	1740	7656	1933	2292
Scer_12.156	Spar_12.135	YLR059C	S000004049	REX2	659	659	475	242	682	596	529	496	469	676	442	359	658	719	278	1214	565	756
Scer_12.157	Spar_12.136	YLR060W	S000004050	FRS1	1146	1146	4994	2937	8055	7817	5624	5429	4295	5526	4754	3299	7435	7901	3147	15852	5521	7480
Scer_12.159	Spar_12.138	YLR063W	S000004053	NA	982	880	283	175	523	630	219	138	271	366	179	192	396	547	104	511	361	424
Scer_12.160	Spar_12.139	YLR064W	S000004054	PER33	528	528	372	271	1128	1318	364	257	656	877	272	181	1501	1602	177	1023	1358	1723
Scer_12.161	Spar_12.140	YLR065C	S000004055	ENV10	351	351	294	118	870	926	390	309	772	1445	261	91	670	659	106	726	577	912
Scer_12.162	Spar_12.141	YLR066W	S000004056	SPC3	459	459	298	201	974	995	489	415	797	1363	353	165	895	1050	178	1184	693	1285
Scer_12.163	Spar_12.142	YLR067C	S000004057	PET309	2136	2136	132	25	701	717	64	62	268	304	155	56	680	771	59	376	553	761
Scer_12.164	Spar_12.143	YLR068W	S000004058	FYV7	359	359	297	218	610	543	135	175	249	290	342	175	613	593	99	619	288	646
Scer_12.165	Spar_12.144	YLR069C	S000004059	MEF1	1571	1571	1016	525	2129	2204	496	528	655	926	665	409	1863	1682	449	2587	1462	2018
Scer_12.167	Spar_12.146	YLR071C	S000004061	RGR1	2202	2202	443	335	1488	2003	484	394	812	933	379	268	1533	1916	258	1301	1183	1382
Scer_12.168	Spar_12.147	YLR072W	S000004062	NA	1709	1685	274	234	694	699	309	374	566	824	224	138	631	651	126	575	486	643
Scer_12.169	Spar_12.148	YLR073C	S000004063	RFU1	493	484	245	184	892	785	208	143	346	535	247	211	701	678	113	681	501	706
Scer_12.170	Spar_12.149	YLR074C	S000004064	BUD20	341	347	993	626	1456	1136	663	784	791	1368	1097	598	1318	1272	514	2340	1222	2235
Scer_12.37	Spar_12.15	YLL051C	S000003974	FRE6	1658	1658	137	121	665	848	243	155	615	782	109	76	584	611	57	273	446	501
Scer_12.171	Spar_12.150	YLR075W	S000004065	RPL10	168	168	20183	14903	33377	28960	20974	19470	19526	31419	28348	16560	36985	32205	10966	55053	26368	41774
Scer_12.172	Spar_12.151	YLR077W	S000004067	FMP25	1462	1462	163	126	954	1052	234	195	815	1104	181	133	948	1008	86	478	547	703
Scer_12.174	Spar_12.153	YLR079W	S000004069	SIC1	721	703	228	287	915	1093	391	556	1189	1844	283	222	1082	1060	215	922	1017	1551
Scer_12.175	Spar_12.154	YLR080W	S000004070	EMP46	1200	1128	8	18	48	83	55	71	147	215	25	0	113	105	6	52	51	77
Scer_12.176	Spar_12.155	NA	NA	NA	1377	1339	3	0	22	27	5	7	14	23	4	1	15	4	7	10	33	32
Scer_12.177	Spar_12.156	YLR082C	S000004072	SRL2	932	932	95	102	287	417	104	105	338	421	72	91	415	391	26	197	205	354
Scer_12.178	Spar_12.157	NA	NA	NA	1583	1571	1924	1121	3409	3118	2534	1796	1870	2327	2611	1428	4614	4227	875	5208	2334	2428
Scer_12.179	Spar_12.158	YLR084C	S000004074	RAX2	3082	3082	473	372	801	912	671	662	595	698	615	460	1370	1424	353	2116	867	1083
Scer_12.180	Spar_12.159	YLR085C	S000004075	ARP6	884	884	157	126	551	624	161	196	339	561	165	102	515	470	105	505	452	639
Scer_12.181	Spar_12.160	YLR086W	S000004076	SMC4	3904	3904	293	165	1043	1337	324	318	503	538	229	240	1364	1685	185	959	824	1085
Scer_12.182	Spar_12.161	YLR087C	S000004077	CSF1	6682	6682	95	50	761	888	156	90	341	332	97	51	798	1040	61	407	353	396
Scer_12.183	Spar_12.162	YLR088W	S000004078	GAA1	1402	1402	475	243	1227	1320	795	557	945	1130	478	250	1209	1169	233	1233	811	1199
Scer_12.184	Spar_12.163	NA	NA	NA	1059	1059	1075	809	2386	2621	1548	1438	1597	2432	925	835	2011	2332	753	3476	1225	1556
Scer_12.185	Spar_12.164	YLR090W	S000004080	XDJ1	1122	1122	397	210	846	993	324	410	566	829	323	128	864	742	132	562	573	922
Scer_12.186	Spar_12.165	YLR091W	S000004081	GEP5	732	729	53	39	207	232	91	74	186	319	41	58	148	160	47	173	143	149
Scer_12.187	Spar_12.166	NA	NA	NA	2072	2072	7	14	78	91	11	10	70	102	0	12	147	276	1	6	87	98
Scer_12.189	Spar_12.168	YLR094C	S000004084	GIS3	1098	1101	304	263	891	1157	433	443	542	816	546	190	1203	1438	351	1591	1129	1125
Scer_12.190	Spar_12.169	YLR095C	S000004085	IOC2	2201	2231	553	355	1576	1925	658	590	1077	1326	549	433	1757	1964	310	1595	1153	1374
Scer_12.39	Spar_12.17	YLL049W	S000003972	LDB18	483	483	62	38	431	435	83	46	345	601	122	62	626	507	59	295	559	883
Scer_12.191	Spar_12.170	NA	NA	NA	2869	2911	581	402	1848	2282	605	510	793	950	464	341	2093	2296	392	1931	1292	1524
Scer_12.192	Spar_12.171	YLR097C	S000004087	HRT3	856	856	70	78	517	544	81	120	485	610	66	26	352	437	19	158	228	364
Scer_12.193	Spar_12.172	YLR098C	S000004088	CHA4	1369	1366	70	95	575	558	111	127	412	558	77	57	524	634	26	175	337	403
Scer_12.194	Spar_12.173	YLR099C	S000004089	ICT1	1020	1020	144	93	1614	1513	379	351	1552	2445	155	160	1889	1893	522	2154	1939	2460
Scer_12.195	Spar_12.174	YLR099W-A	S000007618	MIM2	230	242	93	82	293	342	178	228	294	657	271	193	629	339	100	362	398	692
Scer_12.196	Spar_12.175	YLR100W	S000004090	ERG27	751	754	1320	817	3207	3070	1530	1606	2229	3328	797	608	1779	1800	620	3328	2187	3325
Scer_12.197	Spar_12.176	YLR102C	S000004092	APC9	633	633	84	66	282	276	150	150	326	519	55	44	183	349	31	169	194	319
Scer_12.198	Spar_12.177	YLR103C	S000004093	CDC45	1235	1241	178	101	868	965	189	125	525	629	207	112	1013	1164	99	767	829	1183
Scer_12.199	Spar_12.178	YLR104W	S000004094	LCL2	334	361	246	120	544	375	263	233	344	649	282	160	712	554	185	985	534	789
Scer_12.200	Spar_12.179	YLR105C	S000004095	SEN2	914	914	104	83	674	596	112	105	463	629	138	250	861	1184	94	515	752	1161
Scer_12.201	Spar_12.180	YLR106C	S000004096	MDN1	12091	12097	1655	1215	5351	7161	2701	1715	1788	1937	2168	1630	5113	7200	1608	10825	2214	3147
Scer_12.202	Spar_12.181	YLR107W	S000004097	REX3	1097	1097	112	18	446	538	94	94	330	472	82	54	445	501	28	173	466	684
Scer_12.204	Spar_12.184	YLR108C	S000004098	NA	1244	1244	449	340	2371	2271	183	132	607	888	556	325	2599	2483	258	1293	2271	2736
Scer_12.205	Spar_12.185	YLR109W	S000004099	AHP1	320	320	51085	42474	45449	34605	40987	56419	23107	43696	42347	33697	39952	30581	30611	127592	36284	58760
Scer_12.209	Spar_12.189	YLR113W	S000004103	HOG1	967	967	931	648	2413	2505	1178	1155	2334	3322	624	390	1342	1401	340	1785	1117	1637
Scer_12.211	Spar_12.193	YLR114C	S000004104	AVL9	1749	1660	338	304	1539	1855	476	429	1027	1029	318	229	1796	1784	153	764	1092	1543
Scer_12.212	Spar_12.194	YLR115W	S000004105	CFT2	1892	1904	237	165	1020	1277	253	199	580	657	189	224	1062	1158	161	846	870	1275
Scer_12.213	Spar_12.195	YLR116W	S000004106	MSL5	1176	1176	304	173	749	862	284	336	362	639	417	261	671	820	198	1104	429	504
Scer_12.214	Spar_12.196	YLR117C	S000004107	CLF1	1706	1706	167	180	914	979	210	189	543	727	169	106	817	1011	87	526	631	827
Scer_12.215	Spar_12.197	YLR118C	S000004108	NA	587	587	326	301	667	532	666	580	702	1101	381	333	725	655	182	828	578	819
Scer_12.217	Spar_12.199	YLR120C	S000004110	YPS1	1365	1365	535	400	869	929	1112	1068	460	771	360	203	781	920	696	3272	1555	1515
Scer_12.219	Spar_12.201	YLR121C	S000004111	YPS3	1299	1299	137	50	216	136	333	342	157	249	96	39	118	73	205	715	342	356
Scer_12.223	Spar_12.206	YLR126C	S000004116	NA	722	722	87	62	405	314	148	166	476	744	49	18	210	219	9	117	163	242
Scer_12.224	Spar_12.207	YLR127C	S000004117	APC2	2050	2047	52	33	580	707	97	79	353	518	70	35	407	539	50	230	290	343
Scer_12.226	Spar_12.209	YLR129W	S000004119	DIP2	2160	2160	1452	898	4007	3825	972	965	1235	1446	1379	901	4457	4356	759	4483	2867	4136
Scer_12.41	Spar_12.21	YLL046C	S000003969	RNP1	560	560	0	0	18	58	4	2	9	42	5	0	4	13	1	10	8	7
Scer_12.227	Spar_12.210	YLR130C	S000004120	ZRT2	1068	1068	312	203	2102	2155	348	280	1262	1774	200	110	1433	1581	199	910	1385	1698
Scer_12.228	Spar_12.211	YLR131C	S000004121	ACE2	1879	1876	306	288	1255	1500	368	372	639	869	248	222	1157	1539	294	1368	833	1139
Scer_12.229	Spar_12.212	YLR132C	S000004122	USB1	739	739	54	21	203	251	57	55	238	389	54	38	176	273	36	124	199	227
Scer_12.230	Spar_12.213	YLR133W	S000004123	CKI1	1347	1347	307	208	752	1005	490	481	627	915	252	142	760	926	157	823	576	607
Scer_12.231	Spar_12.214	NA	NA	NA	682	583	3227	1110	3788	1814	1177	5941	1630	1780	1446	1045	2173	1140	277	1700	874	1119
Scer_12.232	Spar_12.215	YLR135W	S000004125	SLX4	1955	1952	63	20	350	294	78	82	218	284	51	75	342	401	45	202	285	372
Scer_12.234	Spar_12.217	YLR137W	S000004127	RKM5	877	877	54	21	339	520	138	142	400	657	96	56	450	483	41	222	256	354
Scer_12.235	Spar_12.218	YLR138W	S000004128	NHA1	2069	2069	242	239	2106	1987	484	325	1309	1352	266	264	2213	2172	283	1674	1518	1821
Scer_12.236	Spar_12.219	YLR139C	S000004129	SLS1	1565	1556	235	322	575	708	224	226	226	331	178	146	493	681	124	564	288	308
Scer_12.238	Spar_12.221	YLR141W	S000004131	RRN5	671	707	63	67	331	245	72	74	220	305	58	23	240	187	29	179	199	311
Scer_12.239	Spar_12.222	YLR142W	S000004132	PUT1	1106	1118	19	16	47	62	45	77	75	171	49	23	113	163	51	259	129	158
Scer_12.241	Spar_12.226	YLR143W	S000004133	DPH6	1817	1820	329	167	984	1254	305	302	534	653	122	97	1062	1005	83	484	798	1115
Scer_12.242	Spar_12.227	YLR144C	S000004134	ACF2	1869	1869	211	160	753	837	368	391	468	616	218	217	1090	1273	189	991	754	908
Scer_12.243	Spar_12.228	YLR145W	S000004135	RMP1	497	497	79	58	408	525	94	108	299	437	110	85	539	441	56	354	393	719
Scer_12.244	Spar_12.229	YLR146C	S000004136	SPE4	655	655	309	222	738	853	196	217	451	711	229	231	805	785	125	590	602	972
Scer_12.43	Spar_12.23	YLL043W	S000003966	FPS1	1399	1446	599	332	2139	2273	745	718	1516	1875	516	345	1915	2200	468	2080	2324	2690
Scer_12.246	Spar_12.231	YLR147C	S000004137	SMD3	177	177	173	146	293	431	175	191	185	353	248	130	332	435	94	414	215	410
Scer_12.247	Spar_12.232	YLR148W	S000004138	PEP3	2326	2329	253	163	889	1010	306	289	584	759	171	148	1046	1039	76	636	709	907
Scer_12.248	Spar_12.233	YLR149C	S000004139	NA	1710	1710	16	14	145	153	44	61	238	386	10	19	130	213	10	65	205	235
Scer_12.250	Spar_12.235	YLR150W	S000004140	STM1	338	326	32898	22603	24257	23583	27400	29949	15924	26074	30871	24097	22828	23207	16625	75948	19225	28682
Scer_12.251	Spar_12.236	YLR151C	S000004141	PCD1	878	857	23	16	127	170	74	59	219	270	32	47	188	213	48	192	362	507
Scer_12.252	Spar_12.237	YLR152C	S000004142	NA	1486	1501	30	4	423	565	45	46	413	685	17	16	435	552	10	91	405	541
Scer_12.253	Spar_12.238	NA	NA	NA	1476	1476	5887	3554	6900	7438	6812	6043	3157	4217	8355	5067	8576	8758	5291	28917	7497	9141
Scer_12.254	Spar_12.239	YLR154C	S000004144	RNH203	304	301	160	111	309	244	252	329	392	599	479	280	394	421	181	903	272	512
Scer_12.44	Spar_12.24	YLL042C	S000003965	ATG10	382	421	16	8	89	62	23	7	31	80	30	64	81	93	19	77	87	100
Scer_12.45	Spar_12.25	YLL041C	S000003964	SDH2	501	501	389	331	701	606	434	389	494	720	377	310	502	552	210	1040	538	642
Scer_12.304	Spar_12.273	YLR163C	S000004153	MAS1	1194	1251	956	549	1781	1779	595	573	873	1222	867	471	1737	1752	584	2735	1495	2267
Scer_12.305	Spar_12.274	YLR164W	S000004154	SHH4	329	341	2	10	55	30	7	15	75	129	0	0	26	31	3	1	25	22
Scer_12.306	Spar_12.275	YLR165C	S000004155	PUS5	765	762	29	23	178	240	68	46	232	303	25	65	300	325	29	102	238	329
Scer_12.307	Spar_12.276	YLR166C	S000004156	SEC10	1973	1973	250	146	1159	1444	340	250	750	982	143	127	851	791	92	608	604	813
Scer_12.309	Spar_12.278	YLR168C	S000004158	UPS2	431	431	352	222	1001	1101	89	109	456	776	232	184	775	866	188	1080	1180	1822
Scer_12.47	Spar_12.28	YLL039C	S000003962	UBI4	510	351	539	302	1737	1761	948	1600	1466	2109	410	285	1601	2187	677	3051	1647	2321
Scer_12.311	Spar_12.280	YLR170C	S000004160	APS1	336	336	183	81	531	600	215	247	457	684	255	182	532	531	95	529	404	649
Scer_12.312	Spar_12.281	YLR172C	S000004162	DPH5	744	744	1911	1143	3460	3386	2054	1924	2087	3428	2189	1131	4810	3932	1173	6448	3622	6064
Scer_12.313	Spar_12.282	YLR173W	S000004163	NA	1359	1359	105	69	361	408	127	111	272	435	177	62	577	687	71	481	498	509
Scer_12.314	Spar_12.283	YLR174W	S000004164	IDP2	894	865	0	8	78	85	6	3	101	165	4	11	238	170	10	38	178	243
Scer_12.315	Spar_12.284	YLR175W	S000004165	CBF5	576	638	5807	4204	12711	13352	4450	4406	5112	5491	5481	3721	12060	11560	2196	12927	6869	12414
Scer_12.316	Spar_12.285	YLR176C	S000004166	RFX1	2086	1982	151	130	547	792	219	218	288	414	273	289	740	836	241	802	468	502
Scer_12.317	Spar_12.286	YLR177W	S000004167	NA	1403	1406	19	46	557	871	124	138	1052	1607	28	17	656	1045	28	85	648	489
Scer_12.318	Spar_12.287	YLR178C	S000004168	TFS1	464	464	36	33	178	160	264	346	518	968	27	6	183	257	62	211	298	351
Scer_12.319	Spar_12.288	YLR179C	S000004169	NA	477	477	3937	2940	4487	4400	3896	4833	2607	4121	5345	2463	7394	5251	14539	56862	17352	26841
Scer_12.320	Spar_12.289	NA	NA	NA	687	729	8768	5981	7563	7108	7986	7520	3499	5196	7159	4199	8307	6714	4706	20448	5554	7754
Scer_12.48	Spar_12.29	YLL038C	S000003961	ENT4	446	446	135	84	234	171	137	181	116	127	103	61	214	325	81	286	126	146
Scer_12.321	Spar_12.290	YLR181C	S000004171	VTA1	966	966	355	189	863	824	350	395	800	1015	230	196	896	747	113	716	648	1070
Scer_12.322	Spar_12.291	YLR182W	S000004172	SWI6	1839	1842	367	242	1228	1466	448	414	809	1010	485	264	1273	1765	280	1562	851	1098
Scer_12.323	Spar_12.292	YLR183C	S000004173	TOS4	1251	1260	451	309	1195	1046	391	435	785	1002	372	311	1145	1183	234	1241	711	1134
Scer_12.326	Spar_12.294	YLR186W	S000004176	EMG1	368	368	1211	828	1967	1986	910	915	980	1485	1222	619	2014	1662	454	2742	1502	2726
Scer_12.327	Spar_12.295	YLR187W	S000004177	SKG3	2695	2689	621	380	902	820	561	562	181	284	615	512	1122	1225	368	1658	455	465
Scer_12.328	Spar_12.296	YLR188W	S000004178	MDL1	1574	1574	237	258	1601	1410	365	326	985	1131	261	263	1622	2104	184	969	1133	1405
Scer_12.329	Spar_12.297	YLR189C	S000004179	ATG26	2556	2568	110	111	942	913	230	257	639	660	224	144	1291	1608	168	947	854	1041
Scer_12.330	Spar_12.298	YLR190W	S000004180	MMR1	1189	1189	400	384	1503	1542	500	442	874	1071	410	330	1390	1791	200	1142	1317	1705
Scer_12.331	Spar_12.299	YLR191W	S000004181	PEX13	959	953	204	129	624	608	227	283	472	638	137	125	539	736	89	365	530	730
Scer_12.332	Spar_12.300	YLR192C	S000004182	HCR1	664	664	3785	2366	5304	5097	3205	3718	3215	4710	5375	3779	6812	7061	1884	9420	4087	6987
Scer_12.333	Spar_12.301	YLR193C	S000004183	UPS1	388	388	285	174	445	445	343	398	391	584	369	243	564	489	231	1031	418	670
Scer_12.334	Spar_12.302	YLR194C	S000004184	NA	679	682	786	570	977	1186	554	726	532	1024	462	231	518	400	660	2609	1409	1551
Scer_12.335	Spar_12.303	YLR195C	S000004185	NMT1	940	940	686	395	1404	1257	872	891	1107	1427	394	200	878	763	233	1374	818	1274
Scer_12.336	Spar_12.304	YLR196W	S000004186	PWP1	1344	1344	2944	1771	4496	4685	2110	1984	1736	2058	2980	1600	3923	4142	1604	8367	2722	4539
Scer_12.337	Spar_12.305	YLR197W	S000004187	NOP56	784	764	5784	3784	10267	9561	4352	3397	4607	5435	5155	3019	9518	8970	1957	12769	5304	7695
Scer_12.339	Spar_12.307	YLR200W	S000004190	YKE2	284	284	353	295	752	724	316	369	544	877	415	291	783	875	194	883	449	926
Scer_12.340	Spar_12.308	YLR201C	S000004191	COQ9	641	641	133	123	406	339	343	312	430	711	212	158	639	738	169	749	554	853
Scer_12.49	Spar_12.31	YLL036C	S000003959	PRP19	1348	1348	417	241	1132	1166	415	311	701	1020	262	191	1091	948	168	1059	865	1102
Scer_12.342	Spar_12.310	YLR203C	S000004193	MSS51	1074	1074	474	302	1653	1569	746	608	878	1352	448	376	1510	1912	427	1684	1069	1225
Scer_12.343	Spar_12.311	YLR204W	S000004194	QRI5	263	260	754	299	668	611	225	562	326	539	738	331	890	663	281	1124	612	1138
Scer_12.344	Spar_12.312	YLR205C	S000004195	HMX1	662	665	286	198	747	1014	62	93	254	379	431	454	1064	1610	286	1303	1459	1627
Scer_12.346	Spar_12.315	YLR207W	S000004197	HRD3	2038	2032	368	224	906	863	460	373	667	891	341	164	928	845	170	887	608	864
Scer_12.347	Spar_12.316	YLR208W	S000004198	SEC13	633	633	2678	1408	3308	3276	2921	2822	2134	2902	2692	1548	3409	3173	1163	5426	2577	3971
Scer_12.348	Spar_12.317	YLR209C	S000004199	PNP1	681	681	332	274	657	691	542	631	686	1052	645	355	1181	1186	430	2225	1058	1778
Scer_12.349	Spar_12.318	YLR210W	S000004200	CLB4	1150	1147	179	108	548	515	138	165	442	535	128	39	577	702	88	421	526	791
Scer_12.50	Spar_12.32	YLL035W	S000003958	GRC3	1661	1655	207	162	829	1077	209	142	330	398	146	109	911	783	112	625	697	873
Scer_12.351	Spar_12.320	YLR212C	S000004202	TUB4	1024	1024	277	130	923	917	323	307	671	890	341	143	1228	1505	164	755	800	1031
Scer_12.352	Spar_12.321	YLR213C	S000004203	CRR1	1045	1057	36	18	163	214	58	70	144	113	37	24	287	286	18	82	179	221
Scer_12.353	Spar_12.322	YLR214W	S000004204	FRE1	1609	1612	2732	2532	7422	8166	2895	1200	2695	2254	4641	3360	10349	10429	1430	9986	6363	7727
Scer_12.354	Spar_12.323	YLR215C	S000004205	CDC123	911	953	256	101	537	474	209	224	339	433	126	66	550	595	54	344	428	796
Scer_12.355	Spar_12.324	YLR216C	S000004206	CPR6	819	819	3241	1835	5799	5322	2788	3157	3130	5209	3619	2241	6017	5815	2347	12045	5770	9755
Scer_12.357	Spar_12.327	YLR219W	S000004209	MSC3	1905	1944	223	249	875	814	468	492	643	857	343	240	695	789	286	1144	486	513
Scer_12.358	Spar_12.328	YLR220W	S000004210	CCC1	677	677	388	284	1343	1246	548	574	952	1322	476	282	1464	1750	214	968	1005	1631
Scer_12.359	Spar_12.329	YLR221C	S000004211	RSA3	590	650	675	326	1438	1088	366	412	795	1151	889	603	1491	1300	308	1577	823	1643
Scer_12.360	Spar_12.330	YLR222C	S000004212	UTP13	1914	1914	1229	829	3309	3281	826	823	1182	1336	1219	660	3197	3197	737	4223	2454	3593
Scer_12.362	Spar_12.332	YLR223C	S000004213	IFH1	2606	2589	374	278	2265	2422	362	407	907	999	347	253	1957	2118	245	1407	1285	1594
Scer_12.363	Spar_12.333	YLR224W	S000004214	NA	766	766	72	55	1094	1083	87	66	760	1119	123	93	1228	1285	83	440	1176	1778
Scer_12.364	Spar_12.334	YLR225C	S000004215	NA	905	905	193	133	704	703	287	284	610	853	188	136	495	415	198	1101	1040	1486
Scer_12.365	Spar_12.335	YLR226W	S000004216	BUR2	918	918	168	59	715	539	130	126	423	492	181	59	554	724	73	351	474	623
Scer_12.366	Spar_12.336	YLR227C	S000004217	ADY4	1192	1192	22	18	216	265	18	8	176	250	1	7	199	190	4	6	167	214
Scer_12.380	Spar_12.340	YLR228C	S000004218	ECM22	1966	1969	140	92	647	668	229	235	491	639	139	121	470	649	71	363	452	477
Scer_12.381	Spar_12.341	YLR229C	S000004219	CDC42	164	164	1085	889	1470	1374	1215	1336	1138	1575	1014	516	1400	1222	349	1890	997	1716
Scer_12.383	Spar_12.343	YLR231C	S000004221	BNA5	1067	1067	127	109	360	376	716	652	831	1232	300	200	1126	856	114	578	434	750
Scer_12.384	Spar_12.344	YLR233C	S000004223	EST1	1946	2005	8	7	248	221	20	10	179	262	14	27	312	287	9	39	261	357
Scer_12.385	Spar_12.345	YLR234W	S000004224	TOP3	1529	1498	75	48	211	205	72	123	117	143	69	55	213	125	53	273	159	191
Scer_12.387	Spar_12.347	NA	NA	NA	1094	1072	596	534	1214	1262	264	247	301	443	131	68	414	349	90	595	476	562
Scer_12.388	Spar_12.348	YLR238W	S000004228	FAR10	1030	996	89	48	428	442	128	91	386	454	91	93	549	466	52	333	470	726
Scer_12.389	Spar_12.349	YLR239C	S000004229	LIP2	856	856	216	189	592	480	152	133	300	514	148	57	699	526	57	335	404	729
Scer_12.52	Spar_12.35	YLL033W	S000003956	IRC19	526	529	30	35	167	178	45	34	149	238	47	13	229	180	28	171	158	279
Scer_12.390	Spar_12.350	YLR240W	S000004230	VPS34	1903	1903	151	97	660	790	217	140	359	451	130	208	626	944	76	548	490	550
Scer_12.391	Spar_12.351	YLR241W	S000004231	NA	1702	1702	266	150	1020	1121	480	413	918	1179	193	161	1383	1390	204	1268	1398	1609
Scer_12.392	Spar_12.352	YLR242C	S000004232	ARV1	540	540	64	68	308	364	60	47	265	387	54	34	434	527	12	115	467	704
Scer_12.393	Spar_12.353	YLR243W	S000004233	GPN3	482	482	553	352	913	887	284	371	506	733	531	325	1036	919	451	1980	1070	1593
Scer_12.394	Spar_12.354	YLR244C	S000004234	MAP1	929	929	3805	3385	5035	5028	4222	4743	3000	4106	2664	2114	4107	4388	1311	6611	3418	4619
Scer_12.395	Spar_12.355	YLR245C	S000004235	CDD1	370	394	149	60	187	229	160	159	94	148	48	39	68	70	26	155	63	65
Scer_12.396	Spar_12.356	YLR246W	S000004236	ERF2	761	722	18	30	211	254	29	19	178	287	20	17	402	435	19	114	330	459
Scer_12.53	Spar_12.36	YLL032C	S000003955	NA	2137	2134	198	89	649	869	227	191	421	536	199	182	751	854	132	827	677	896
Scer_12.398	Spar_12.361	YLR247C	S000004237	IRC20	4081	4081	169	177	1248	1525	289	157	706	785	177	121	1203	1430	102	606	951	1152
Scer_12.399	Spar_12.362	YLR248W	S000004238	RCK2	1183	1183	764	421	1984	2020	917	919	1392	1622	727	474	1742	1714	678	3206	1521	2008
Scer_12.400	Spar_12.363	NA	NA	NA	810	844	88628	60180	49473	48956	72912	72908	14270	16066	69719	52845	49607	47425	34140	178750	23976	30513
Scer_12.401	Spar_12.364	YLR250W	S000004240	SSP120	565	565	493	207	1073	987	823	801	1000	1502	376	158	1024	1115	221	1211	889	1426
Scer_12.402	Spar_12.365	YLR251W	S000004241	SYM1	467	467	9	15	147	204	36	31	256	411	32	11	99	118	28	150	115	153
Scer_12.404	Spar_12.367	YLR253W	S000004243	NA	1330	1330	167	154	1306	1369	226	203	785	1081	194	133	997	1017	94	506	721	1052
Scer_12.405	Spar_12.368	YLR254C	S000004244	NDL1	447	450	26	28	253	428	74	71	320	509	44	16	169	233	60	188	285	437
Scer_12.54	Spar_12.37	YLL031C	S000003954	GPI13	2236	2236	424	285	1476	1851	785	551	868	1148	499	253	1470	1501	185	1352	820	1049
Scer_12.419	Spar_12.372	YLR257W	S000004247	NA	816	816	1265	888	3245	3282	1488	1922	2881	4012	1412	953	3141	3549	1133	5109	3497	5371
Scer_12.420	Spar_12.373	NA	NA	NA	1512	1483	77	36	441	926	656	593	2086	2850	32	35	621	1239	36	129	843	405
Scer_12.421	Spar_12.374	YLR259C	S000004249	HSP60	1176	1176	21549	12891	20932	16414	17277	24245	6909	9778	20235	12847	20256	17512	10002	47461	10857	17860
Scer_12.422	Spar_12.375	NA	NA	NA	1480	1496	207	83	678	746	181	217	452	611	258	156	816	899	168	768	661	871
Scer_12.423	Spar_12.376	YLR262C	S000004252	YPT6	493	493	242	133	751	693	323	341	634	936	349	161	776	742	135	813	565	916
Scer_12.425	Spar_12.378	YLR263W	S000004253	RED1	2117	2159	0	0	263	269	3	0	198	206	14	4	171	157	5	25	138	182
Scer_12.428	Spar_12.381	YLR265C	S000004255	NEJ1	1002	1005	6	6	29	65	125	106	394	658	6	0	10	27	1	1	18	28
Scer_12.429	Spar_12.382	YLR266C	S000004256	PDR8	1878	1878	31	28	518	615	38	45	718	1052	36	61	584	660	17	102	299	370
Scer_12.430	Spar_12.383	YLR267W	S000004257	BOP2	1332	1332	2	1	75	80	25	24	162	384	12	10	133	261	31	140	315	285
Scer_12.431	Spar_12.384	YLR268W	S000004258	SEC22	381	381	372	339	766	739	469	464	652	1091	481	383	899	778	223	1130	692	1035
Scer_12.433	Spar_12.386	YLR270W	S000004260	DCS1	676	676	248	288	552	692	755	675	729	1011	444	298	757	1032	398	1992	739	1022
Scer_12.434	Spar_12.387	YLR271W	S000004261	NA	691	694	23	11	160	127	29	48	136	243	5	3	97	111	6	46	66	118
Scer_12.435	Spar_12.388	YLR272C	S000004262	YCS4	2778	2790	252	121	1156	1175	270	208	624	688	284	181	1513	1667	181	1093	892	1117
Scer_12.56	Spar_12.39	YLL029W	S000003952	FRA1	1697	1697	918	518	2691	2735	919	988	1924	2499	583	469	2478	2967	428	2046	2185	2785
Scer_12.438	Spar_12.394	YLR273C	S000004263	PIG1	1855	1897	21	8	219	294	41	31	176	216	23	10	254	297	35	207	268	356
Scer_12.439	Spar_12.395	YLR274W	S000004264	MCM5	1733	1733	502	240	1220	1710	528	440	975	1202	456	232	1210	1550	242	1445	1245	1612
Scer_12.440	Spar_12.396	YLR275W	S000004265	SMD2	239	239	99	68	256	179	103	125	198	248	201	131	461	306	57	448	297	511
Scer_12.441	Spar_12.397	YLR276C	S000004266	DBP9	1124	1124	1198	587	3428	3733	756	728	1555	1846	1130	629	3131	2773	549	3035	2573	4113
Scer_12.442	Spar_12.398	YLR277C	S000004267	YSH1	1622	1625	255	179	1172	1167	269	208	688	995	164	121	1122	1295	109	721	946	1273
Scer_12.443	Spar_12.399	YLR278C	S000004268	NA	3292	3295	143	167	884	1119	282	272	511	680	154	131	754	1031	132	626	471	487
Scer_12.57	Spar_12.40	YLL028W	S000003951	TPO1	1281	1284	668	537	3187	2898	1189	1005	1003	868	672	530	3484	3336	836	4105	2801	2857
Scer_12.444	Spar_12.401	YLR281C	S000004271	NA	440	440	13	11	36	35	44	66	53	99	20	11	59	59	19	90	73	99
Scer_12.445	Spar_12.402	YLR283W	S000004273	NA	786	786	34	52	272	372	85	87	303	499	91	76	390	468	33	206	370	475
Scer_12.446	Spar_12.403	YLR284C	S000004274	ECI1	714	714	15	3	121	217	47	49	169	307	21	32	67	52	6	41	44	68
Scer_12.447	Spar_12.404	YLR285W	S000004275	NNT1	658	658	665	427	1135	1281	724	731	847	1263	504	343	1018	1064	217	1183	855	1344
Scer_12.449	Spar_12.405	YLR286C	S000004276	CTS1	1282	1280	2259	1835	3132	3436	17174	17132	9722	13492	2431	1625	2990	2678	297	1801	1015	1135
Scer_12.450	Spar_12.406	YLR287C	S000004277	NA	965	965	401	242	1221	1167	375	291	681	1037	283	129	933	958	134	800	733	1119
Scer_12.452	Spar_12.408	YLR288C	S000004279	MEC3	1124	1121	59	36	308	357	75	68	289	477	64	51	279	261	28	154	333	496
Scer_12.453	Spar_12.409	YLR289W	S000004280	GUF1	1490	1490	95	89	427	293	63	77	240	325	113	56	485	580	48	356	417	592
Scer_12.58	Spar_12.41	YLL027W	S000003950	ISA1	605	605	308	202	745	876	507	544	755	1067	304	174	566	567	240	938	472	789
Scer_12.454	Spar_12.410	YLR290C	S000004281	NA	641	641	102	107	268	269	167	130	391	549	47	25	146	238	33	245	117	241
Scer_12.455	Spar_12.411	YLR291C	S000004282	GCD7	876	876	1185	938	2557	2399	1078	911	1516	2054	893	576	1581	1674	467	2442	1260	1775
Scer_12.456	Spar_12.412	YLR292C	S000004283	SEC72	475	475	447	284	988	811	545	452	793	1146	453	339	926	866	355	1608	682	1154
Scer_12.457	Spar_12.413	YLR293C	S000004284	GSP1	176	208	8085	6424	8709	8179	8513	8789	5253	7687	9105	6676	9015	8637	3817	21150	7535	12412
Scer_12.459	Spar_12.415	YLR295C	S000004286	ATP14	336	336	975	680	1050	833	738	717	564	920	1334	851	1193	985	768	3226	1014	1411
Scer_12.461	Spar_12.417	YLR297W	S000004288	NA	356	356	31	38	56	45	43	43	39	72	20	18	42	64	58	241	265	297
Scer_12.462	Spar_12.418	YLR298C	S000004289	YHC1	468	468	163	87	351	399	160	171	321	522	167	105	427	504	95	471	418	641
Scer_12.463	Spar_12.419	YLR299W	S000004290	ECM38	1638	1638	125	59	290	259	347	409	435	612	132	137	372	290	130	713	306	469
Scer_12.59	Spar_12.42	YLL026W	S000003949	HSP104	1898	1895	3809	2524	5826	6742	6128	7614	4676	5586	2410	1770	3490	3848	1759	9399	2813	3745
Scer_12.464	Spar_12.420	YLR300W	S000004291	EXG1	807	807	2182	1294	3420	3228	6599	6361	3168	3922	3288	2387	6347	6155	3418	17139	10171	13055
Scer_12.465	Spar_12.421	YLR301W	S000004292	HRI1	576	576	1165	704	1927	1357	2065	1727	1749	2905	1283	697	1924	1557	698	3621	1680	2795
Scer_12.470	Spar_12.424	YLR303W	S000004294	MET17	782	782	1149	519	1060	757	3196	2422	1267	1948	884	411	922	592	331	1541	277	364
Scer_12.474	Spar_12.429	NA	NA	NA	1283	1283	4487	2585	4947	4838	7533	9054	3427	5761	2820	1977	2983	3290	6057	32534	7866	9966
Scer_12.475	Spar_12.430	YLR305C	S000004296	STT4	4398	4398	558	318	2235	2691	1078	726	960	1184	817	633	2521	2532	383	2572	1074	1406
Scer_12.477	Spar_12.432	YLR307W	S000004298	CDA1	764	764	0	0	12	9	7	5	18	23	116	45	227	180	76	385	312	468
Scer_12.479	Spar_12.434	YLR308W	S000004299	CDA2	714	714	5	0	3	4	0	0	0	0	0	0	1	2	1	5	8	6
Scer_12.480	Spar_12.435	YLR309C	S000004300	IMH1	2358	2364	462	234	2209	2284	520	424	1274	1420	301	202	1610	1806	239	1383	976	1405
Scer_12.481	Spar_12.436	YLR310C	S000004301	CDC25	3452	3449	260	242	1915	2322	451	392	942	1099	236	209	1454	1783	191	1143	792	975
Scer_12.483	Spar_12.438	YLR312C	S000004303	NA	933	933	0	0	29	70	6	10	61	88	10	3	86	47	10	61	84	78
Scer_12.487	Spar_12.442	YLR314C	S000004306	CDC3	1006	994	1663	1006	2843	3287	1974	2305	2169	2656	1541	1054	2767	3082	738	3992	1866	2822
Scer_12.488	Spar_12.443	YLR315W	S000004307	NKP2	352	352	58	6	94	81	115	111	95	142	79	64	112	109	46	216	109	152
Scer_12.491	Spar_12.445	YLR318W	S000004310	EST2	2178	2154	10	14	319	335	30	10	253	357	38	31	392	494	18	93	280	352
Scer_12.492	Spar_12.446	YLR319C	S000004311	BUD6	2066	2066	252	108	870	970	265	256	576	707	307	221	808	880	146	776	593	775
Scer_12.493	Spar_12.447	YLR320W	S000004312	MMS22	3925	3931	28	32	625	627	44	39	249	272	39	60	652	800	34	190	445	512
Scer_12.494	Spar_12.448	YLR321C	S000004313	SFH1	930	933	497	343	819	1120	580	601	732	892	464	330	977	1232	152	884	572	889
Scer_12.495	Spar_12.449	YLR323C	S000004315	CWC24	663	663	116	131	298	381	96	129	232	324	113	73	304	303	42	218	175	260
Scer_12.496	Spar_12.450	YLR324W	S000004316	PEX30	1198	1198	234	142	585	655	447	408	635	848	139	94	457	474	96	496	417	586
Scer_12.498	Spar_12.452	YLR326W	S000004318	NA	623	626	92	26	232	120	151	164	238	373	95	77	604	582	91	448	560	872
Scer_12.501	Spar_12.457	YLR328W	S000004320	NMA1	736	742	532	292	1287	1261	451	427	820	1154	321	294	1055	1008	112	535	632	826
Scer_12.503	Spar_12.459	YLR330W	S000004322	CHS5	1657	1188	654	505	2621	3288	1049	852	2293	2744	550	387	1734	2414	558	2819	1265	1818
Scer_12.504	Spar_12.461	YLR332W	S000004324	MID2	950	971	610	397	1050	1239	766	762	654	989	582	311	1066	1213	493	2144	1591	1742
Scer_12.508	Spar_12.465	YLR333C	S000004325	RPS25B	151	169	6394	4072	7532	7302	5049	5425	5239	9508	4509	2927	5272	5633	1469	7723	3860	6689
Scer_12.511	Spar_12.467	YLR335W	S000004327	NUP2	2077	2086	2085	1381	3367	4134	2459	1839	2026	2515	1854	1063	3347	3479	1129	5774	1808	2312
Scer_12.512	Spar_12.468	YLR336C	S000004328	SGD1	2215	2215	700	460	1919	2109	479	427	703	837	760	444	1797	2177	266	1954	1053	1565
Scer_12.513	Spar_12.469	YLR337C	S000004329	VRP1	2249	2282	1612	1461	1552	1605	2230	2998	618	949	1900	1464	1766	1982	2123	7014	815	871
Scer_12.514	Spar_12.470	YLR340W	S000004332	RPP0	263	263	38558	18524	56654	42070	35583	38144	29251	47421	35571	21775	58146	45611	15234	68498	38964	55915
Scer_12.515	Spar_12.471	YLR341W	S000004333	SPO77	1303	1297	0	0	16	29	0	1	9	3	0	1	29	51	0	5	21	22
Scer_12.516	Spar_12.472	NA	NA	NA	3931	3996	8485	6632	12818	14580	13106	10134	4185	4563	6161	4509	10621	11099	4270	27238	6282	7008
Scer_12.518	Spar_12.474	YLR343W	S000004335	GAS2	1337	1337	0	2	77	96	0	0	33	32	11	7	52	53	3	31	52	82
Scer_12.65	Spar_12.48	NA	NA	NA	177	260	34738	21168	25363	23026	27385	34603	10308	14466	60982	44140	41403	41520	28816	139993	14332	21670
Scer_12.523	Spar_12.483	YLR345W	S000004337	NA	1017	1017	84	67	507	657	150	140	686	1006	45	44	457	557	22	214	390	494
Scer_12.524	Spar_12.484	YLR346C	S000004338	NA	271	271	28	12	703	479	28	58	169	347	181	115	1743	1372	160	1011	2015	2992
Scer_12.525	Spar_12.485	YLR347C	S000004339	KAP95	1647	1647	2144	1309	3112	2833	2241	1845	1029	1276	2057	1143	3020	2521	1376	7489	1617	1593
Scer_12.526	Spar_12.486	YLR348C	S000004340	DIC1	577	577	244	192	734	791	336	365	557	948	264	149	717	797	174	853	522	879
Scer_12.527	Spar_12.488	YLR350W	S000004342	ORM2	506	506	640	331	977	1085	745	863	631	1068	696	586	1296	1227	470	1960	833	1165
Scer_12.528	Spar_12.489	YLR351C	S000004343	NIT3	685	685	558	463	1410	1319	1082	988	1423	2307	769	532	1431	1023	475	2189	1096	1817
Scer_12.529	Spar_12.490	YLR352W	S000004344	NA	1904	1907	86	94	495	640	130	112	366	451	165	135	844	1132	103	493	584	717
Scer_12.530	Spar_12.491	YLR353W	S000004345	BUD8	1441	1441	53	36	600	866	116	80	435	555	60	58	622	614	68	313	775	1052
Scer_12.531	Spar_12.492	YLR354C	S000004346	TAL1	545	545	6429	3336	7370	6281	9258	9483	5621	7950	4498	2823	4926	4135	2530	11768	3685	5436
Scer_12.532	Spar_12.493	YLR355C	S000004347	ILV5	150	150	15207	11554	12421	12864	14389	17715	4826	5852	15822	12293	11352	11598	11637	52947	10339	14484
Scer_12.533	Spar_12.494	YLR356W	S000004348	ATG33	394	394	105	65	134	171	288	221	217	421	102	43	105	88	45	239	89	98
Scer_12.534	Spar_12.495	YLR357W	S000004349	RSC2	1825	1828	716	591	1474	1884	550	730	811	1021	547	406	1316	1670	239	1095	714	809
Scer_12.535	Spar_12.496	YLR359W	S000004351	ADE13	1073	1073	4879	2607	8584	8159	6910	5941	6655	8145	4897	3473	7440	6667	2164	11748	3540	4724
Scer_12.536	Spar_12.497	YLR360W	S000004352	VPS38	1115	1115	40	62	426	388	102	55	496	713	83	79	421	538	39	184	432	609
Scer_12.537	Spar_12.498	YLR361C	S000004353	DCR2	1583	1583	144	107	604	541	279	193	423	523	115	60	469	597	69	444	346	464
Scer_12.66	Spar_12.50	YLL023C	S000003946	POM33	553	553	352	196	599	526	724	566	594	978	627	363	974	987	236	1359	792	983
Scer_12.539	Spar_12.500	YLR362W	S000004354	STE11	1742	1778	178	116	579	623	180	198	387	483	157	101	511	424	94	536	429	583
Scer_12.540	Spar_12.501	YLR363C	S000004355	NMD4	542	542	150	119	582	544	137	143	412	589	118	126	624	725	54	393	414	771
Scer_12.541	Spar_12.502	YLR363W-A	S000007620	NA	188	188	296	272	411	514	218	326	177	229	267	205	338	277	73	485	201	385
Scer_12.542	Spar_12.503	YLR364W	S000004356	GRX8	290	290	54	32	107	61	51	41	103	156	160	48	190	107	92	337	130	205
Scer_12.546	Spar_12.505	YLR368W	S000004360	MDM30	1504	1504	70	87	659	618	76	51	536	739	50	50	746	772	35	167	610	834
Scer_12.547	Spar_12.506	YLR369W	S000004361	SSQ1	1693	1693	312	205	829	862	289	318	608	807	364	301	1193	1243	203	1108	863	1258
Scer_12.548	Spar_12.507	YLR370C	S000004362	ARC18	374	374	566	404	899	823	906	1054	952	1688	637	294	943	676	470	2027	1069	1576
Scer_12.549	Spar_12.508	NA	NA	NA	2816	2809	216	248	1190	1366	338	306	702	820	310	136	1519	1945	162	808	890	1060
Scer_12.550	Spar_12.509	YLR372W	S000004364	SUR4	653	653	3283	1806	5963	5150	3239	2505	2836	3939	3845	2415	6647	6018	1232	8162	5112	6876
Scer_12.551	Spar_12.510	YLR373C	S000004365	VID22	2103	2103	332	310	903	1075	427	375	494	654	427	273	1255	1679	165	978	847	896
Scer_12.553	Spar_12.512	YLR375W	S000004367	STP3	547	547	157	134	715	722	234	266	575	1009	243	199	931	1072	147	516	643	928
Scer_12.554	Spar_12.513	YLR376C	S000004368	PSY3	670	670	16	2	192	148	35	29	165	206	12	14	229	296	15	70	237	375
Scer_12.555	Spar_12.514	YLR377C	S000004369	FBP1	790	790	3	0	3	5	1	2	11	7	11	1	29	24	4	23	27	30
Scer_12.557	Spar_12.516	YLR378C	S000004370	SEC61	1115	1115	2939	2038	5145	4159	4742	3294	2171	3374	3645	2520	4594	3771	1493	9954	1575	1661
Scer_12.558	Spar_12.517	YLR380W	S000004372	CSR1	866	866	691	510	1123	1111	1460	1428	661	1031	485	423	619	670	418	1755	499	746
Scer_12.559	Spar_12.518	YLR381W	S000004373	CTF3	1992	1992	54	46	431	453	78	58	372	528	55	70	456	447	38	236	374	449
Scer_12.560	Spar_12.519	YLR382C	S000004374	NAM2	2014	2014	275	144	1014	1315	169	206	305	490	218	268	1337	1236	118	565	775	952
Scer_12.68	Spar_12.52	YLL021W	S000003944	SPA2	3857	3911	897	741	1757	2195	1463	1436	1176	1300	817	614	2065	2559	529	2572	1072	1401
Scer_12.561	Spar_12.520	YLR383W	S000004375	SMC6	2345	2345	122	137	868	1089	148	113	462	485	97	113	809	958	114	629	625	842
Scer_12.562	Spar_12.521	YLR384C	S000004376	IKI3	3111	3060	2336	1519	4649	4358	2072	1971	1636	1947	1491	1081	4119	4049	909	5771	2147	3157
Scer_12.563	Spar_12.522	YLR385C	S000004377	SWC7	371	371	32	39	50	53	37	66	17	21	13	19	49	22	15	75	47	37
Scer_12.564	Spar_12.523	YLR386W	S000004378	VAC14	2107	2107	331	203	1140	924	424	341	651	846	280	132	1056	1044	140	878	774	996
Scer_12.565	Spar_12.524	YLR387C	S000004379	REH1	1151	1169	658	406	1371	1312	688	839	1185	1666	979	476	2071	2143	437	2589	1633	2548
Scer_12.567	Spar_12.526	YLR389C	S000004381	STE23	2494	2506	515	251	1615	1696	885	724	999	1346	685	499	2510	3026	364	1966	1354	1543
Scer_12.569	Spar_12.528	YLR390W-A	S000006429	CCW14	400	424	8441	4880	5224	2996	10445	13044	1791	3921	8011	4711	4943	3121	6823	23101	3410	2795
Scer_12.570	Spar_12.529	YLR392C	S000004384	ART10	1349	1349	61	62	469	529	76	68	315	440	60	27	404	522	28	181	327	460
Scer_12.69	Spar_12.53	YLL019C	S000003942	KNS1	1702	1702	62	16	763	660	166	260	273	450	73	75	933	1020	35	133	629	637
Scer_12.571	Spar_12.530	YLR393W	S000004385	ATP10	693	693	109	62	212	165	115	96	112	168	155	89	234	325	86	409	198	228
Scer_12.572	Spar_12.531	YLR394W	S000004386	CST9	1250	1142	0	6	478	619	24	3	303	398	2	36	487	464	1	12	351	445
Scer_12.574	Spar_12.533	YLR396C	S000004388	VPS33	1650	1650	163	93	910	910	206	171	602	795	182	112	1315	1373	116	618	802	1174
Scer_12.575	Spar_12.534	YLR397C	S000004389	AFG2	1943	1943	945	620	2011	1732	705	780	674	827	738	530	1735	1639	636	3046	1447	2012
Scer_12.576	Spar_12.535	YLR398C	S000004390	SKI2	2918	2918	882	572	2197	2059	1051	1022	1004	1082	702	397	1747	1944	361	2061	951	1294
Scer_12.577	Spar_12.536	YLR399C	S000004391	BDF1	1791	1806	1090	863	3662	3953	1203	1427	2180	2782	1365	962	4232	4629	298	1278	1754	2427
Scer_12.579	Spar_12.538	YLR401C	S000004393	DUS3	1678	1684	993	629	2166	2380	717	718	909	1118	765	752	3077	3085	505	2788	2116	3110
Scer_12.581	Spar_12.540	YLR403W	S000004395	SFP1	1343	1362	713	448	1664	1805	470	452	742	884	748	537	1619	1878	550	2272	1054	1096
Scer_12.584	Spar_12.545	YLR406C	S000004398	RPL31B	256	171	5341	4005	7705	7961	3985	5131	4451	6730	5258	3689	7060	5349	1636	8334	3725	6845
Scer_12.586	Spar_12.546	YLR407W	S000004399	NA	526	526	286	404	530	599	267	296	402	573	387	376	1000	1075	190	1034	798	1326
Scer_12.587	Spar_12.547	YLR408C	S000004400	BLS1	314	281	43	73	97	142	45	57	117	219	47	23	148	166	15	131	111	138
Scer_12.588	Spar_12.548	YLR409C	S000004401	UTP21	2176	2176	1231	990	3853	3611	1119	969	1711	1926	1422	1003	3677	3386	715	4068	2433	3392
Scer_12.589	Spar_12.549	YLR410W	S000004402	VIP1	2538	2541	1512	1080	2469	2998	2267	2616	1493	1851	1406	912	2787	3201	673	3608	1594	1871
Scer_12.71	Spar_12.55	YLL018C	S000003941	DPS1	924	924	7722	5436	8827	7698	8329	8916	5029	6742	7636	5175	9379	9429	4528	22739	7136	10379
Scer_12.599	Spar_12.551	YLR412W	S000004404	BER1	650	650	100	98	624	731	94	86	485	765	77	75	466	429	27	209	407	558
Scer_12.601	Spar_12.553	YLR413W	S000004405	NA	1630	1627	5360	3916	7353	6884	6410	5793	2786	3982	5475	3370	9499	9334	2157	11766	6471	7627
Scer_12.602	Spar_12.554	YLR414C	S000004406	PUN1	605	605	292	200	709	820	752	547	907	1455	396	167	849	896	597	3258	2428	3361
Scer_12.605	Spar_12.557	YLR417W	S000004409	VPS36	1293	1305	74	33	472	474	132	122	424	646	55	38	447	498	59	317	510	613
Scer_12.606	Spar_12.558	YLR418C	S000004410	CDC73	1027	1036	472	507	958	1114	531	717	771	1142	608	498	1047	1264	320	1468	926	1378
Scer_12.607	Spar_12.559	YLR419W	S000004411	NA	3605	3608	386	333	1454	1938	451	373	493	538	394	250	1556	1679	242	1522	805	1086
Scer_12.611	Spar_12.562	YLR420W	S000004412	URA4	804	804	1782	1597	3274	3335	906	727	1148	1715	1115	952	2367	2402	211	1202	546	811
Scer_12.612	Spar_12.563	YLR421C	S000004413	RPN13	367	370	801	473	1545	1572	646	751	1225	1718	720	405	1564	1617	350	2008	1223	2117
Scer_12.613	Spar_12.564	YLR422W	S000004414	NA	4638	4638	171	116	1075	1195	232	173	424	477	125	107	1009	1278	143	834	489	576
Scer_12.614	Spar_12.565	YLR423C	S000004415	ATG17	1079	1079	41	1	177	254	57	41	242	285	15	4	184	252	22	106	164	225
Scer_12.615	Spar_12.566	YLR424W	S000004416	SPP382	1898	1898	123	71	451	581	100	120	317	379	61	48	287	294	26	159	232	322
Scer_12.625	Spar_12.568	YLR425W	S000004417	TUS1	2972	2972	107	54	590	730	120	139	333	372	81	66	493	474	36	219	250	284
Scer_12.74	Spar_12.57	NA	NA	NA	3917	3923	341	348	1595	1883	636	391	708	857	299	262	1563	1549	130	1126	599	804
Scer_12.627	Spar_12.570	YLR427W	S000004419	MAG2	1613	1613	190	129	925	959	350	298	723	931	200	123	952	1033	150	705	694	865
Scer_12.628	Spar_12.572	YLR429W	S000004421	CRN1	1627	1645	2000	1270	2913	2984	2227	2544	2058	2715	1386	1208	2543	2641	948	4567	1963	2619
Scer_12.629	Spar_12.573	YLR430W	S000004422	SEN1	5209	5215	575	383	2706	3340	696	533	1060	1322	503	293	2351	2358	381	2078	1163	1448
Scer_12.630	Spar_12.574	YLR431C	S000004423	ATG23	1267	1267	31	18	223	250	46	56	226	336	62	66	650	824	74	356	574	861
Scer_12.631	Spar_12.575	NA	NA	NA	536	729	2351	1653	3578	3083	4565	4066	2923	3657	2380	1687	3326	3339	1087	5524	1857	2457
Scer_12.632	Spar_12.576	NA	NA	NA	1097	1097	308	247	836	933	479	410	707	823	270	203	566	643	147	806	374	521
Scer_12.634	Spar_12.578	YLR435W	S000004427	TSR2	556	553	786	535	1295	1109	549	578	693	809	1253	765	1985	1945	457	2542	1279	2312
Scer_12.635	Spar_12.579	YLR436C	S000004428	ECM30	2963	2966	168	136	1192	1446	421	352	761	877	234	329	1462	1921	156	872	811	870
Scer_12.75	Spar_12.58	YLL014W	S000003937	EMC6	192	192	366	250	876	703	379	386	579	931	248	144	670	538	52	373	414	780
Scer_12.636	Spar_12.580	YLR437C	S000004429	DIF1	201	187	360	511	453	573	435	639	389	624	568	357	528	421	388	1439	537	858
Scer_12.637	Spar_12.581	YLR438W	S000004430	CAR2	818	818	4082	2593	2594	1683	5101	5411	716	1552	2000	1305	1563	1381	1583	7457	1016	1223
Scer_12.639	Spar_12.583	YLR439W	S000004431	MRPL4	890	890	687	355	1301	1291	561	458	481	827	1062	651	1334	1413	587	2339	1004	1179
Scer_12.640	Spar_12.584	YLR440C	S000004432	SEC39	2016	2016	323	152	1376	1569	414	361	1029	1281	217	123	1298	1474	185	949	1006	1359
Scer_12.642	Spar_12.586	YLR442C	S000004434	SIR3	2552	2588	246	291	886	1032	245	253	472	528	208	167	841	1133	131	734	807	958
Scer_12.643	Spar_12.587	YLR443W	S000004435	ECM7	904	904	73	126	596	726	151	89	401	544	75	53	587	626	52	300	891	1285
Scer_12.76	Spar_12.59	YLL013C	S000003936	PUF3	2162	2129	849	611	999	1064	998	1013	234	376	706	473	1105	1029	788	3128	390	345
Scer_12.646	Spar_12.590	YLR446W	S000004438	NA	962	962	58	28	118	140	60	69	99	206	21	26	100	149	12	99	135	199
Scer_12.647	Spar_12.591	YLR447C	S000004439	VMA6	456	456	1159	716	3831	3789	2519	1818	2712	3699	1327	767	3211	3261	748	4524	2569	3814
Scer_12.648	Spar_12.592	YLR448W	S000004440	RPL6B	128	107	10878	8799	10654	9192	10700	12827	5469	8007	11255	8465	11981	9689	4874	21248	8107	12355
Scer_12.649	Spar_12.593	YLR449W	S000004441	FPR4	737	762	2031	2064	5497	5927	2484	2257	2799	3206	2054	1759	5903	5600	1279	7586	4006	6639
Scer_12.650	Spar_12.594	NA	NA	NA	2433	2231	292	231	822	967	804	493	671	932	297	222	831	936	212	1266	613	693
Scer_12.651	Spar_12.595	YLR451W	S000004443	LEU3	1967	1967	227	231	944	1072	207	165	511	650	149	100	1038	1159	87	487	846	1119
Scer_12.652	Spar_12.596	YLR452C	S000004444	SST2	1787	1787	23	8	299	337	841	640	978	1266	16	20	322	363	11	37	353	451
Scer_12.653	Spar_12.597	YLR453C	S000004445	RIF2	1161	1161	35	28	170	257	27	33	64	124	32	41	130	198	19	91	133	127
Scer_12.654	Spar_12.598	YLR454W	S000004446	FMP27	6026	6029	198	111	1263	1713	381	210	576	629	168	137	1639	1956	96	821	683	974
Scer_12.77	Spar_12.60	YLL012W	S000003935	YEH1	1335	1335	253	248	1013	1075	351	261	361	543	243	184	1094	1000	478	2883	2766	3584
Scer_12.658	Spar_12.603	YLR455W	S000004447	NA	836	836	255	132	706	883	182	206	520	700	107	77	504	605	41	284	312	454
Scer_12.659	Spar_12.604	YLR456W	S000004448	NA	583	583	37	29	143	159	38	18	151	241	26	40	140	171	19	105	187	319
Scer_12.660	Spar_12.605	YLR457C	S000004449	NBP1	919	919	66	18	253	301	50	99	243	291	73	36	222	155	29	129	162	251
Scer_12.661	Spar_12.606	YLR459W	S000004451	GAB1	803	747	288	234	872	788	475	307	429	719	142	93	598	670	86	444	383	467
Scer_12.78	Spar_12.61	YLL011W	S000003934	SOF1	1014	1014	710	362	1686	1612	467	421	692	826	700	322	1651	1526	361	2152	1201	2058
Scer_12.79	Spar_12.62	YLL010C	S000003933	PSR1	1053	1014	525	267	1151	1177	504	517	524	711	430	294	871	656	275	1126	565	675
Scer_12.81	Spar_12.64	YLL008W	S000003931	DRS1	1597	1576	1959	1231	4273	3964	1521	1898	1612	1775	2231	1768	3927	4032	923	5358	2024	3073
Scer_12.82	Spar_12.65	YLL007C	S000003930	NA	1763	1763	111	36	355	438	119	58	238	286	153	98	358	414	60	302	139	168
Scer_12.84	Spar_12.66	YLL006W	S000003929	MMM1	947	947	97	71	372	307	215	145	268	321	56	75	324	298	30	198	198	221
Scer_12.85	Spar_12.67	YLL005C	S000003928	SPO75	2007	2007	0	0	6	25	0	0	1	3	0	0	8	51	2	12	14	8
Scer_12.86	Spar_12.68	YLL004W	S000003927	ORC3	1547	1547	140	92	579	531	161	129	417	634	165	147	594	673	73	458	509	636
Scer_12.87	Spar_12.69	YLL003W	S000003926	SFI1	2441	2441	36	31	655	832	62	51	421	568	41	99	695	852	20	144	519	801
Scer_12.88	Spar_12.70	YLL002W	S000003925	RTT109	1086	1086	123	141	469	391	116	94	369	545	108	31	475	377	31	259	346	531
Scer_12.89	Spar_12.71	YLL001W	S000003924	DNM1	1491	1491	544	421	1019	1234	633	672	744	890	730	337	1089	1185	332	1786	751	1070
Scer_12.90	Spar_12.72	YLR001C	S000003991	NA	2053	2053	119	114	450	606	275	199	408	604	119	106	443	637	71	345	369	380
Scer_12.91	Spar_12.73	YLR002C	S000003992	NOC3	1642	1642	1140	749	2119	2573	734	679	1020	1302	933	638	2738	2597	391	2782	2074	2730
Scer_12.92	Spar_12.74	YLR003C	S000003993	CMS1	601	601	728	406	1607	1469	348	365	800	1117	904	456	2169	2506	353	2160	1757	3017
Scer_12.93	Spar_12.75	YLR004C	S000003994	THI73	904	901	7	8	29	19	8	13	27	41	15	16	80	93	4	44	105	89
Scer_12.94	Spar_12.76	YLR005W	S000003995	SSL1	884	878	293	166	766	620	264	293	600	805	288	201	725	643	93	576	553	814
Scer_12.95	Spar_12.77	YLR006C	S000003996	SSK1	1579	1579	165	84	750	749	236	294	494	663	180	124	906	1034	199	829	1049	1207
Scer_12.96	Spar_12.78	YLR007W	S000003997	NSE1	819	819	66	58	511	458	116	71	364	621	148	81	746	599	114	566	652	1133
Scer_12.97	Spar_12.79	YLR008C	S000003998	PAM18	336	336	670	406	1404	944	348	404	489	798	858	334	1096	840	152	836	555	873
Scer_12.98	Spar_12.80	YLR009W	S000003999	RLP24	346	349	961	812	2250	2050	769	787	934	1338	1136	1028	2569	2852	550	3541	1677	2819
Scer_12.99	Spar_12.81	YLR010C	S000004000	TEN1	483	483	17	9	100	126	21	10	113	209	6	2	82	58	3	22	77	131
Scer_12.101	Spar_12.85	YLR011W	S000004001	LOT6	546	549	60	15	189	111	103	90	176	370	115	81	377	376	115	559	544	856
Scer_12.102	Spar_12.86	YLR012C	S000004002	NA	227	227	0	0	2	0	4	0	2	1	0	0	11	2	2	1	15	19
Scer_12.103	Spar_12.87	YLR013W	S000004003	GAT3	364	358	0	0	0	0	0	0	0	1	0	0	1	11	0	0	0	0
Scer_12.104	Spar_12.88	YLR014C	S000004004	PPR1	2344	2344	60	37	718	611	74	60	248	316	74	73	722	827	79	478	557	707
Scer_12.105	Spar_12.89	YLR015W	S000004005	BRE2	1396	1396	170	139	702	639	179	197	412	515	131	144	612	557	77	502	500	825
Scer_12.106	Spar_12.90	YLR016C	S000004006	PML1	488	488	88	143	446	445	127	131	392	531	124	140	547	467	59	377	488	869
Scer_12.107	Spar_12.91	YLR017W	S000004007	MEU1	806	806	1226	842	2473	2144	1411	1414	1501	2058	1064	674	1950	1660	742	3123	1357	2159
Scer_12.108	Spar_12.92	YLR018C	S000004008	POM34	736	736	265	210	884	780	429	321	781	1116	325	263	872	828	199	1049	942	1396
Scer_12.109	Spar_12.93	YLR019W	S000004009	PSR2	826	820	316	307	1064	885	551	571	797	1017	239	219	828	1053	258	1022	911	1174
Scer_12.110	Spar_12.94	YLR020C	S000004010	YEH2	1163	1163	232	156	1101	1108	332	196	708	939	236	172	1049	851	147	886	788	1207
Scer_12.111	Spar_12.95	YLR021W	S000004011	IRC25	405	408	226	162	542	496	216	186	426	714	228	174	643	651	71	356	419	752
Scer_12.112	Spar_12.96	YLR022C	S000004012	SDO1	538	538	599	416	998	956	464	547	582	915	441	219	846	891	273	1431	952	1625
Scer_12.113	Spar_12.97	YLR023C	S000004013	IZH3	1285	1285	189	205	905	990	219	187	425	530	325	216	1081	1017	140	907	766	915
Scer_12.114	Spar_12.98	YLR024C	S000004014	UBR2	4410	4398	125	50	682	917	166	106	235	253	98	30	567	780	42	316	277	319
Scer_12.115	Spar_12.99	YLR025W	S000004015	SNF7	451	451	561	393	1004	1031	581	635	965	1274	614	493	1216	1270	330	1584	931	1694
Scer_13.102	Spar_13.100	YML053C	S000004517	NA	603	588	157	110	528	519	264	291	688	1116	240	228	521	543	192	885	525	731
Scer_13.103	Spar_13.101	YML052W	S000004516	SUR7	655	649	1158	660	2485	2132	2007	1556	1735	2590	1448	1090	2717	2462	602	3735	1996	2430
Scer_13.104	Spar_13.102	YML051W	S000004515	GAL80	980	980	47	78	932	1139	109	76	519	803	15	15	364	456	26	119	292	420
Scer_13.105	Spar_13.103	YML050W	S000004514	AIM32	764	723	67	30	198	171	33	39	135	210	58	66	247	155	23	157	266	377
Scer_13.107	Spar_13.106	YML048W	S000004511	GSF2	897	903	1205	882	2863	2569	1833	1516	1890	2459	1077	763	2711	2575	697	3787	1966	2609
Scer_13.108	Spar_13.107	YML047C	S000004510	PRM6	868	868	0	0	2	3	0	2	12	16	0	0	1	0	0	0	0	5
Scer_13.109	Spar_13.108	YML046W	S000004509	PRP39	1411	1411	168	113	837	851	227	133	579	753	261	115	851	876	98	560	544	869
Scer_13.14	Spar_13.11	YML130C	S000004599	ERO1	1145	1145	900	729	2058	2176	936	986	1083	1293	834	619	2258	2467	615	4236	1795	2727
Scer_13.120	Spar_13.111	YML043C	S000004507	RRN11	1384	1402	70	30	720	794	73	48	352	383	81	55	547	581	39	273	616	1035
Scer_13.121	Spar_13.112	YML042W	S000004506	CAT2	1569	1569	1	9	86	105	18	9	121	176	19	0	180	203	15	54	191	253
Scer_13.122	Spar_13.113	YML041C	S000004505	VPS71	686	686	215	187	459	491	145	188	376	609	235	128	420	444	99	464	336	558
Scer_13.131	Spar_13.115	YML038C	S000004502	YMD8	909	909	90	73	1212	1108	281	192	681	1044	110	153	1031	837	78	487	927	1254
Scer_13.132	Spar_13.116	YML037C	S000004501	NA	932	932	66	54	177	126	75	58	80	95	60	34	183	109	53	153	156	166
Scer_13.134	Spar_13.118	YML035C	S000004498	AMD1	1589	1589	1192	800	2089	2349	1223	1308	928	1162	822	505	1613	1621	432	2223	1008	1308
Scer_13.137	Spar_13.121	YML032C	S000004494	RAD52	1087	1093	280	197	1162	1277	245	255	689	1005	263	177	911	995	232	1217	829	1372
Scer_13.138	Spar_13.122	YML031W	S000004493	NDC1	1536	1536	542	347	1799	1827	720	484	1199	1676	461	283	1890	2151	270	1657	1607	2152
Scer_13.139	Spar_13.123	YML030W	S000004492	RCF1	313	313	215	188	557	504	184	230	319	438	117	147	339	372	92	346	263	460
Scer_13.140	Spar_13.124	YML029W	S000004491	USA1	1791	1791	269	159	810	907	429	385	598	721	275	193	805	993	167	886	632	773
Scer_13.141	Spar_13.125	YML028W	S000004490	TSA1	255	255	12499	8699	14681	12734	26038	21648	12103	21419	19427	12764	18687	14877	13165	55820	12609	18588
Scer_13.142	Spar_13.126	YML027W	S000004489	YOX1	913	910	414	331	654	490	540	500	290	368	385	203	518	447	364	1355	418	498
Scer_13.144	Spar_13.128	YML025C	S000004487	YML6	626	626	668	611	1262	1291	490	612	622	950	1014	779	1539	1562	482	1857	1229	1689
Scer_13.16	Spar_13.13	YML128C	S000004597	MSC1	1190	1190	26	11	389	486	141	133	620	1063	35	6	336	531	26	126	272	294
Scer_13.146	Spar_13.130	YML023C	S000004485	NSE5	1408	1408	76	47	920	939	61	58	503	691	46	40	1254	1404	20	152	952	1442
Scer_13.147	Spar_13.131	YML022W	S000004484	APT1	353	353	1962	966	3058	2073	1306	1236	1322	2194	2349	1198	4159	3613	644	4148	2386	3919
Scer_13.148	Spar_13.132	YML021C	S000004483	UNG1	918	939	239	188	556	571	421	459	488	620	266	166	713	644	127	783	519	846
Scer_13.149	Spar_13.133	YML020W	S000004482	NA	1545	1542	129	117	490	706	163	143	458	574	91	97	393	532	77	295	353	467
Scer_13.150	Spar_13.134	YML019W	S000004481	OST6	752	752	256	193	948	978	349	314	757	1031	266	154	990	1160	136	910	739	938
Scer_13.151	Spar_13.135	YML018C	S000004480	NA	855	855	376	327	1741	1448	406	262	893	1088	462	292	1422	1305	191	1283	1091	1408
Scer_13.153	Spar_13.137	YML016C	S000004478	PPZ1	1253	1247	391	319	1194	1113	351	322	742	1013	340	224	754	831	270	1055	661	699
Scer_13.154	Spar_13.138	YML015C	S000004477	TAF11	820	820	171	103	505	503	167	167	453	708	216	144	693	806	146	873	644	930
Scer_13.155	Spar_13.139	YML014W	S000004476	TRM9	608	608	412	286	770	692	437	558	578	754	326	264	649	495	170	865	519	898
Scer_13.17	Spar_13.14	YML127W	S000004596	RSC9	1202	1202	564	568	1402	1538	847	867	1053	1379	659	360	1429	1329	275	1422	886	1242
Scer_13.156	Spar_13.140	YML013W	S000004475	UBX2	1378	1369	344	200	716	774	531	548	538	751	329	293	804	711	222	971	514	588
Scer_13.157	Spar_13.141	YML012W	S000004473	ERV25	264	264	1481	1108	3339	3488	2288	2147	2621	3562	1316	964	3842	3714	619	3416	2595	4405
Scer_13.158	Spar_13.142	YML011C	S000004472	RAD33	463	463	77	54	229	218	76	86	195	299	79	49	275	205	51	251	205	367
Scer_13.159	Spar_13.143	YML010W	S000004470	SPT5	2000	2007	3593	2237	4335	4332	3569	4847	2241	2529	3030	2034	3869	3854	1520	7323	2205	3088
Scer_13.161	Spar_13.145	YML008C	S000004467	ERG6	647	647	4422	2391	8367	8575	4444	4121	5103	7096	3453	2349	7259	6307	2254	14043	6917	11610
Scer_13.162	Spar_13.147	YML007W	S000004466	YAP1	1549	1495	694	592	2145	2781	651	739	1337	1791	889	530	2479	2823	631	3411	2199	2952
Scer_13.163	Spar_13.148	YML006C	S000004465	GIS4	1837	1837	159	150	741	747	188	139	430	510	128	160	626	704	154	673	549	727
Scer_13.18	Spar_13.15	YML126C	S000004595	ERG13	658	623	7350	4198	8599	7835	6568	5920	3180	3996	5003	2990	6653	7184	5201	30259	8752	11095
Scer_13.166	Spar_13.153	YML005W	S000004464	TRM12	1249	1249	134	113	472	554	123	128	339	467	245	129	647	700	81	496	454	708
Scer_13.167	Spar_13.154	YML004C	S000004463	GLO1	768	768	941	511	1840	1827	1438	1371	1736	2584	546	222	1149	1080	469	2554	1335	2093
Scer_13.170	Spar_13.156	YML001W	S000004460	YPT7	289	289	458	259	1164	1087	829	908	1191	1893	354	217	875	687	208	925	760	1251
Scer_13.171	Spar_13.157	YMR001C	S000004603	CDC5	1456	1456	486	305	1946	2010	477	488	1009	1114	290	248	1692	1638	205	1191	1240	1646
Scer_13.173	Spar_13.159	YMR002W	S000004604	MIC17	384	378	2453	1976	2903	2142	2123	2673	1600	3161	3884	2807	3804	3120	3347	11834	4873	6853
Scer_13.19	Spar_13.16	YML125C	S000004594	PGA3	328	328	549	468	1590	1990	1087	823	1186	1854	632	450	1760	1751	624	3573	1844	2896
Scer_13.174	Spar_13.160	YMR003W	S000004605	AIM34	518	515	74	42	244	201	68	76	180	281	56	46	187	221	33	123	95	158
Scer_13.175	Spar_13.161	YMR004W	S000004606	MVP1	1002	1002	209	271	775	989	348	355	676	1016	269	242	662	831	171	944	666	957
Scer_13.176	Spar_13.162	YMR005W	S000004607	TAF4	790	796	724	406	1287	1352	466	533	840	1230	440	294	888	964	272	1305	904	1418
Scer_13.177	Spar_13.163	NA	NA	NA	1474	1448	1788	1317	2339	2191	1984	1889	981	1462	1715	1182	2596	2720	677	3561	1532	1829
Scer_13.179	Spar_13.165	NA	NA	NA	1441	1373	1762	1271	2645	2435	995	908	689	913	2335	1514	5570	6268	2975	14098	6333	6803
Scer_13.180	Spar_13.166	YMR009W	S000004611	ADI1	385	385	380	378	737	611	196	272	360	540	463	173	1195	1072	394	1822	1567	2282
Scer_13.181	Spar_13.167	YMR010W	S000004612	NA	840	846	258	219	1191	1176	266	276	584	853	183	215	991	939	118	733	1002	1094
Scer_13.182	Spar_13.168	NA	NA	NA	1006	1050	6380	4641	24142	28845	4247	3687	9946	15063	3498	3322	19299	26718	2664	18006	27055	28298
Scer_13.184	Spar_13.172	YMR012W	S000004614	CLU1	2992	2992	6251	3903	8273	8998	6805	6295	3355	3936	4350	2524	7417	7482	2160	12701	3653	4679
Scer_13.185	Spar_13.173	YMR013C	S000004615	SEC59	1335	1335	131	150	772	1028	193	128	533	748	174	123	1031	1094	100	637	774	1022
Scer_13.187	Spar_13.175	YMR014W	S000004616	BUD22	1229	1229	818	424	2138	2172	389	474	1017	1162	482	429	2038	1896	238	1428	1483	2454
Scer_13.188	Spar_13.176	YMR015C	S000004617	ERG5	1022	1022	2165	1432	3362	3553	1976	1637	1359	1765	1962	1164	3075	3061	1630	10020	4261	5052
Scer_13.189	Spar_13.177	YMR016C	S000004618	SOK2	2093	2051	721	588	1248	1240	504	775	519	773	881	598	1332	1367	343	1507	558	666
Scer_13.190	Spar_13.178	YMR017W	S000004619	SPO20	1099	1087	7	0	25	20	7	8	16	37	7	7	53	87	1	14	33	43
Scer_13.191	Spar_13.179	YMR018W	S000004620	NA	1407	1407	0	0	38	18	2	0	45	77	1	0	96	61	2	7	113	183
Scer_13.21	Spar_13.18	YML123C	S000004592	PHO84	472	469	3188	1815	5200	5243	12400	9192	4035	5834	2565	1498	5976	6635	333	1771	1320	1307
Scer_13.193	Spar_13.181	YMR020W	S000004622	FMS1	1273	1273	44	61	381	360	122	132	391	607	51	32	401	653	73	441	750	996
Scer_13.194	Spar_13.182	YMR021C	S000004623	MAC1	967	967	137	87	398	405	127	176	318	446	89	69	320	320	43	266	300	455
Scer_13.195	Spar_13.183	YMR022W	S000004624	UBC7	309	309	504	450	804	732	724	758	733	1059	418	241	611	576	403	1551	559	923
Scer_13.196	Spar_13.184	YMR023C	S000004625	MSS1	1382	1013	40	11	223	206	33	24	188	266	72	61	316	237	19	94	168	242
Scer_13.198	Spar_13.187	YMR024W	S000004626	MRPL3	915	879	701	463	1421	1280	421	395	679	1020	674	433	1649	1381	484	2286	1310	2075
Scer_13.199	Spar_13.188	YMR025W	S000004627	CSI1	859	859	46	47	150	107	44	31	101	193	34	24	164	178	23	93	146	227
Scer_13.200	Spar_13.189	YMR026C	S000004628	PEX12	1071	1071	70	17	560	618	118	90	412	607	34	17	274	267	26	123	268	348
Scer_13.201	Spar_13.190	YMR027W	S000004629	NA	1237	1243	918	588	1928	1770	1626	1721	1731	2389	582	343	1500	1313	350	2041	1181	1620
Scer_13.202	Spar_13.191	YMR028W	S000004630	TAP42	806	806	178	98	504	561	174	156	435	561	142	96	428	422	76	424	326	518
Scer_13.203	Spar_13.192	YMR029C	S000004631	FAR8	1300	1300	181	140	938	1142	253	184	751	1084	212	165	951	1051	150	898	764	1119
Scer_13.204	Spar_13.193	YMR030W	S000004632	RSF1	829	817	46	49	237	245	68	53	241	356	31	5	98	136	12	59	111	101
Scer_13.205	Spar_13.194	YMR031C	S000004633	EIS1	2097	2094	862	505	1550	2240	972	1087	1428	1670	918	674	1553	2174	511	2584	1168	1465
Scer_13.207	Spar_13.196	YMR032W	S000004635	HOF1	1641	1641	220	228	1183	1189	235	197	741	827	233	179	956	979	147	780	670	997
Scer_13.210	Spar_13.199	YMR034C	S000004637	NA	1018	1052	9	13	174	184	33	21	122	190	14	23	114	125	4	21	50	73
Scer_13.23	Spar_13.20	YML121W	S000004590	GTR1	651	651	158	131	507	576	259	258	570	818	149	126	449	504	64	378	383	594
Scer_13.211	Spar_13.200	YMR035W	S000004638	IMP2	345	345	40	32	205	165	85	76	245	385	19	15	76	81	3	49	49	81
Scer_13.212	Spar_13.201	YMR036C	S000004639	MIH1	1421	1415	82	40	405	535	103	91	288	377	80	62	439	449	75	358	332	509
Scer_13.213	Spar_13.202	YMR037C	S000004640	MSN2	1711	1714	686	482	1132	1448	505	618	613	901	558	315	1078	1231	302	1528	623	710
Scer_13.214	Spar_13.203	YMR038C	S000004641	CCS1	683	683	2456	1742	2447	2190	2571	3089	2036	2778	1272	804	2027	1690	803	3439	1541	2738
Scer_13.215	Spar_13.204	YMR039C	S000004642	SUB1	623	626	493	332	924	1000	559	576	896	1069	403	379	1065	1077	275	1475	867	1368
Scer_13.216	Spar_13.205	YMR040W	S000004643	YET2	367	367	1	1	79	106	8	4	65	135	10	16	175	175	3	41	121	171
Scer_13.217	Spar_13.206	YMR041C	S000004644	ARA2	739	808	64	64	200	201	93	56	209	384	119	86	303	341	63	332	234	377
Scer_13.219	Spar_13.208	YMR042W	S000004645	ARG80	495	513	99	111	271	238	139	182	200	309	154	124	287	255	87	282	204	231
Scer_13.220	Spar_13.209	YMR043W	S000004646	MCM1	473	526	407	404	1369	1294	545	518	979	1260	416	304	1181	1205	506	2078	998	1220
Scer_13.24	Spar_13.21	YML120C	S000004589	NDI1	1191	1191	527	348	1062	1035	309	341	576	897	358	222	933	1053	215	1308	1060	1216
Scer_13.221	Spar_13.210	YMR044W	S000004647	IOC4	1220	1256	446	290	1079	1003	397	435	717	799	469	363	1321	1305	134	781	618	975
Scer_13.233	Spar_13.215	YMR047C	S000004650	NUP116	2987	2975	1394	993	2588	3094	1371	1505	1648	1902	1428	951	1848	2417	648	3196	1166	1377
Scer_13.234	Spar_13.216	YMR048W	S000004651	CSM3	828	831	78	87	324	287	160	154	354	487	118	74	517	435	59	335	320	577
Scer_13.235	Spar_13.217	YMR049C	S000004652	ERB1	1816	1813	2537	1563	4180	4042	1476	1593	1352	1727	2719	1729	3929	3479	1384	7783	2445	3622
Scer_13.25	Spar_13.22	YML119W	S000004588	NA	958	958	231	206	701	750	272	253	556	811	308	234	804	875	262	968	873	1199
Scer_13.248	Spar_13.222	YMR052W	S000004656	FAR3	491	491	19	24	149	170	25	37	129	191	16	0	118	92	14	81	128	156
Scer_13.250	Spar_13.223	NA	NA	NA	1935	1935	11	11	135	161	30	27	90	103	2	19	211	183	15	74	299	340
Scer_13.251	Spar_13.224	NA	NA	NA	1836	1833	320	191	1751	1806	646	448	874	1071	354	254	1553	1811	246	1542	1257	1517
Scer_13.252	Spar_13.225	YMR055C	S000004659	BUB2	788	788	49	58	193	166	126	96	152	275	76	58	294	416	47	283	291	396
Scer_13.253	Spar_13.226	YMR056C	S000004660	AAC1	818	818	7	3	163	191	27	28	133	211	29	11	202	206	12	28	152	225
Scer_13.255	Spar_13.228	YMR058W	S000004662	FET3	1362	1365	2078	1769	2911	3621	6383	5411	3006	3716	3721	2642	4296	5395	2885	14890	3529	4328
Scer_13.256	Spar_13.229	YMR059W	S000004663	SEN15	267	327	42	45	180	189	84	60	138	241	67	73	114	194	19	140	116	152
Scer_13.26	Spar_13.23	YML118W	S000004587	NGL3	1351	1336	1	0	18	9	9	10	16	22	14	8	189	161	17	56	120	168
Scer_13.257	Spar_13.230	YMR060C	S000004664	SAM37	849	876	190	80	614	570	214	174	425	733	260	188	741	706	130	691	619	1007
Scer_13.258	Spar_13.231	YMR061W	S000004665	RNA14	1304	1304	352	404	1483	1542	400	308	1061	1379	341	309	1553	1880	281	1302	1131	1534
Scer_13.259	Spar_13.232	YMR062C	S000004666	ARG7	938	938	387	332	761	799	532	575	642	952	218	174	355	518	120	726	354	580
Scer_13.260	Spar_13.233	YMR063W	S000004667	RIM9	627	630	28	19	107	129	53	40	74	99	26	25	143	114	8	38	84	102
Scer_13.261	Spar_13.234	YMR064W	S000004668	AEP1	1474	1420	193	164	996	1122	113	139	642	791	162	196	1027	1242	78	452	806	965
Scer_13.262	Spar_13.235	YMR065W	S000004669	KAR5	1278	1371	3	3	174	171	13	4	248	349	9	4	419	511	4	18	301	517
Scer_13.263	Spar_13.236	YMR066W	S000004670	SOV1	2386	2386	65	40	581	667	50	68	300	425	103	73	538	513	63	344	415	530
Scer_13.264	Spar_13.237	YMR067C	S000004671	UBX4	1211	1214	451	374	878	1077	461	554	709	1091	449	321	1031	1132	463	2093	1164	1587
Scer_13.265	Spar_13.238	YMR068W	S000004672	AVO2	1027	1045	36	38	227	213	50	42	218	376	55	61	276	364	76	331	353	515
Scer_13.266	Spar_13.239	YMR069W	S000004673	NAT4	621	612	48	17	58	87	31	20	30	41	85	15	90	84	30	202	75	94
Scer_13.27	Spar_13.24	YML117W	S000004585	NAB6	2700	2703	413	388	1758	2083	768	752	1373	1705	418	301	1638	1640	414	1939	1459	1715
Scer_13.268	Spar_13.241	YMR071C	S000004675	TVP18	394	394	222	143	706	638	577	451	955	1580	247	170	789	719	138	783	689	1132
Scer_13.269	Spar_13.242	YMR072W	S000004676	ABF2	474	474	917	568	1418	1345	1799	1932	1708	2824	906	653	1176	1199	458	2548	757	1123
Scer_13.270	Spar_13.243	YMR073C	S000004677	IRC21	413	413	162	54	298	287	160	194	271	494	165	150	339	329	156	528	405	647
Scer_13.271	Spar_13.244	YMR074C	S000004678	NA	304	304	644	275	1051	773	583	811	817	1357	624	400	1200	1169	267	1536	994	1817
Scer_13.272	Spar_13.245	YMR075W	S000004680	RCO1	1650	1650	188	99	621	812	160	201	393	582	202	299	774	1065	100	534	590	778
Scer_13.273	Spar_13.246	YMR076C	S000004681	PDS5	3023	3164	503	267	1294	1449	675	510	721	755	529	375	1499	1900	168	1352	844	990
Scer_13.28	Spar_13.25	YML116W	S000004584	ATR1	1308	1317	300	146	1098	850	192	125	521	576	92	41	644	675	31	245	587	786
Scer_13.275	Spar_13.250	YMR077C	S000004682	VPS20	567	567	82	84	399	483	86	53	278	433	59	90	405	420	30	247	269	470
Scer_13.276	Spar_13.251	YMR078C	S000004683	CTF18	1808	1808	183	74	865	1070	218	212	655	824	159	87	725	771	109	632	698	1003
Scer_13.277	Spar_13.252	YMR079W	S000004684	SEC14	479	479	1899	1264	1901	1826	2104	2133	858	1073	2394	2095	3154	3119	1179	6985	2024	2626
Scer_13.278	Spar_13.253	YMR080C	S000004685	NAM7	1936	1936	1075	834	2929	3315	969	998	1195	1379	996	806	2871	2897	568	3123	1872	2228
Scer_13.279	Spar_13.254	YMR081C	S000004686	ISF1	853	844	10	25	235	607	11	14	173	281	30	48	504	908	57	283	672	555
Scer_13.281	Spar_13.256	YMR083W	S000004688	ADH3	786	756	2683	1935	5100	5350	5380	6330	6617	10278	3193	2480	4909	4561	1996	10300	4792	7464
Scer_13.284	Spar_13.258	YMR086W	S000004692	SEG1	2415	2412	606	506	1219	1739	641	831	746	1026	522	307	968	1148	217	1169	744	735
Scer_13.29	Spar_13.26	YML115C	S000004583	VAN1	1130	1130	660	481	1612	1601	1014	900	1199	1588	503	386	1590	1614	300	1731	878	1084
Scer_13.286	Spar_13.260	YMR087W	S000004693	NA	676	676	61	22	192	266	115	110	245	396	53	52	310	309	19	98	160	277
Scer_13.287	Spar_13.261	YMR088C	S000004694	VBA1	1268	1268	229	149	1011	1148	443	309	671	878	232	157	1453	1445	88	543	751	948
Scer_13.288	Spar_13.262	NA	NA	NA	1928	1928	491	326	2437	2938	558	484	1141	1362	495	276	2276	2269	313	1759	1260	1798
Scer_13.289	Spar_13.263	YMR090W	S000004696	NA	581	581	18	20	244	233	91	92	269	404	216	74	435	348	186	980	570	1007
Scer_13.290	Spar_13.264	YMR091C	S000004697	NPL6	915	918	831	507	1677	1922	802	972	1281	1658	662	365	1813	2018	180	1033	1013	1587
Scer_13.291	Spar_13.265	YMR092C	S000004698	AIP1	1415	1415	1120	808	2358	2382	1916	1947	2031	2906	1419	787	2333	2538	823	4541	1795	2657
Scer_13.292	Spar_13.266	YMR093W	S000004699	UTP15	1081	1081	1032	928	2151	2099	826	782	918	1132	855	726	2223	2166	671	3483	1983	2926
Scer_13.293	Spar_13.267	YMR094W	S000004700	CTF13	1133	1136	31	14	209	207	32	25	95	84	27	3	236	279	10	79	151	209
Scer_13.294	Spar_13.268	YMR095C	S000004701	SNO1	585	585	0	0	1	0	0	4	4	12	5	18	23	12	15	89	51	52
Scer_13.295	Spar_13.269	YMR096W	S000004702	SNZ1	655	655	3	38	212	252	13	19	102	146	161	55	402	363	321	1203	676	999
Scer_13.30	Spar_13.27	YML114C	S000004582	TAF8	1220	1220	205	203	1059	1191	272	251	652	898	209	217	809	920	192	860	715	941
Scer_13.296	Spar_13.270	YMR097C	S000004703	MTG1	810	813	69	82	487	470	105	72	426	708	86	57	491	485	25	136	278	426
Scer_13.297	Spar_13.271	YMR098C	S000004704	ATP25	1707	1707	167	143	879	960	148	109	429	614	206	179	1137	1230	107	513	754	1020
Scer_13.302	Spar_13.275	YMR099C	S000004705	NA	610	610	1353	707	1970	1850	1812	1736	1802	2785	1302	796	2385	2345	642	3647	1812	2971
Scer_13.303	Spar_13.276	YMR100W	S000004706	MUB1	1440	1437	169	157	668	619	207	163	281	334	181	49	561	598	63	390	342	398
Scer_13.304	Spar_13.277	YMR101C	S000004707	SRT1	887	890	1	0	20	34	1	0	18	37	1	4	13	2	1	3	13	15
Scer_13.305	Spar_13.278	YMR102C	S000004708	NA	2022	2025	352	316	4262	4790	313	336	1406	1555	341	182	3543	4129	187	1020	2456	2390
Scer_13.31	Spar_13.28	YML113W	S000004581	DAT1	384	405	428	321	721	760	327	333	466	761	547	453	802	855	382	1375	911	1201
Scer_13.307	Spar_13.280	NA	NA	NA	1675	1675	93	60	649	906	93	108	453	628	53	3	282	340	44	158	850	644
Scer_13.308	Spar_13.281	NA	NA	NA	1378	1378	103	49	1225	2095	411	486	1954	3247	92	94	1224	2005	71	205	899	722
Scer_13.310	Spar_13.282	YMR106C	S000004712	YKU80	1273	1264	58	29	261	303	100	87	204	286	48	51	179	241	35	143	142	155
Scer_13.314	Spar_13.287	YMR107W	S000004713	SPG4	177	177	0	0	1	4	4	1	12	23	0	0	2	0	0	0	2	1
Scer_13.315	Spar_13.288	YMR108W	S000004714	ILV2	1236	1236	6105	4839	6826	7341	4721	5183	3305	3986	5157	4273	6821	7011	3697	17681	4413	5813
Scer_13.316	Spar_13.289	NA	NA	NA	2343	2402	1121	834	2739	3040	1533	1377	1519	1989	806	519	2242	2679	589	3014	1374	1657
Scer_13.32	Spar_13.29	YML112W	S000004580	CTK3	738	729	296	208	513	394	289	288	408	632	333	386	501	512	212	1004	471	618
Scer_13.317	Spar_13.290	YMR110C	S000004716	HFD1	1451	1451	461	293	976	1012	515	620	855	1234	464	237	1017	1203	269	1611	835	1144
Scer_13.318	Spar_13.291	YMR111C	S000004717	NA	1051	1042	75	54	246	407	70	91	271	358	48	45	220	305	25	135	175	249
Scer_13.320	Spar_13.293	YMR113W	S000004719	FOL3	1118	1118	226	101	571	434	209	217	419	536	230	157	624	441	101	676	444	809
Scer_13.321	Spar_13.294	YMR114C	S000004720	NA	928	928	34	53	352	300	68	79	355	439	70	30	334	362	26	109	217	354
Scer_13.322	Spar_13.295	YMR115W	S000004721	MGR3	1295	1295	244	141	879	741	277	294	548	804	312	131	752	704	232	1034	617	921
Scer_13.323	Spar_13.296	YMR116C	S000004722	ASC1	163	163	18984	14847	28620	25640	21174	17447	13293	25059	18928	17256	29407	29663	10280	55780	19730	28946
Scer_13.324	Spar_13.297	YMR117C	S000004723	SPC24	592	592	63	29	193	218	64	74	101	134	110	93	247	240	45	234	221	390
Scer_13.325	Spar_13.298	YMR118C	S000004724	SHH3	559	559	0	0	7	0	0	0	3	6	0	0	1	0	0	0	1	2
Scer_13.33	Spar_13.30	YMR275C	S000004888	BUL1	1617	1628	360	179	1310	1153	359	299	506	699	225	114	888	906	247	1348	755	853
Scer_13.333	Spar_13.300	YMR119W	S000004725	ASI1	1548	1569	101	108	1003	1095	265	121	711	957	165	123	1006	1248	102	510	813	867
Scer_13.334	Spar_13.302	NA	NA	NA	1235	1235	5619	3224	7384	7223	9076	9942	6025	8292	4802	2732	6797	5945	1431	6685	2067	2223
Scer_13.339	Spar_13.307	NA	NA	NA	337	337	886	715	1277	1039	1121	1199	949	1438	904	772	1393	1138	428	2356	1068	1787
Scer_13.340	Spar_13.308	YMR124W	S000004731	NA	2403	2388	489	331	1245	1449	463	517	601	862	435	430	1273	1351	479	1806	1479	1565
Scer_13.34	Spar_13.31	YML110C	S000004578	COQ5	706	706	659	612	1966	1688	1196	1121	1468	2228	461	269	1270	1113	450	1984	1232	1699
Scer_13.342	Spar_13.310	YMR126C	S000004733	DLT1	694	694	20	31	316	321	62	34	243	405	25	23	272	140	8	56	164	312
Scer_13.343	Spar_13.311	YMR127C	S000004734	SAS2	754	754	58	52	362	314	52	34	221	378	103	39	489	563	39	197	311	570
Scer_13.344	Spar_13.312	YMR128W	S000004735	ECM16	3108	3063	1091	849	3373	3132	1034	1024	1124	1245	1478	1081	3567	3878	758	3974	1844	2282
Scer_13.345	Spar_13.313	YMR129W	S000004736	POM152	3316	3316	941	566	2225	2818	981	649	926	1146	808	568	2499	3292	554	3220	1303	1844
Scer_13.346	Spar_13.314	YMR130W	S000004737	NA	703	703	177	187	699	811	295	314	608	923	49	57	317	233	25	144	192	317
Scer_13.347	Spar_13.315	YMR131C	S000004738	RRB1	1021	1024	2168	1205	6487	6441	1515	1476	2632	3254	2708	1437	4823	4459	1169	6017	3078	4789
Scer_13.348	Spar_13.316	YMR132C	S000004739	JLP2	525	525	89	37	190	224	59	51	172	226	74	85	235	243	68	415	253	429
Scer_13.350	Spar_13.318	YMR134W	S000004741	NA	586	586	168	94	680	736	155	99	390	529	219	226	778	848	204	1150	997	1715
Scer_13.351	Spar_13.319	YMR135C	S000004742	GID8	1201	1198	104	26	523	492	193	150	659	983	204	52	571	444	136	502	486	637
Scer_13.35	Spar_13.32	YML109W	S000004577	ZDS2	2444	2450	302	250	943	1144	247	258	562	715	161	184	866	888	133	751	620	971
Scer_13.353	Spar_13.321	YMR136W	S000004744	GAT2	1333	1345	75	26	297	206	254	241	248	337	114	40	718	378	138	600	380	357
Scer_13.354	Spar_13.322	YMR137C	S000004745	PSO2	1645	1654	40	33	345	396	55	50	294	400	74	52	410	442	38	239	379	457
Scer_13.355	Spar_13.323	YMR138W	S000004746	CIN4	509	509	31	38	228	334	66	40	198	272	37	29	142	165	22	126	195	273
Scer_13.356	Spar_13.324	YMR139W	S000004747	RIM11	771	771	155	197	647	820	285	337	599	867	274	246	861	898	153	752	729	910
Scer_13.357	Spar_13.325	YMR140W	S000004748	SIP5	1184	1184	231	183	724	867	283	264	621	706	235	170	522	833	150	678	591	636
Scer_13.362	Spar_13.329	YMR144W	S000004752	NA	888	867	117	55	473	447	184	191	382	581	165	118	505	477	120	469	387	724
Scer_13.36	Spar_13.33	YML108W	S000004576	NA	233	233	169	110	487	540	91	91	215	293	216	183	680	451	34	314	400	822
Scer_13.363	Spar_13.330	YMR145C	S000004753	NDE1	1134	1134	3390	2040	7660	7975	1503	1300	1843	2534	3271	2294	8163	7827	2150	10864	8315	8895
Scer_13.364	Spar_13.331	YMR146C	S000004754	TIF34	606	606	3764	3018	6937	7144	3618	3931	4206	5702	3654	2658	6540	6481	1894	9131	5056	8010
Scer_13.367	Spar_13.334	YMR149W	S000004757	SWP1	672	672	1433	871	2175	2058	1958	2178	1641	2540	884	565	2386	2557	557	2740	1934	2670
Scer_13.368	Spar_13.335	YMR150C	S000004758	IMP1	460	460	75	30	399	472	119	129	409	617	146	30	350	373	41	276	301	489
Scer_13.370	Spar_13.337	YMR152W	S000004760	YIM1	920	920	410	286	912	942	605	529	912	1223	1046	800	1911	1746	463	2521	1150	1801
Scer_13.371	Spar_13.338	YMR153W	S000004762	NUP53	1125	1278	700	476	1083	1088	486	643	747	982	554	437	1178	1205	300	1303	837	1280
Scer_13.372	Spar_13.339	YMR154C	S000004763	RIM13	1947	1935	21	26	232	274	47	56	158	185	76	25	362	472	28	238	348	370
Scer_13.37	Spar_13.34	YML107C	S000004575	PML39	882	882	53	74	424	387	103	100	335	504	147	45	571	602	48	247	488	853
Scer_13.373	Spar_13.340	YMR155W	S000004764	NA	1393	1393	107	32	423	550	187	172	398	479	73	57	415	425	29	126	309	366
Scer_13.374	Spar_13.341	YMR156C	S000004765	TPP1	651	651	99	60	176	143	86	112	147	222	45	51	189	187	19	125	142	192
Scer_13.375	Spar_13.342	YMR157C	S000004766	AIM36	634	634	230	180	576	563	267	220	293	426	362	244	864	938	153	766	682	1075
Scer_13.376	Spar_13.343	YMR158W	S000004767	MRPS8	297	297	413	207	489	686	262	270	358	565	302	166	531	558	122	624	401	644
Scer_13.38	Spar_13.35	YML106W	S000004574	URA5	329	329	2508	1740	5904	5162	2294	2065	3247	4574	2232	1897	6402	5951	1270	7107	5089	7793
Scer_13.380	Spar_13.350	YMR160W	S000004770	NA	1911	1920	107	28	420	562	169	174	353	518	121	109	509	622	56	414	383	492
Scer_13.381	Spar_13.351	YMR161W	S000004771	HLJ1	476	476	730	486	878	763	576	566	498	750	757	535	800	921	353	1681	577	700
Scer_13.382	Spar_13.352	YMR162C	S000004772	DNF3	3801	3801	168	111	1164	1447	321	201	547	607	178	129	1146	1313	115	656	757	909
Scer_13.383	Spar_13.353	YMR163C	S000004773	INP2	1766	1766	39	20	385	451	95	68	224	304	35	38	307	394	21	96	318	369
Scer_13.386	Spar_13.357	NA	NA	NA	2030	2027	279	249	904	989	322	343	573	712	290	199	1055	994	188	1042	742	1017
Scer_13.387	Spar_13.358	YMR166C	S000004776	NA	868	859	247	197	757	582	121	146	318	484	168	213	865	720	139	506	660	889
Scer_13.388	Spar_13.359	YMR167W	S000004777	MLH1	1971	1971	109	153	477	533	136	132	279	332	130	56	605	617	59	318	423	460
Scer_13.39	Spar_13.36	YML105C	S000004573	SEC65	634	634	889	707	1347	1351	741	944	976	1508	724	526	1661	1595	278	1699	1146	1934
Scer_13.389	Spar_13.360	YMR168C	S000004778	CEP3	1602	1602	92	79	470	469	115	96	260	350	81	126	511	656	41	228	369	415
Scer_13.390	Spar_13.361	YMR170C	S000004780	ALD2	421	908	3	0	122	118	6	11	173	295	3	18	357	417	4	21	255	325
Scer_13.391	Spar_13.362	YMR169C	S000004779	ALD3	284	743	38	5	109	151	129	124	123	243	139	87	499	581	71	523	470	678
Scer_13.392	Spar_13.363	YMR171C	S000004781	EAR1	1411	1411	169	103	1281	1406	300	227	1015	1168	205	106	1251	1269	230	1020	1147	1506
Scer_13.393	Spar_13.364	YMR172W	S000004783	HOT1	1918	1814	146	86	689	662	124	184	563	711	169	49	670	575	98	460	558	783
Scer_13.40	Spar_13.37	YML104C	S000004572	MDM1	2770	2779	64	87	899	962	116	79	521	565	80	38	980	1064	42	287	598	780
Scer_13.398	Spar_13.371	YMR176W	S000004788	ECM5	3806	3827	111	46	839	973	131	117	440	507	76	82	875	953	42	272	481	649
Scer_13.399	Spar_13.372	YMR177W	S000004789	MMT1	1230	1227	182	132	682	721	265	189	621	762	127	105	641	761	110	585	825	1146
Scer_13.400	Spar_13.373	YMR178W	S000004790	NA	665	665	169	86	548	588	270	331	714	1080	208	117	487	392	89	512	409	708
Scer_13.401	Spar_13.374	YMR179W	S000004791	SPT21	2030	2033	248	184	911	862	194	184	412	504	217	95	980	1182	238	1169	1017	1473
Scer_13.402	Spar_13.375	YMR180C	S000004792	CTL1	893	893	62	38	310	429	59	59	392	657	73	101	361	297	49	291	338	541
Scer_13.403	Spar_13.376	YMR181C	S000004793	NA	312	309	19	32	174	293	67	64	109	196	54	13	106	85	18	92	133	103
Scer_13.404	Spar_13.377	YMR182C	S000004794	RGM1	400	403	51	115	175	197	22	24	29	22	5	19	18	16	6	19	19	12
Scer_13.406	Spar_13.378	YMR183C	S000004795	SSO2	634	634	1222	840	1551	1409	1320	1787	1372	1844	1650	1121	1845	1741	602	3071	1318	1859
Scer_13.407	Spar_13.379	YMR184W	S000004796	ADD37	553	553	159	83	321	317	285	388	393	646	419	267	475	310	273	1217	521	815
Scer_13.41	Spar_13.38	YML103C	S000004571	NUP188	4533	4553	1055	667	3179	3795	1290	944	1414	1754	1221	826	4105	4801	716	4664	1868	2569
Scer_13.408	Spar_13.380	YMR185W	S000004797	RTP1	2625	2622	147	105	1070	1197	138	113	518	652	229	166	943	956	133	829	722	907
Scer_13.409	Spar_13.381	NA	NA	NA	672	558	34465	21559	46753	49640	31253	28804	20622	26709	30482	17381	43907	41117	10185	61853	13951	19656
Scer_13.410	Spar_13.382	YMR187C	S000004799	NA	1048	1048	47	8	256	217	54	39	203	354	70	62	619	726	30	154	445	683
Scer_13.411	Spar_13.383	YMR188C	S000004800	MRPS17	578	578	374	182	919	822	158	266	481	839	237	77	784	771	68	529	628	1014
Scer_13.412	Spar_13.384	YMR189W	S000004801	GCV2	2271	2271	342	259	921	964	1836	1717	1233	2170	347	290	882	831	38	189	391	494
Scer_13.413	Spar_13.385	YMR190C	S000004802	SGS1	3285	3285	95	83	809	926	130	125	424	488	127	84	833	993	135	658	555	713
Scer_13.414	Spar_13.386	YMR191W	S000004803	SPG5	1022	1022	140	121	600	644	319	212	515	794	143	102	656	695	141	758	689	907
Scer_13.415	Spar_13.387	YMR192W	S000004804	GYL1	1966	1951	436	263	975	1202	369	444	412	542	482	480	1008	1154	308	1463	646	783
Scer_13.416	Spar_13.388	YMR193W	S000004806	MRPL24	689	689	412	179	775	796	176	255	405	674	371	157	842	883	166	999	683	1138
Scer_13.42	Spar_13.39	YML102W	S000004570	CAC2	1172	1172	316	222	1034	1097	354	329	701	1165	322	143	1239	1011	257	1267	1321	1985
Scer_13.421	Spar_13.392	YMR195W	S000004808	ICY1	349	346	197	422	1864	1982	715	784	2125	3891	168	101	799	1171	41	160	325	386
Scer_13.422	Spar_13.393	YMR196W	S000004809	NA	2269	2269	21	53	415	650	230	265	629	901	21	29	504	662	35	275	511	629
Scer_13.423	Spar_13.394	YMR197C	S000004810	VTI1	471	471	306	193	734	690	342	508	738	998	313	144	707	715	190	968	688	987
Scer_13.424	Spar_13.395	YMR198W	S000004811	CIK1	1449	1449	95	57	551	555	117	120	445	571	94	57	623	524	49	294	422	697
Scer_13.425	Spar_13.396	YMR199W	S000004812	CLN1	1125	1125	175	126	937	1108	464	373	662	910	190	158	795	949	212	1097	998	1393
Scer_13.426	Spar_13.397	YMR200W	S000004813	ROT1	639	639	692	413	1407	1451	981	881	1053	1596	377	281	1025	998	311	1645	1362	1738
Scer_13.428	Spar_13.399	YMR202W	S000004815	ERG2	419	419	2703	1791	4419	4213	2711	2397	2984	5115	3642	2281	4587	4163	2854	16639	6451	9819
Scer_13.429	Spar_13.400	YMR203W	S000004816	TOM40	531	531	2376	1252	3326	3182	2980	2336	1384	2255	2528	1708	3249	3115	1354	6825	2043	2479
Scer_13.430	Spar_13.401	YMR204C	S000004817	INP1	1186	1237	57	51	274	329	76	54	208	295	46	24	257	204	30	211	265	346
Scer_13.431	Spar_13.402	NA	NA	NA	1590	1601	15758	11818	9843	10800	21044	23611	3469	4728	16495	11915	10571	10475	7558	39720	5729	7006
Scer_13.432	Spar_13.403	YMR206W	S000004819	NA	648	648	0	0	8	18	7	3	25	49	4	8	19	35	2	3	11	7
Scer_13.433	Spar_13.404	NA	NA	NA	5171	5592	114	101	936	1085	135	76	335	343	122	104	1140	1492	53	368	514	701
Scer_13.434	Spar_13.405	YMR208W	S000004821	ERG12	1097	1097	1014	734	1724	2010	1011	1059	976	1320	986	658	2322	2844	600	3625	2512	3525
Scer_13.454	Spar_13.410	YMR228W	S000004841	MTF1	813	813	178	127	470	415	193	169	322	487	101	60	578	544	61	365	414	662
Scer_13.455	Spar_13.411	YMR229C	S000004842	RRP5	4263	4251	6717	4490	7631	7838	4982	4769	1734	1935	6122	4383	9906	9962	2665	16800	3581	4869
Scer_13.458	Spar_13.414	YMR231W	S000004844	PEP5	2546	2546	293	261	1014	1157	314	345	454	550	233	145	789	1126	119	659	532	601
Scer_13.459	Spar_13.415	YMR232W	S000004845	FUS2	1599	1599	1	0	70	138	5	3	44	78	3	1	80	131	2	12	47	51
Scer_13.460	Spar_13.416	YMR233W	S000004846	TRI1	634	634	142	151	286	366	163	148	224	359	134	65	351	324	54	279	268	414
Scer_13.461	Spar_13.417	YMR234W	S000004847	RNH1	865	868	175	101	573	574	117	136	455	552	131	82	963	1108	86	355	735	1180
Scer_13.462	Spar_13.418	YMR235C	S000004848	RNA1	908	902	1888	1476	5107	4860	1836	1856	3010	3904	1933	1445	4786	3985	1106	6513	3579	5706
Scer_13.463	Spar_13.419	YMR236W	S000004849	TAF9	378	378	612	356	879	677	673	865	875	1455	370	300	620	571	249	1208	625	993
Scer_13.45	Spar_13.42	NA	NA	NA	2403	2403	220	137	960	2040	1494	1570	2362	3032	116	60	648	1341	179	758	666	420
Scer_13.464	Spar_13.420	NA	NA	NA	1642	1642	825	565	1956	1973	1258	1332	1446	1871	778	605	2393	2442	392	1928	1338	1707
Scer_13.467	Spar_13.427	YMR239C	S000004852	RNT1	1109	1109	295	128	1170	1186	198	174	544	662	370	225	1187	1337	195	1258	959	1516
Scer_13.468	Spar_13.428	YMR240C	S000004853	CUS1	1111	1120	178	87	551	529	174	169	431	597	256	152	849	1016	125	549	539	943
Scer_13.469	Spar_13.429	YMR241W	S000004854	YHM2	422	422	2189	1070	3086	2849	1085	1192	1267	1973	1093	799	1680	1419	391	2475	923	1419
Scer_13.47	Spar_13.43	YML099C	S000004565	ARG81	2071	2068	111	123	954	992	96	97	494	563	166	166	1268	1213	176	866	1056	1366
Scer_13.472	Spar_13.432	YMR243C	S000004856	ZRC1	924	924	2132	1843	5365	5890	2468	1568	2764	3580	2764	1721	5397	5423	1261	8252	4344	5761
Scer_13.473	Spar_13.433	YMR244W	S000004858	NA	886	877	0	0	7	18	3	3	9	8	12	0	31	19	7	7	18	35
Scer_13.474	Spar_13.434	YMR244C-A	S000004857	COA6	218	218	60	103	175	104	172	230	252	388	144	67	257	228	50	253	182	289
Scer_13.475	Spar_13.436	NA	NA	NA	1173	1234	3631	2712	5652	5596	5132	4871	3068	3590	3055	2300	6207	6261	1203	6856	3266	4669
Scer_13.476	Spar_13.437	YMR247C	S000004861	RKR1	4108	4105	539	474	1684	1842	846	460	674	832	581	404	1576	1986	293	2201	804	976
Scer_13.48	Spar_13.44	YML098W	S000004564	TAF13	369	369	164	137	550	415	180	201	418	557	69	24	238	188	40	186	185	310
Scer_13.483	Spar_13.441	YMR250W	S000004862	GAD1	1453	1453	37	27	413	554	280	220	755	1142	66	44	330	586	61	295	399	329
Scer_13.484	Spar_13.442	YMR251W	S000004863	GTO3	862	862	0	0	4	13	1	1	31	36	1	8	26	49	0	0	12	10
Scer_13.485	Spar_13.443	YMR251W-A	S000004864	HOR7	142	139	936	1178	1801	1660	2672	5339	3460	7501	1458	2072	2258	2221	2702	8534	3481	4714
Scer_13.486	Spar_13.444	YMR252C	S000004865	NA	328	328	17	6	159	137	52	62	208	295	0	8	190	294	2	7	191	302
Scer_13.487	Spar_13.445	YMR253C	S000004866	NA	928	943	122	117	335	355	162	172	360	444	98	61	430	582	83	448	595	808
Scer_13.489	Spar_13.448	YMR255W	S000004868	GFD1	368	368	140	82	432	394	186	216	442	808	127	88	407	531	96	428	309	539
Scer_13.49	Spar_13.45	YML097C	S000004563	VPS9	1220	1223	353	230	967	1060	274	295	574	740	220	195	695	755	75	524	528	755
Scer_13.491	Spar_13.450	YMR257C	S000004870	PET111	2061	2061	47	25	588	645	33	26	157	230	22	32	634	706	15	107	426	544
Scer_13.492	Spar_13.451	YMR258C	S000004871	ROY1	1309	1309	196	94	989	1106	194	189	787	1208	157	87	1081	1147	98	529	865	1234
Scer_13.493	Spar_13.452	YMR259C	S000004872	TRM732	3699	3696	506	317	1744	2092	530	369	540	765	647	282	2004	2544	311	1905	806	1242
Scer_13.494	Spar_13.453	YMR260C	S000004873	TIF11	345	345	3153	2263	6906	6544	2617	3198	4562	6404	3052	2156	7594	8355	980	6685	4584	8994
Scer_13.495	Spar_13.454	YMR261C	S000004874	TPS3	2263	2263	762	383	1717	1990	1357	1212	1268	1727	806	475	1701	2078	639	2806	1009	1150
Scer_13.496	Spar_13.455	YMR262W	S000004875	NA	899	899	71	53	393	420	150	185	441	663	53	34	270	308	20	121	138	242
Scer_13.497	Spar_13.456	YMR263W	S000004876	SAP30	348	333	197	146	346	382	280	416	391	588	170	167	315	290	127	544	349	563
Scer_13.498	Spar_13.457	YMR264W	S000004877	CUE1	440	440	182	92	764	582	287	245	656	1120	322	198	925	719	211	1227	704	1223
Scer_13.499	Spar_13.458	YMR265C	S000004878	NA	1229	1193	32	31	270	280	110	109	367	534	96	54	453	480	53	288	390	565
Scer_13.500	Spar_13.459	YMR266W	S000004879	RSN1	2205	2205	741	404	1799	1820	1477	961	1017	1175	513	335	1120	1108	360	2334	1205	1434
Scer_13.50	Spar_13.46	YML096W	S000004562	NA	1455	1455	155	154	991	956	152	131	527	720	130	141	844	910	93	525	734	1099
Scer_13.501	Spar_13.460	YMR267W	S000004880	PPA2	853	853	266	210	893	895	184	209	495	807	260	109	819	757	79	584	535	912
Scer_13.502	Spar_13.461	YMR268C	S000004881	PRP24	1236	1242	133	38	349	412	92	82	236	337	196	71	598	619	127	698	565	849
Scer_13.503	Spar_13.462	YMR269W	S000004882	TMA23	595	595	261	223	673	554	183	309	373	439	405	178	624	663	133	862	436	868
Scer_13.504	Spar_13.463	YMR270C	S000004883	RRN9	885	885	48	48	627	646	107	62	494	725	44	16	581	628	25	119	467	676
Scer_13.509	Spar_13.466	YMR272C	S000004885	SCS7	888	888	461	468	1199	1408	1169	1084	1311	1881	790	427	1103	1033	572	3115	1753	2304
Scer_13.511	Spar_13.467	YMR273C	S000004886	ZDS1	2423	2493	266	183	894	1121	272	369	557	658	353	262	1076	1312	203	894	820	986
Scer_13.512	Spar_13.468	YMR274C	S000004887	RCE1	812	821	102	48	257	269	187	155	223	373	166	129	535	515	70	424	278	361
Scer_13.513	Spar_13.469	YML111W	S000004579	BUL2	2228	2210	388	393	1045	1272	570	641	565	693	325	253	1148	1188	271	1291	820	973
Scer_13.51	Spar_13.47	YML095C	S000004560	RAD10	488	503	103	62	122	154	67	71	128	152	44	28	104	143	21	122	89	98
Scer_13.514	Spar_13.470	YMR276W	S000004889	DSK2	737	749	3328	2678	2975	2641	4556	6446	2450	4367	3641	2502	2813	2111	3020	10194	2639	3576
Scer_13.515	Spar_13.471	YMR277W	S000004890	FCP1	1579	1579	649	408	2420	2461	601	596	1172	1242	620	407	2029	2114	329	1666	1322	1890
Scer_13.516	Spar_13.472	YMR278W	S000004891	PGM3	1534	1534	308	266	554	777	575	447	463	670	172	104	461	457	153	825	455	511
Scer_13.517	Spar_13.473	YMR279C	S000004892	NA	1208	1208	4	0	17	43	5	9	23	30	1	0	23	21	0	4	21	33
Scer_13.518	Spar_13.474	YMR280C	S000004893	CAT8	3803	3803	12	11	110	133	19	21	97	136	80	57	312	422	37	137	237	213
Scer_13.519	Spar_13.475	YMR281W	S000004894	GPI12	820	820	103	58	279	334	226	174	306	510	187	109	366	379	84	495	315	428
Scer_13.520	Spar_13.476	YMR282C	S000004895	AEP2	1416	1416	140	135	748	877	124	109	457	670	189	56	1136	1051	99	416	765	957
Scer_13.521	Spar_13.477	YMR283C	S000004896	RIT1	1232	1175	89	56	530	628	85	77	360	477	116	103	653	754	99	433	656	1088
Scer_13.526	Spar_13.481	YMR284W	S000004897	YKU70	1521	1521	75	28	331	408	95	94	322	443	82	34	410	491	36	172	272	384
Scer_13.527	Spar_13.482	YMR285C	S000004898	NGL2	1289	1289	258	221	1015	1034	320	349	673	825	266	198	1202	1531	226	1355	1271	1944
Scer_13.529	Spar_13.484	YMR287C	S000004900	DSS1	2505	2505	167	142	639	582	130	96	233	324	318	187	1443	1412	125	832	826	1148
Scer_13.530	Spar_13.485	YMR288W	S000004901	HSH155	2331	2367	319	249	847	906	321	366	491	638	293	195	1151	1179	125	708	730	986
Scer_13.532	Spar_13.488	YMR290C	S000004903	HAS1	934	934	3065	1877	3876	4351	1851	2191	1484	1894	3308	2802	5020	4637	1480	7739	3187	4588
Scer_13.534	Spar_13.489	YMR291W	S000004905	TDA1	1283	1283	164	130	2657	3569	597	791	964	1348	318	236	3020	3801	138	502	1481	1525
Scer_13.53	Spar_13.49	YML093W	S000004558	UTP14	2255	2258	1517	899	3401	3299	1063	1279	1282	1296	1547	1016	3708	3909	671	3815	1851	2834
Scer_13.536	Spar_13.491	YMR293C	S000004907	HER2	1173	1173	78	53	280	213	66	54	186	265	247	133	680	679	200	1005	741	1135
Scer_13.537	Spar_13.492	YMR294W	S000004908	JNM1	1001	1001	77	107	392	501	63	83	315	412	49	54	343	450	23	121	262	466
Scer_13.538	Spar_13.493	YMR295C	S000004910	NA	407	407	1596	998	1507	1281	2282	2953	1566	1976	1083	737	1306	1047	729	2878	1312	2133
Scer_13.539	Spar_13.494	YMR296C	S000004911	LCB1	1234	1234	1175	981	3366	2932	1875	1400	1841	2762	1025	763	3384	3631	1181	5357	2681	2933
Scer_13.540	Spar_13.495	YMR297W	S000004912	PRC1	1122	1122	2093	1194	3763	3740	5490	5475	4502	6245	1006	671	1613	1751	841	3965	1475	1672
Scer_13.541	Spar_13.496	YMR298W	S000004913	LIP1	359	359	534	446	626	811	1105	1243	901	1503	1291	646	1372	1433	741	3013	1465	2627
Scer_13.542	Spar_13.497	YMR299C	S000004914	DYN3	939	939	36	44	334	357	58	30	399	558	37	15	221	311	27	186	237	337
Scer_13.543	Spar_13.498	YMR300C	S000004915	ADE4	794	794	1762	1016	3941	3644	1937	1703	1934	2390	1491	608	3479	3115	513	2746	1700	2687
Scer_13.544	Spar_13.499	YMR301C	S000004916	ATM1	1719	1719	382	178	1379	1376	466	415	786	1050	327	333	1242	1302	187	1140	756	1125
Scer_13.54	Spar_13.50	YML092C	S000004557	PRE8	428	428	966	851	1850	1625	1465	1754	1303	2152	1324	686	1583	1464	940	4104	1539	2196
Scer_13.545	Spar_13.500	YMR302C	S000004917	YME2	1988	1988	332	253	1359	1412	403	434	732	939	335	232	1108	1466	187	1134	787	1005
Scer_13.546	Spar_13.501	YMR303C	S000004918	ADH2	547	717	1441	1412	167	117	196	1337	89	94	361	575	1111	950	555	1716	500	923
Scer_13.547	Spar_13.502	YMR304W	S000004920	UBP15	2897	2897	382	280	746	781	732	683	420	571	523	275	1070	1261	249	1325	675	839
Scer_13.549	Spar_13.504	YMR305C	S000004921	SCW10	901	939	2678	1687	3052	3104	5191	4759	2887	4542	2855	1924	3653	3762	2465	12751	4796	5913
Scer_13.550	Spar_13.505	NA	NA	NA	4187	4187	0	0	86	70	11	4	51	82	4	4	81	103	7	20	81	78
Scer_13.551	Spar_13.506	YMR307W	S000004924	GAS1	1252	1246	16225	10462	19203	19069	23766	21909	13720	17983	20568	12904	16287	15731	9356	48968	9897	12928
Scer_13.552	Spar_13.507	YMR308C	S000004925	PSE1	2295	2295	2618	1527	6519	6912	2326	1973	2907	3104	2227	1244	6834	6836	1155	7515	4107	5142
Scer_13.553	Spar_13.508	YMR309C	S000004926	NIP1	1513	1513	2957	2043	5932	6788	3055	2131	2560	3148	3130	2113	5624	6933	1840	14201	3514	4036
Scer_13.554	Spar_13.509	YMR310C	S000004927	NA	709	709	692	507	1015	1406	499	385	515	800	577	224	801	899	320	1525	742	1041
Scer_13.55	Spar_13.51	YML091C	S000004556	RPM2	2698	2713	320	187	2799	3565	203	112	776	956	331	299	2609	3038	345	1826	1818	1983
Scer_13.555	Spar_13.510	YMR311C	S000004928	GLC8	690	687	616	335	1061	978	733	826	1115	1585	488	253	1104	1000	245	1096	656	1165
Scer_13.556	Spar_13.511	YMR312W	S000004929	ELP6	729	732	364	262	696	1021	383	370	461	702	471	380	895	849	321	1470	686	972
Scer_13.557	Spar_13.512	YMR313C	S000004930	TGL3	1400	1400	209	131	775	944	277	202	728	818	144	91	663	813	90	524	681	906
Scer_13.558	Spar_13.513	YMR314W	S000004931	PRE5	364	364	725	344	2037	1828	1061	1041	1793	2900	700	366	1656	1640	637	2666	1560	2726
Scer_13.559	Spar_13.514	YMR315W	S000004932	NA	904	904	873	480	1084	921	1615	2055	1356	2064	1308	875	1891	1540	682	3437	1375	1986
Scer_13.561	Spar_13.515	YMR316W	S000004935	DIA1	844	844	46	25	315	436	26	28	193	354	67	36	455	702	214	1183	1057	1548
Scer_13.563	Spar_13.520	YMR318C	S000004937	ADH6	903	903	4789	2943	5993	5635	4529	4607	3040	4007	5466	2647	4842	3632	1971	10259	2619	4350
Scer_13.564	Spar_13.521	YMR319C	S000004938	FET4	1240	1240	195	171	1486	1596	605	446	1163	1323	156	99	466	504	27	294	265	365
Scer_13.58	Spar_13.54	YML088W	S000004553	UFO1	1691	1688	335	231	1348	1047	367	343	709	933	396	254	1725	2045	259	1438	1468	2168
Scer_13.59	Spar_13.55	YML087C	S000004552	AIM33	684	684	10	0	61	75	10	11	38	69	5	4	211	225	7	32	145	227
Scer_13.60	Spar_13.56	YML086C	S000004551	ALO1	1140	1140	1773	1058	2619	2486	2142	1901	1465	2106	911	681	2113	2354	587	3237	1779	2469
Scer_13.61	Spar_13.57	YML124C	S000004593	TUB3	781	703	1319	717	3206	3495	2570	2672	2551	3510	1807	963	3340	3411	1077	5970	2283	3560
Scer_13.63	Spar_13.59	YML083C	S000004548	NA	1060	1078	0	0	3	0	0	3	5	12	0	0	3	0	0	0	3	1
Scer_13.64	Spar_13.60	NA	NA	NA	1427	1427	291	153	1141	807	311	273	503	566	167	206	731	647	90	468	512	650
Scer_13.66	Spar_13.62	YML081W	S000004546	TDA9	3223	3220	248	309	1595	2043	272	275	806	946	255	315	1963	2167	189	1045	780	1070
Scer_13.67	Spar_13.63	YML080W	S000004545	DUS1	1058	1058	425	243	1150	957	338	332	407	576	302	138	744	942	149	766	641	1083
Scer_13.68	Spar_13.64	YML079W	S000004544	NA	408	408	608	349	889	826	549	828	760	1016	212	222	419	443	111	586	274	453
Scer_13.69	Spar_13.65	YML078W	S000004543	CPR3	344	344	1620	749	1786	1516	2061	2344	1447	2581	1524	902	1652	1217	856	3583	1243	1985
Scer_13.70	Spar_13.66	YML077W	S000004542	BET5	347	347	129	106	439	624	148	109	375	614	60	81	459	559	40	248	371	518
Scer_13.71	Spar_13.67	YML076C	S000004541	WAR1	2449	2449	100	68	626	726	125	112	445	423	116	118	556	652	64	290	438	557
Scer_13.72	Spar_13.68	NA	NA	NA	2126	2099	1592	1001	3717	4283	1051	777	1218	1370	2315	1629	5267	5784	2312	13886	6300	7330
Scer_13.73	Spar_13.69	YML074C	S000004539	FPR3	877	871	5269	3639	8973	8251	5320	4975	4051	5016	4071	2970	8962	9096	3097	16963	5311	8580
Scer_13.75	Spar_13.71	YML072C	S000004537	TCB3	3882	3882	2165	1504	4423	5083	4123	3754	3032	3324	2138	1443	4134	5410	1326	7550	2307	2828
Scer_13.76	Spar_13.72	YML071C	S000004536	COG8	1651	1627	205	172	1278	1376	297	233	812	1008	137	201	1556	1412	84	523	861	1185
Scer_13.79	Spar_13.77	YML070W	S000004535	DAK1	1470	1518	1560	918	2101	1953	2723	3022	2028	2656	1053	792	1832	1975	498	2705	1008	1492
Scer_13.82	Spar_13.81	YML067C	S000004532	ERV41	799	799	280	220	1240	1351	527	451	1080	1493	312	278	1128	1153	147	980	694	1192
Scer_13.83	Spar_13.82	YML066C	S000004531	SMA2	829	880	0	0	1	21	1	1	0	5	2	0	30	17	0	2	14	19
Scer_13.84	Spar_13.83	YML065W	S000004530	ORC1	2050	2059	358	213	1138	1382	297	332	568	647	331	264	1050	1112	131	638	538	821
Scer_13.85	Spar_13.84	YML064C	S000004529	TEM1	536	536	175	131	820	867	256	257	558	831	129	99	583	600	71	411	555	885
Scer_13.86	Spar_13.85	YML063W	S000004528	RPS1B	104	104	16411	9865	16385	13673	12056	13456	8893	14685	13397	6458	15405	11142	3035	17245	9300	14397
Scer_13.87	Spar_13.86	YML062C	S000004527	MFT1	952	970	222	172	819	934	285	265	727	765	260	137	829	872	119	728	576	850
Scer_13.88	Spar_13.87	YML061C	S000004526	PIF1	1881	1881	188	150	1004	1067	221	209	640	751	226	208	1321	1575	150	810	861	1250
Scer_13.89	Spar_13.88	YML060W	S000004525	OGG1	1011	1011	319	167	648	652	234	213	395	513	276	311	771	716	121	821	584	1054
Scer_13.90	Spar_13.89	YML059C	S000004524	NTE1	3915	3921	378	263	1270	1722	859	497	562	617	295	206	901	957	489	2463	487	691
Scer_13.92	Spar_13.91	YML058W	S000004523	SML1	277	283	4028	2448	3121	2835	3293	5098	1570	2785	6489	3772	4335	3986	2475	10425	3182	4029
Scer_13.93	Spar_13.93	NA	NA	NA	1294	1294	515	324	1226	1364	626	766	883	1396	495	323	1160	1113	506	2093	1612	1754
Scer_13.96	Spar_13.96	YML055W	S000004519	SPC2	499	499	200	119	699	620	335	338	519	832	449	242	967	931	132	923	603	1030
Scer_13.97	Spar_13.97	YML054C	S000004518	CYB2	1073	1073	24	20	120	292	4	12	71	139	26	17	184	304	51	297	289	315
Scer_14.111	Spar_14.100	YNL243W	S000005187	SLA2	2096	2096	1624	918	2728	2730	2692	2829	2086	2630	1467	788	2845	2992	1012	4975	1968	2490
Scer_14.112	Spar_14.101	YNL242W	S000005186	ATG2	4199	4199	139	54	573	737	229	237	281	370	134	51	474	552	43	343	245	261
Scer_14.113	Spar_14.102	YNL241C	S000005185	ZWF1	1164	1164	1919	1168	4100	4234	1915	1909	2125	3115	1931	924	3041	2900	1612	7323	2484	2991
Scer_14.114	Spar_14.103	YNL240C	S000005184	NAR1	1321	1312	406	348	940	694	364	358	517	828	281	179	960	826	218	781	840	1267
Scer_14.115	Spar_14.104	YNL239W	S000005183	LAP3	1011	1011	849	484	1370	1461	1678	1567	1312	2026	1330	974	2391	2294	952	5066	1730	2394
Scer_14.116	Spar_14.105	YNL238W	S000005182	KEX2	1946	1946	512	443	1516	1661	665	566	1039	1198	442	348	2097	2632	255	1557	1518	1761
Scer_14.117	Spar_14.106	YNL237W	S000005181	YTP1	1255	1255	10	0	27	74	48	45	77	97	22	0	62	66	6	75	85	98
Scer_14.118	Spar_14.107	YNL236W	S000005180	SIN4	2419	2419	283	185	1258	1534	341	267	711	805	337	266	1386	1735	186	1178	933	1249
Scer_14.119	Spar_14.108	YNL234W	S000005178	NA	1150	1150	33	18	159	136	69	33	149	221	24	6	108	105	21	132	136	199
Scer_14.120	Spar_14.109	YNL233W	S000005177	BNI4	2400	2415	415	293	1050	1475	362	432	535	644	482	356	1170	1277	240	1240	661	769
Scer_14.121	Spar_14.110	YNL232W	S000005176	CSL4	671	671	645	376	1276	1446	543	627	812	1225	626	349	1194	1166	361	1620	1046	1752
Scer_14.122	Spar_14.111	YNL231C	S000005175	PDR16	719	716	1165	672	4966	5456	1305	1568	2827	3436	1218	785	4375	4255	765	3911	2823	3877
Scer_14.123	Spar_14.112	YNL230C	S000005174	ELA1	735	741	42	25	294	314	34	45	223	399	51	45	321	451	51	276	320	367
Scer_14.124	Spar_14.113	YNL229C	S000005173	URE2	776	758	554	524	1431	1761	576	656	1064	1481	481	341	1440	1395	237	1514	1033	1572
Scer_14.125	Spar_14.114	YNL227C	S000005171	JJJ1	1415	1415	210	161	1281	1183	265	263	732	962	130	54	919	696	104	626	721	1198
Scer_14.127	Spar_14.116	YNL225C	S000005169	CNM67	1376	1379	102	74	536	567	119	84	409	595	182	108	503	651	59	348	339	508
Scer_14.128	Spar_14.117	YNL224C	S000005168	SQS1	2149	2164	265	195	753	793	365	311	592	711	384	193	1012	1085	174	1005	755	1117
Scer_14.129	Spar_14.118	YNL223W	S000005167	ATG4	1081	1081	39	24	241	358	75	82	248	333	50	17	325	406	45	268	411	575
Scer_14.130	Spar_14.119	YNL222W	S000005166	SSU72	169	169	98	57	236	250	85	81	207	323	98	42	266	217	39	275	232	376
Scer_14.131	Spar_14.120	YNL221C	S000005165	POP1	2406	2406	353	279	2207	2445	331	314	997	1224	409	341	1839	2262	224	1236	1357	1957
Scer_14.132	Spar_14.121	YNL220W	S000005164	ADE12	730	730	3563	2029	7201	6595	3951	3619	4730	5745	4195	2184	7347	7177	1539	8800	4035	6667
Scer_14.133	Spar_14.122	YNL219C	S000005163	ALG9	1401	1401	492	251	1860	1947	800	604	1006	1394	551	364	2043	2020	307	2260	1647	2188
Scer_14.134	Spar_14.123	YNL218W	S000005162	MGS1	1472	1469	131	68	479	565	147	143	302	390	96	76	426	527	64	284	375	492
Scer_14.135	Spar_14.124	YNL217W	S000005161	NA	797	797	210	205	932	1118	580	536	1174	1733	198	180	784	859	125	699	693	1027
Scer_14.136	Spar_14.125	YNL216W	S000005160	RAP1	1938	1881	1552	1190	1839	1963	1230	1714	1083	1435	1359	780	1592	1740	333	2072	888	1141
Scer_14.137	Spar_14.126	YNL215W	S000005159	IES2	788	794	369	278	891	845	364	486	717	842	379	220	859	872	130	701	546	993
Scer_14.138	Spar_14.127	YNL214W	S000005158	PEX17	533	533	78	24	219	182	75	73	194	288	64	79	208	174	51	222	231	318
Scer_14.139	Spar_14.128	YNL213C	S000005157	RRG9	557	557	95	76	388	442	45	63	211	356	65	59	494	450	59	215	439	744
Scer_14.140	Spar_14.129	YNL212W	S000005156	VID27	1951	1951	511	312	1464	1529	804	706	1238	1479	469	273	1182	1148	132	816	561	708
Scer_14.142	Spar_14.131	YNL210W	S000005154	MER1	780	795	1	0	1	0	0	0	2	1	0	0	6	9	0	0	2	1
Scer_14.143	Spar_14.132	NA	NA	NA	133	212	17351	14602	14707	12699	16398	22396	6506	9799	12968	8788	16389	15733	6512	34506	10023	13620
Scer_14.144	Spar_14.133	YNL208W	S000005152	NA	451	489	1380	409	1587	1644	2286	2949	2880	6000	1199	539	2025	1699	2166	8215	4228	6741
Scer_14.145	Spar_14.134	YNL207W	S000005151	RIO2	970	970	729	441	1734	1677	593	538	881	1084	606	355	2121	1680	206	1461	1472	2418
Scer_14.146	Spar_14.135	YNL206C	S000005150	RTT106	1146	1230	146	202	1070	1145	253	229	975	1257	191	82	1044	994	92	618	594	912
Scer_14.148	Spar_14.136	YNL204C	S000005148	SPS18	749	749	0	0	79	90	2	0	58	72	0	2	9	1	0	0	9	10
Scer_14.149	Spar_14.137	YNL202W	S000005146	SPS19	738	747	21	15	28	32	30	37	36	62	4	3	13	14	1	6	19	21
Scer_14.150	Spar_14.138	YNL201C	S000005145	PSY2	1773	1773	284	143	1096	1237	362	278	704	840	253	189	907	1176	83	563	614	746
Scer_14.151	Spar_14.139	YNL200C	S000005144	NA	477	477	57	12	116	145	231	223	279	507	78	78	225	171	104	463	291	375
Scer_14.152	Spar_14.140	YNL199C	S000005143	GCR2	1181	1181	279	221	1579	1766	345	400	1199	1598	494	196	1772	1765	191	986	1328	1778
Scer_14.154	Spar_14.142	YNL197C	S000005141	WHI3	1514	1474	816	601	1565	1629	874	839	572	792	974	669	1382	1521	523	2400	549	547
Scer_14.155	Spar_14.143	YNL196C	S000005140	SLZ1	865	865	0	0	5	11	0	0	4	3	0	0	0	17	0	8	7	6
Scer_14.156	Spar_14.144	YNL195C	S000005139	NA	757	757	31	15	51	32	24	36	44	90	2	3	37	21	8	33	36	32
Scer_14.157	Spar_14.145	YNL194C	S000005138	NA	783	783	2	10	5	18	4	1	66	104	9	0	43	53	0	6	38	32
Scer_14.158	Spar_14.146	YNL193W	S000005137	NA	1418	1418	131	68	557	685	275	195	590	801	94	88	549	516	86	484	472	619
Scer_14.160	Spar_14.148	YNL191W	S000005135	DUG3	787	787	214	115	661	484	213	168	399	559	154	75	525	471	128	670	566	891
Scer_14.161	Spar_14.149	YNL190W	S000005134	NA	176	162	2604	2546	1105	1240	2616	3094	493	910	1616	1838	1468	1937	1487	4844	1504	1548
Scer_14.25	Spar_14.15	YNL320W	S000005264	NA	507	507	70	29	309	251	163	112	277	383	113	44	321	285	45	385	286	429
Scer_14.162	Spar_14.150	YNL189W	S000005133	SRP1	1005	1005	2340	1733	4020	4240	2788	3069	2380	3157	3043	2109	5075	5041	1499	7579	3464	4835
Scer_14.163	Spar_14.151	YNL188W	S000005132	KAR1	1070	1070	67	48	424	468	89	83	584	741	41	49	469	595	16	83	309	407
Scer_14.164	Spar_14.152	YNL187W	S000005131	SWT21	979	1153	16	14	195	252	14	8	217	303	43	15	437	421	29	97	336	499
Scer_14.165	Spar_14.153	YNL186W	S000005130	UBP10	2036	2035	669	387	3003	3259	547	546	1323	1707	699	422	2974	3390	416	2356	2439	2680
Scer_14.166	Spar_14.154	YNL185C	S000005129	MRPL19	349	352	452	96	798	473	248	316	404	643	657	267	836	763	184	730	454	758
Scer_14.168	Spar_14.156	YNL183C	S000005127	NPR1	1611	1611	363	269	803	979	379	420	488	599	449	270	1040	987	338	1417	702	847
Scer_14.169	Spar_14.157	YNL182C	S000005126	IPI3	1502	1502	1102	671	2355	2626	605	483	988	1265	1015	731	2279	2167	607	3495	2200	3184
Scer_14.170	Spar_14.158	YNL181W	S000005125	NA	860	860	375	178	903	803	394	458	677	909	279	164	858	888	128	830	683	1069
Scer_14.171	Spar_14.159	YNL180C	S000005124	RHO5	590	590	299	192	1050	1187	373	294	1022	1504	375	334	1069	1454	299	1404	1189	1790
Scer_14.26	Spar_14.16	YNL318C	S000005262	HXT14	1156	1156	0	3	4	1	1	0	3	7	0	0	7	0	1	3	4	6
Scer_14.173	Spar_14.161	YNL178W	S000005122	RPS3	185	185	32260	16834	31999	27626	22177	24968	17573	28714	26376	15737	28229	27330	10239	55428	18079	27984
Scer_14.174	Spar_14.162	YNL177C	S000005121	MRPL22	756	753	508	378	1216	1285	454	480	771	1058	597	289	1405	1326	268	1387	897	1410
Scer_14.175	Spar_14.163	YNL176C	S000005120	TDA7	1824	1794	336	205	966	980	384	338	610	810	273	183	967	988	266	1129	1054	942
Scer_14.176	Spar_14.164	YNL175C	S000005119	NOP13	919	919	2387	1087	3878	3434	1537	1429	1657	1994	1403	851	2193	2110	585	3023	1375	2309
Scer_14.177	Spar_14.165	YNL173C	S000005117	MDG1	1006	1003	411	310	800	974	591	745	980	1292	374	174	592	710	100	506	365	513
Scer_14.178	Spar_14.166	YNL172W	S000005116	APC1	4495	4492	163	99	821	958	184	133	246	287	187	161	1367	1425	174	1064	802	1068
Scer_14.179	Spar_14.169	YNL169C	S000005113	PSD1	1153	1156	248	152	1501	1731	384	321	1160	1719	361	225	1410	1312	166	1108	1466	1771
Scer_14.27	Spar_14.17	YNL317W	S000005261	PFS2	1113	1119	219	78	706	819	201	214	549	788	123	135	713	686	115	551	558	821
Scer_14.180	Spar_14.170	YNL168C	S000005112	FMP41	752	752	478	378	811	795	753	721	676	1136	464	376	1054	1069	288	1364	790	1302
Scer_14.181	Spar_14.171	YNL167C	S000005111	SKO1	1591	1575	389	198	826	1176	268	272	369	527	276	185	806	1157	131	638	472	473
Scer_14.182	Spar_14.172	YNL166C	S000005110	BNI5	1239	1242	541	474	1128	1277	758	988	1065	1453	652	439	908	1056	323	1742	802	1214
Scer_14.183	Spar_14.173	YNL165W	S000005109	NA	1155	1155	99	82	473	489	126	105	283	487	96	73	716	740	63	358	524	803
Scer_14.184	Spar_14.174	YNL164C	S000005108	IBD2	767	767	177	115	611	539	122	86	405	544	154	110	719	786	54	371	593	996
Scer_14.185	Spar_14.175	YNL163C	S000005107	RIA1	2533	2533	750	530	2255	2234	831	602	940	1170	819	463	2577	2350	387	2254	1316	1989
Scer_14.188	Spar_14.178	YNL161W	S000005105	CBK1	1605	1627	633	496	1550	1870	699	805	1054	1261	834	415	2037	2169	362	1834	1358	1625
Scer_14.189	Spar_14.179	YNL160W	S000005104	YGP1	767	767	286	82	302	404	1151	1248	620	1015	262	86	440	390	105	570	416	341
Scer_14.28	Spar_14.18	YNL316C	S000005260	PHA2	774	774	202	163	492	565	182	171	340	514	162	102	736	645	148	656	649	944
Scer_14.190	Spar_14.180	YNL159C	S000005103	ASI2	841	841	113	50	437	486	236	205	488	728	189	141	517	555	122	429	480	663
Scer_14.191	Spar_14.181	YNL158W	S000005102	PGA1	558	558	132	60	341	338	210	138	333	467	158	150	417	508	137	599	515	658
Scer_14.192	Spar_14.182	YNL157W	S000005101	IGO1	401	401	254	267	826	1006	371	531	763	1379	425	204	900	1063	219	1004	898	1483
Scer_14.193	Spar_14.183	YNL156C	S000005100	NSG2	656	656	296	290	1450	1238	241	230	828	1342	510	271	1778	2047	342	1717	2463	3700
Scer_14.194	Spar_14.184	YNL155W	S000005099	NA	772	772	153	94	643	853	419	382	904	1400	156	166	650	624	193	949	717	1220
Scer_14.195	Spar_14.185	YNL154C	S000005098	YCK2	1114	1053	1506	980	3035	3600	1354	1411	1571	2056	1341	745	2681	3532	749	3593	2288	2957
Scer_14.196	Spar_14.186	YNL153C	S000005097	GIM3	244	244	351	343	756	665	444	424	561	854	431	247	645	641	189	990	579	1082
Scer_14.197	Spar_14.187	YNL152W	S000005096	INN1	965	968	182	129	573	541	201	237	453	607	208	224	673	616	155	594	424	451
Scer_14.198	Spar_14.188	YNL151C	S000005095	RPC31	641	641	604	318	1654	1628	419	464	883	1020	661	531	1705	1465	240	1236	949	1737
Scer_14.199	Spar_14.189	YNL149C	S000005093	PGA2	294	294	405	281	1308	992	465	536	841	1423	349	338	1186	1151	159	1103	810	1479
Scer_14.29	Spar_14.19	YNL315C	S000005259	ATP11	823	823	565	353	1293	1061	377	437	620	950	393	313	869	914	240	1020	647	1001
Scer_14.200	Spar_14.190	YNL148C	S000005092	ALF1	692	692	60	75	228	165	72	134	217	326	143	32	255	333	52	269	149	240
Scer_14.203	Spar_14.192	YNL146W	S000005090	NA	219	219	60	57	70	54	39	41	72	140	24	11	88	54	15	63	58	79
Scer_14.205	Spar_14.194	YNL144C	S000005088	NA	1934	1916	12	22	772	960	35	38	549	690	14	31	313	447	11	36	230	286
Scer_14.207	Spar_14.196	YNL142W	S000005086	MEP2	931	931	6	8	151	186	34	28	231	332	2	0	428	336	7	13	327	489
Scer_14.208	Spar_14.197	YNL141W	S000005085	AAH1	795	795	1419	869	2939	2628	1008	964	1152	1693	2121	1127	3764	3477	878	4544	2162	3198
Scer_14.209	Spar_14.198	YNL139C	S000005083	THO2	4177	4177	629	357	1470	1553	745	664	632	770	632	401	1537	1804	348	2092	822	1006
Scer_14.30	Spar_14.20	YNL314W	S000005258	DAL82	566	541	47	75	213	168	68	79	169	330	43	38	153	145	28	113	126	178
Scer_14.211	Spar_14.200	YNL138W	S000005082	SRV2	1394	1394	3182	1795	3899	3269	4598	5482	3017	4174	3329	2202	4510	4114	2167	11087	3472	3740
Scer_14.212	Spar_14.201	YNL137C	S000005081	NAM9	1121	1121	678	532	1540	1360	401	405	608	879	867	526	1410	1264	365	1993	925	1445
Scer_14.213	Spar_14.202	YNL136W	S000005080	EAF7	1168	1138	115	67	751	665	112	117	549	658	81	56	769	759	64	316	541	925
Scer_14.215	Spar_14.204	YNL134C	S000005078	NA	882	882	2702	800	3105	1526	2235	1311	1497	1382	783	242	1059	539	805	3960	1185	1918
Scer_14.216	Spar_14.205	YNL133C	S000005077	FYV6	492	498	36	9	146	143	37	89	187	270	89	16	163	167	20	129	91	142
Scer_14.218	Spar_14.207	YNL132W	S000005076	KRE33	2205	2205	2501	1809	3968	3922	2110	1693	1060	1423	2533	1950	3628	3598	1294	7665	1794	2481
Scer_14.219	Spar_14.208	YNL131W	S000005075	TOM22	345	345	1427	848	2029	1746	1743	1940	1291	2031	1301	1020	1532	1032	458	2400	736	901
Scer_14.220	Spar_14.209	YNL130C	S000005074	CPT1	967	925	561	386	1784	1688	1118	616	1715	2407	473	324	1785	1875	184	1132	1406	1744
Scer_14.31	Spar_14.21	YNL313C	S000005257	EMW1	2271	2271	1259	805	3060	2725	896	744	1059	1251	1188	790	3513	3371	620	3865	1873	2797
Scer_14.222	Spar_14.210	YNL129W	S000005073	NRK1	443	443	71	79	339	394	137	99	407	625	105	34	416	331	35	209	262	406
Scer_14.223	Spar_14.211	YNL128W	S000005072	TEP1	1240	1240	11	0	50	47	16	2	55	115	3	2	102	65	0	4	55	99
Scer_14.224	Spar_14.212	YNL127W	S000005071	FAR11	2245	2245	215	124	872	1015	217	208	473	584	201	156	1031	1046	86	662	608	823
Scer_14.225	Spar_14.213	YNL126W	S000005070	SPC98	2086	2086	115	88	753	766	155	167	523	696	150	150	801	923	47	270	359	409
Scer_14.226	Spar_14.214	YNL125C	S000005069	ESBP6	1711	1699	199	234	890	916	233	170	388	600	178	139	643	581	150	773	616	736
Scer_14.227	Spar_14.215	YNL124W	S000005068	NAF1	1160	1116	613	514	1107	1049	403	467	431	687	719	569	1067	1046	623	2198	815	1024
Scer_14.228	Spar_14.216	YNL123W	S000005067	NMA111	1998	1998	1591	1059	2846	3065	1490	1494	1344	1628	1685	1044	3238	3094	985	5716	2316	3190
Scer_14.230	Spar_14.218	YNL121C	S000005065	TOM70	1477	1477	2585	1908	4924	4571	2974	2778	2205	2824	3446	2342	5728	5509	1719	9254	2638	3573
Scer_14.231	Spar_14.219	YNL119W	S000005063	NCS2	1262	1262	177	136	930	927	135	86	515	863	215	118	896	1102	110	657	714	1102
Scer_14.32	Spar_14.22	YNL312W	S000005256	RFA2	532	532	870	711	1269	1245	1194	1239	1005	1537	925	632	1651	1488	563	3187	1549	2767
Scer_14.232	Spar_14.220	YNL118C	S000005062	DCP2	2507	2537	664	457	2465	3339	955	794	1754	2096	609	389	2292	2801	278	1660	1569	1911
Scer_14.233	Spar_14.221	NA	NA	NA	1330	1294	1	1	30	24	5	7	17	33	1	1	56	54	9	29	35	46
Scer_14.234	Spar_14.222	YNL116W	S000005060	DMA2	1197	1230	256	197	698	591	497	606	657	906	236	170	537	425	168	760	391	620
Scer_14.235	Spar_14.223	YNL115C	S000005059	NA	1708	1714	154	103	503	511	332	305	569	858	108	102	477	463	68	375	348	413
Scer_14.236	Spar_14.224	YNL113W	S000005057	RPC19	262	256	1060	1090	1241	1745	785	1253	718	1041	1187	1030	1275	1617	485	2671	1028	1897
Scer_14.239	Spar_14.227	YNL111C	S000005055	CYB5	200	200	1515	976	1679	1959	741	779	573	843	1186	551	1526	1442	1119	4903	2600	4428
Scer_14.240	Spar_14.228	YNL110C	S000005054	NOP15	599	599	970	500	2503	2694	580	590	1184	1698	1444	754	2933	2653	651	3354	2113	3923
Scer_14.241	Spar_14.229	YNL108C	S000005052	NA	659	659	412	397	919	749	622	696	552	901	379	240	817	732	225	1009	571	951
Scer_14.33	Spar_14.23	YNL311C	S000005255	SKP2	1976	1976	88	72	423	479	120	104	307	440	84	73	511	613	51	269	261	306
Scer_14.242	Spar_14.230	YNL107W	S000005051	YAF9	537	537	198	119	323	342	135	178	331	407	135	116	285	240	53	276	260	325
Scer_14.243	Spar_14.231	NA	NA	NA	2957	2933	149	123	600	697	240	145	382	507	123	160	532	793	138	650	354	420
Scer_14.244	Spar_14.232	NA	NA	NA	1152	1184	1579	944	2743	2432	3218	3030	2050	2830	1655	1169	2836	2904	1178	6086	1814	2300
Scer_14.245	Spar_14.233	YNL103W	S000005047	MET4	1887	1865	325	281	1277	1746	449	507	1055	1270	265	230	1128	1453	154	865	712	957
Scer_14.246	Spar_14.234	YNL102W	S000005046	POL1	3276	3273	900	627	2357	2704	946	958	1070	1079	884	537	2032	2804	382	2245	969	1477
Scer_14.247	Spar_14.235	YNL101W	S000005045	AVT4	1641	1641	201	200	1032	1052	204	206	611	734	195	179	778	715	131	587	529	568
Scer_14.248	Spar_14.236	YNL100W	S000005044	AIM37	638	638	347	204	757	824	254	274	512	765	336	147	792	586	137	696	537	917
Scer_14.249	Spar_14.237	YNL099C	S000005043	OCA1	504	501	299	212	852	824	351	414	708	1031	257	173	539	599	98	529	384	630
Scer_14.250	Spar_14.238	YNL098C	S000005042	RAS2	627	627	1574	631	2884	3206	1979	2486	3124	4451	806	588	1697	1968	444	1907	1135	1696
Scer_14.34	Spar_14.24	YNL310C	S000005254	ZIM17	400	409	277	154	429	500	306	457	358	666	329	365	458	450	195	758	359	586
Scer_14.252	Spar_14.240	YNL097C	S000005041	PHO23	737	737	158	165	594	672	254	251	621	896	186	190	774	971	124	617	618	1090
Scer_14.255	Spar_14.245	NA	NA	NA	1508	1511	220	172	636	712	184	161	184	259	244	149	705	674	127	579	326	409
Scer_14.256	Spar_14.246	YNL094W	S000005038	APP1	1367	1367	70	93	974	1227	135	110	689	911	76	110	1005	1015	81	436	829	1046
Scer_14.257	Spar_14.247	YNL093W	S000005037	YPT53	573	573	3	7	6	20	1	8	11	14	3	0	38	53	2	9	26	37
Scer_14.258	Spar_14.248	YNL092W	S000005036	NA	1013	1079	11	0	50	80	23	22	88	164	8	0	81	115	13	74	85	97
Scer_14.259	Spar_14.249	YNL091W	S000005035	NST1	3227	3230	538	438	2866	3313	644	551	1666	2021	422	383	2727	2992	300	1590	1774	2117
Scer_14.35	Spar_14.25	YNL309W	S000005253	STB1	935	974	413	306	517	553	376	561	369	529	452	317	607	585	366	1313	487	496
Scer_14.260	Spar_14.250	YNL090W	S000005034	RHO2	509	509	260	99	674	597	329	260	617	818	247	129	720	574	141	739	657	1285
Scer_14.261	Spar_14.251	YNL088W	S000005032	TOP2	3290	3296	829	710	2578	2845	1242	942	1321	1449	702	495	1907	2080	602	3557	1022	1477
Scer_14.262	Spar_14.252	NA	NA	NA	2729	2729	670	486	2202	2727	1250	967	1403	1648	681	477	2235	2738	379	2304	1442	1893
Scer_14.263	Spar_14.253	YNL086W	S000005030	SNN1	279	279	59	27	89	93	27	74	80	158	50	25	85	110	27	98	58	106
Scer_14.264	Spar_14.254	YNL085W	S000005029	MKT1	1923	1923	1566	1050	3791	4354	2083	1572	1958	2312	1789	972	3808	3190	1130	6428	1908	2168
Scer_14.265	Spar_14.255	YNL084C	S000005028	END3	723	723	592	308	1425	1415	565	708	1166	1604	451	285	1213	1073	170	1318	961	1571
Scer_14.266	Spar_14.256	YNL083W	S000005027	SAL1	1215	1335	143	125	532	618	118	88	253	337	230	185	832	774	106	595	704	998
Scer_14.268	Spar_14.257	YNL082W	S000005026	PMS1	2271	2292	166	103	880	1063	217	163	584	678	200	121	796	831	77	585	663	936
Scer_14.269	Spar_14.258	YNL081C	S000005025	SWS2	348	348	557	442	758	763	342	507	543	790	546	448	888	816	212	1003	567	881
Scer_14.270	Spar_14.259	YNL080C	S000005024	EOS1	896	896	166	96	1023	787	234	171	749	1134	178	108	1065	984	116	520	763	1008
Scer_14.36	Spar_14.26	YNL308C	S000005252	KRI1	1489	1498	2071	1063	4581	4448	1095	1407	1865	1999	1558	1015	5126	5392	532	3477	2298	3554
Scer_14.271	Spar_14.260	YNL079C	S000005023	TPM1	321	321	2461	1729	4016	3798	4221	4450	3578	4911	2278	1796	3934	3381	1570	8744	3041	5556
Scer_14.272	Spar_14.261	YNL078W	S000005022	NIS1	1196	1167	142	95	667	499	587	500	1105	1605	107	144	443	520	85	396	345	429
Scer_14.273	Spar_14.262	YNL077W	S000005021	APJ1	1183	1186	178	120	616	709	216	226	461	637	172	179	712	912	93	397	429	640
Scer_14.274	Spar_14.263	YNL076W	S000005020	MKS1	1196	1199	200	165	899	1031	225	161	672	974	175	131	926	1175	147	742	917	1150
Scer_14.275	Spar_14.264	YNL075W	S000005019	IMP4	465	465	777	455	1641	1514	450	546	739	1083	803	508	1459	1426	280	1640	1011	2020
Scer_14.276	Spar_14.265	YNL074C	S000005018	MLF3	995	995	725	577	947	1014	887	1025	525	880	337	204	553	612	304	1135	363	359
Scer_14.277	Spar_14.266	YNL073W	S000005017	MSK1	1621	1618	220	128	1238	1345	189	215	513	773	193	74	844	846	68	388	601	773
Scer_14.278	Spar_14.267	YNL072W	S000005016	RNH201	629	629	313	151	495	461	284	321	358	551	286	213	543	393	192	894	587	895
Scer_14.279	Spar_14.268	YNL071W	S000005015	LAT1	962	950	3525	2225	4507	4497	5655	6258	4459	6518	3956	2676	4220	4279	2375	9824	2688	3606
Scer_14.37	Spar_14.27	YNL307C	S000005251	MCK1	660	660	700	524	1897	2187	901	900	970	1594	736	457	2366	2311	473	2591	1755	2172
Scer_14.282	Spar_14.271	YNL068C	S000005012	FKH2	2067	2052	419	323	1411	1688	397	421	755	968	431	360	1093	1198	215	874	738	785
Scer_14.285	Spar_14.273	YNL067W	S000005011	RPL9B	103	220	2780	1724	4090	3367	2563	3491	2285	3938	6862	3427	7692	6932	2271	12087	4429	7851
Scer_14.286	Spar_14.274	YNL066W	S000005010	41459	1080	1101	926	720	1109	893	5134	4755	1338	2613	1245	809	2212	2389	350	1717	915	1169
Scer_14.287	Spar_14.275	YNL065W	S000005009	AQR1	1207	1135	118	124	445	338	135	113	72	101	210	69	488	485	76	492	353	523
Scer_14.288	Spar_14.276	YNL064C	S000005008	YDJ1	725	725	10625	6147	13059	13156	7484	9815	6152	8075	11030	6860	12099	11097	4252	22969	6750	12001
Scer_14.289	Spar_14.277	YNL063W	S000005007	MTQ1	745	745	14	47	389	402	55	43	385	639	92	98	660	563	53	167	424	673
Scer_14.290	Spar_14.278	YNL062C	S000005006	GCD10	1234	1234	870	448	1719	1788	690	635	930	1353	714	498	1846	2270	365	1999	1443	2297
Scer_14.291	Spar_14.279	YNL061W	S000005005	NOP2	1428	1428	2603	1684	5817	5525	1712	1366	1814	2089	2287	1397	5542	4976	1380	8218	3502	5245
Scer_14.38	Spar_14.28	YNL306W	S000005250	MRPS18	564	564	682	425	1888	1484	580	801	993	1565	622	316	1696	1377	258	1380	1113	1811
Scer_14.292	Spar_14.280	YNL059C	S000005004	ARP5	1544	1544	491	393	2027	2019	648	610	1395	1691	234	205	1887	2089	151	998	1074	1448
Scer_14.293	Spar_14.281	YNL058C	S000005003	NA	815	843	842	651	1290	1157	745	904	784	1003	578	219	1021	945	565	2357	1739	2084
Scer_14.294	Spar_14.282	YNL056W	S000005001	OCA2	353	353	103	108	671	779	185	173	547	760	82	105	579	595	137	570	679	1138
Scer_14.295	Spar_14.283	YNL055C	S000005000	POR1	596	674	9928	5667	7318	6005	12856	15007	5124	9286	3582	2488	3171	2918	2259	9276	2552	3235
Scer_14.304	Spar_14.285	YNL054W	S000004999	VAC7	2797	2813	309	171	832	828	440	357	481	535	336	251	703	876	222	933	395	498
Scer_14.305	Spar_14.286	YNL053W	S000004998	MSG5	1235	1238	150	150	534	628	210	209	473	674	111	108	429	486	110	467	690	851
Scer_14.306	Spar_14.287	YNL052W	S000004997	COX5A	316	316	1532	872	1880	1450	772	908	657	874	1900	1078	1679	1331	1327	5420	1842	3077
Scer_14.307	Spar_14.288	YNL051W	S000004996	COG5	1145	1193	140	78	580	755	174	128	505	756	296	248	826	1066	113	770	684	884
Scer_14.308	Spar_14.289	YNL050C	S000004995	NA	595	595	345	162	879	749	179	218	501	762	240	168	575	647	104	624	573	1018
Scer_14.39	Spar_14.29	YNL305C	S000005249	BXI1	847	850	356	268	593	572	633	661	682	1250	328	194	757	793	270	1104	833	1078
Scer_14.309	Spar_14.290	NA	NA	NA	2108	2114	462	334	1299	1407	601	546	769	900	467	380	1337	1398	282	1357	672	767
Scer_14.310	Spar_14.291	YNL048W	S000004993	ALG11	1308	1308	252	73	919	945	409	243	769	1063	223	150	872	1187	150	1152	796	1217
Scer_14.311	Spar_14.292	YNL047C	S000004992	SLM2	1757	1760	158	125	506	513	190	182	439	535	226	94	555	694	93	409	298	414
Scer_14.312	Spar_14.293	YNL046W	S000004991	NA	519	519	26	8	217	221	89	90	362	704	54	40	211	171	61	240	237	344
Scer_14.313	Spar_14.294	YNL045W	S000004990	LAP2	1446	1443	913	476	1582	1600	1342	1357	1184	1689	1081	613	2284	1781	744	3794	1427	1902
Scer_14.40	Spar_14.30	YNL304W	S000005248	YPT11	965	965	131	110	466	549	179	180	371	535	108	76	371	512	64	280	293	410
Scer_14.316	Spar_14.306	YNL042W	S000004987	BOP3	784	761	63	36	310	317	80	60	297	414	56	12	315	339	52	154	231	269
Scer_14.317	Spar_14.307	YNL041C	S000004986	COG6	2240	2240	269	230	1094	1130	359	278	649	902	406	245	1348	1802	168	1226	1066	1411
Scer_14.319	Spar_14.311	YNL039W	S000004984	BDP1	1376	1376	369	306	1179	1192	371	464	840	1072	316	239	860	1009	171	800	613	1013
Scer_14.323	Spar_14.316	YNL036W	S000004981	NCE103	473	473	1116	283	3379	1242	112	165	447	864	1517	457	3730	1975	68	177	194	182
Scer_14.334	Spar_14.325	YNL035C	S000004980	NA	1037	1037	216	222	756	870	435	331	611	879	279	136	763	854	103	545	427	567
Scer_14.43	Spar_14.33	YOL120C	S000005480	RPL18A	140	328	3467	2271	4360	4086	2949	3232	2581	4409	5157	2848	5859	4174	2033	8534	3970	5640
Scer_14.342	Spar_14.332	YNL029C	S000004974	KTR5	1250	1392	51	29	481	532	65	49	294	378	114	109	679	670	98	466	694	1120
Scer_14.344	Spar_14.333	YNL027W	S000004972	CRZ1	1377	1351	311	201	815	1011	332	332	603	770	365	240	817	973	225	1057	690	859
Scer_14.345	Spar_14.334	YNL026W	S000004971	SAM50	1146	1146	452	343	1066	855	427	404	692	983	431	339	1151	1083	175	857	687	1023
Scer_14.346	Spar_14.335	YNL025C	S000004970	SSN8	783	783	115	60	370	316	66	65	281	407	137	37	380	445	110	434	661	817
Scer_14.348	Spar_14.337	YNL024C	S000004969	NA	579	579	20	15	93	80	28	24	51	98	35	9	118	126	8	76	47	100
Scer_14.349	Spar_14.338	YNL023C	S000004968	FAP1	2401	2401	396	270	1286	1160	333	301	610	704	318	295	1012	1032	151	792	772	1023
Scer_14.350	Spar_14.339	YNL022C	S000004967	RCM1	1056	1056	380	257	1206	1150	245	222	579	835	412	290	1076	1201	189	1050	769	1266
Scer_14.44	Spar_14.34	YNL300W	S000005244	TOS6	268	268	1805	1705	1457	1081	2001	3696	743	1415	1948	2061	1567	1260	952	3437	725	836
Scer_14.351	Spar_14.340	YNL021W	S000004966	HDA1	1368	1368	360	269	1018	837	350	331	503	609	368	214	1036	1125	144	709	557	696
Scer_14.352	Spar_14.341	YNL020C	S000004965	ARK1	1614	1632	135	74	371	434	132	148	304	422	125	135	410	419	96	582	299	341
Scer_14.358	Spar_14.348	YNL016W	S000004961	PUB1	775	778	5718	3496	5316	5487	5169	5953	2712	3436	4980	3345	4778	5309	2309	11545	2789	3470
Scer_14.45	Spar_14.35	YNL299W	S000005243	TRF5	1656	1656	194	222	903	895	161	173	452	524	264	137	1057	1029	178	858	716	1003
Scer_14.360	Spar_14.350	NA	NA	NA	2382	2418	19	1	160	117	31	28	98	184	27	1	142	130	11	45	76	116
Scer_14.362	Spar_14.352	YNL011C	S000004956	NA	1037	1018	73	33	437	460	107	101	392	612	98	88	491	561	79	354	639	887
Scer_14.363	Spar_14.353	YNL010W	S000004955	NA	474	474	1339	890	2807	2262	2113	1985	2228	3605	1787	1196	4385	3348	857	4765	2643	4720
Scer_14.364	Spar_14.354	NA	NA	NA	940	940	17	11	85	31	15	16	78	119	21	49	136	156	22	104	128	194
Scer_14.365	Spar_14.355	YNL008C	S000004953	ASI3	1726	1729	109	100	830	953	242	156	608	842	162	77	570	749	108	570	461	554
Scer_14.366	Spar_14.356	YNL007C	S000004952	SIS1	891	924	6137	3426	4902	4681	4899	6933	3138	4697	4388	2848	4107	4188	1523	7253	2255	3656
Scer_14.367	Spar_14.357	YNL006W	S000004951	LST8	487	487	201	181	751	854	220	173	539	813	171	90	655	694	112	498	425	636
Scer_14.368	Spar_14.358	YNL005C	S000004950	MRP7	955	955	761	338	1826	1298	343	338	812	1088	1071	500	1723	1395	377	2000	1194	1842
Scer_14.46	Spar_14.36	YNL298W	S000005242	CLA4	1712	1727	233	209	894	990	354	331	512	666	227	155	1075	1083	358	1647	978	1240
Scer_14.370	Spar_14.360	YNL003C	S000004948	PET8	667	667	154	79	505	433	231	173	485	740	146	64	513	510	56	254	337	500
Scer_14.371	Spar_14.361	YNL002C	S000004947	RLP7	799	799	1989	1303	4759	4840	1159	1161	2257	2959	1700	903	4000	4196	743	4308	3014	5081
Scer_14.372	Spar_14.362	YNL001W	S000004946	DOM34	809	809	559	388	1043	955	424	385	667	943	481	142	593	656	190	1090	635	950
Scer_14.373	Spar_14.363	NA	NA	NA	1005	1005	1492	730	2548	2586	1288	1370	2069	3040	826	346	1751	2130	539	2793	2198	2473
Scer_14.380	Spar_14.367	YNR002C	S000005285	ATO2	709	709	4	16	61	65	4	9	48	98	9	11	22	23	7	9	32	24
Scer_14.381	Spar_14.368	YNR003C	S000005286	RPC34	603	603	461	298	1019	999	379	414	673	993	605	300	978	1339	288	1508	948	1647
Scer_14.382	Spar_14.369	YNR004W	S000005287	SWM2	379	409	39	37	129	174	35	21	84	114	61	77	181	118	44	258	250	335
Scer_14.383	Spar_14.370	YNR006W	S000005289	VPS27	1518	1518	504	325	862	1177	512	526	579	839	418	332	933	996	269	1247	812	940
Scer_14.384	Spar_14.371	YNR007C	S000005290	ATG3	642	642	63	56	281	186	130	102	274	379	80	29	298	372	52	367	289	468
Scer_14.385	Spar_14.372	YNR008W	S000005291	LRO1	1510	1510	405	329	965	1003	719	672	764	1015	278	172	945	888	172	1082	812	1170
Scer_14.386	Spar_14.373	YNR009W	S000005292	NRM1	557	557	265	192	501	491	212	271	263	388	296	171	465	371	154	712	386	557
Scer_14.387	Spar_14.374	YNR010W	S000005293	CSE2	450	453	116	157	218	303	149	139	204	357	105	97	239	198	84	350	296	420
Scer_14.388	Spar_14.375	YNR011C	S000005294	PRP2	2072	2072	219	170	896	978	280	258	537	687	204	171	757	832	86	564	691	906
Scer_14.389	Spar_14.376	YNR012W	S000005295	URK1	1330	1330	351	327	1217	1255	301	329	609	789	306	208	1090	1117	172	811	790	1198
Scer_14.390	Spar_14.377	YNR013C	S000005296	PHO91	2087	2087	952	725	2358	2356	1757	1318	1148	1542	738	690	1918	1876	649	3337	1515	1620
Scer_14.391	Spar_14.378	YNR014W	S000005297	NA	512	506	42	28	308	250	104	161	271	559	27	19	242	298	37	76	207	174
Scer_14.392	Spar_14.379	YNR015W	S000005298	SMM1	888	888	291	217	1167	1171	383	293	688	1007	430	333	1246	1307	422	1944	1239	1921
Scer_14.393	Spar_14.380	NA	NA	NA	3884	3884	17245	10722	18154	18759	13492	13587	5714	6191	14885	9055	16986	18000	5717	30931	5820	8070
Scer_14.394	Spar_14.381	YNR017W	S000005300	TIM23	455	455	1176	977	2339	1736	1121	1418	1323	2302	1711	1064	2089	2135	895	3772	1803	2635
Scer_14.395	Spar_14.382	YNR018W	S000005301	RCF2	544	544	918	782	1297	1059	1450	1490	1064	1546	662	486	971	892	689	2924	1198	1777
Scer_14.396	Spar_14.383	YNR019W	S000005302	ARE2	1367	1370	1522	1099	2840	2579	1350	1395	729	878	1791	1158	2932	3215	1213	7270	2702	3472
Scer_14.397	Spar_14.384	YNR020C	S000005303	ATP23	723	660	260	169	410	343	175	179	180	315	410	110	534	447	77	443	384	655
Scer_14.398	Spar_14.385	YNR021W	S000005304	NA	899	899	1531	1139	3463	3329	2393	1815	2388	3206	1326	849	3420	3342	632	3650	2229	3253
Scer_14.399	Spar_14.386	YNR022C	S000005305	MRPL50	316	316	241	106	607	497	204	151	381	669	162	106	516	408	87	431	326	639
Scer_14.400	Spar_14.387	YNR023W	S000005306	SNF12	1458	1458	264	202	735	869	278	265	607	837	196	128	805	967	132	762	609	851
Scer_14.401	Spar_14.388	YNR024W	S000005307	MPP6	436	436	315	211	518	509	167	258	316	439	325	218	638	510	233	986	481	876
Scer_14.402	Spar_14.389	YNR026C	S000005309	SEC12	1174	1174	568	314	929	913	646	684	598	801	488	329	1079	1137	406	2181	1050	1532
Scer_14.403	Spar_14.390	YNR027W	S000005310	BUD17	836	836	188	155	562	458	244	228	505	668	136	96	594	564	102	579	636	1081
Scer_14.404	Spar_14.391	YNR028W	S000005311	CPR8	852	852	331	305	757	747	415	383	611	862	362	322	845	746	172	1008	650	973
Scer_14.405	Spar_14.392	YNR029C	S000005312	NA	1140	1242	310	243	907	908	289	271	682	994	264	196	1263	1396	176	1036	1119	1822
Scer_14.406	Spar_14.393	YNR030W	S000005313	ALG12	1497	1497	582	324	1272	1217	1196	698	839	1183	504	388	970	837	261	1782	554	657
Scer_14.407	Spar_14.394	NA	NA	NA	3476	3497	244	193	1244	1374	301	319	519	620	234	172	1118	1174	83	447	544	619
Scer_14.408	Spar_14.395	YNR032W	S000005315	PPG1	981	981	143	64	469	520	220	211	413	575	143	53	351	397	69	291	308	469
Scer_14.410	Spar_14.397	YNR033W	S000005316	ABZ1	2029	2035	709	608	1672	1613	559	588	808	1161	642	347	1749	1533	310	1369	1076	1472
Scer_14.411	Spar_14.398	YNR034W	S000005317	SOL1	639	639	182	95	428	515	248	325	426	554	281	206	585	737	178	859	479	788
Scer_14.48	Spar_14.40	YNL295W	S000005239	NA	1345	1345	180	110	653	757	141	113	367	566	179	94	551	589	88	448	428	650
Scer_14.413	Spar_14.400	YNR035C	S000005318	ARC35	859	859	1518	979	2272	2444	1962	2121	2139	3046	1464	1228	2045	2001	897	4449	1790	2436
Scer_14.414	Spar_14.401	YNR036C	S000005319	MRPS12	281	281	1071	448	1624	1103	830	1126	1032	1652	732	358	1015	634	344	1272	764	1346
Scer_14.416	Spar_14.403	YNR038W	S000005321	DBP6	1400	1397	855	740	1247	1276	658	639	471	566	725	493	1206	1266	330	2066	770	1026
Scer_14.417	Spar_14.404	YNR039C	S000005322	ZRG17	1410	1410	227	228	730	643	278	302	435	542	271	168	701	650	150	725	571	643
Scer_14.418	Spar_14.405	YNR040W	S000005323	NA	660	672	215	115	415	412	236	284	274	484	140	53	348	335	80	476	344	558
Scer_14.419	Spar_14.406	YNR041C	S000005324	COQ2	913	901	420	197	743	660	441	454	490	768	532	274	1021	964	419	1858	961	1629
Scer_14.420	Spar_14.407	YNR043W	S000005326	MVD1	825	867	4829	3215	3889	2961	3246	4154	1494	2298	4156	3540	3859	3537	3043	12567	2373	2942
Scer_14.421	Spar_14.408	YNR044W	S000005327	AGA1	1868	1859	10	20	236	318	2632	2721	598	819	12	8	242	252	18	69	119	122
Scer_14.422	Spar_14.409	YNR045W	S000005328	PET494	1253	1338	55	63	417	460	77	104	335	462	73	52	331	327	46	225	285	445
Scer_14.49	Spar_14.41	YNL294C	S000005238	RIM21	1356	1356	45	44	861	1058	96	57	615	891	77	89	995	967	47	259	1179	1547
Scer_14.424	Spar_14.411	YNR047W	S000005330	FPK1	2258	2292	311	245	634	724	483	518	222	289	328	390	1234	1571	277	1245	703	747
Scer_14.425	Spar_14.412	YNR048W	S000005331	NA	980	980	68	67	322	319	125	70	223	325	98	71	356	349	39	215	278	387
Scer_14.426	Spar_14.413	YNR049C	S000005332	MSO1	540	540	239	127	341	327	256	350	350	621	207	141	420	435	98	402	307	454
Scer_14.427	Spar_14.414	YNR050C	S000005333	LYS9	1076	1076	1371	1054	2544	2702	1133	1314	1319	1896	1058	1001	1765	2094	630	2822	1073	1607
Scer_14.428	Spar_14.415	YNR051C	S000005334	BRE5	1440	1440	555	478	2938	3340	803	706	1808	2293	549	391	2854	3231	482	2771	1604	2470
Scer_14.429	Spar_14.416	YNR052C	S000005335	POP2	699	692	937	549	1380	1351	800	824	940	1313	674	349	1038	908	439	1710	844	1125
Scer_14.430	Spar_14.417	YNR053C	S000005336	NOG2	970	970	1229	907	3145	3067	1050	921	1123	1327	1651	1058	3393	3129	739	3938	2298	3564
Scer_14.431	Spar_14.418	YNR054C	S000005337	ESF2	846	846	716	706	1213	1356	553	718	687	997	764	620	1117	1258	403	2203	891	1602
Scer_14.50	Spar_14.42	YNL293W	S000005237	MSB3	1261	1258	153	65	594	642	151	156	385	484	130	60	742	759	139	663	909	1157
Scer_14.437	Spar_14.426	YNR055C	S000005338	HOL1	1247	1247	308	332	1683	1823	471	351	905	1135	279	150	1530	1466	187	1059	1543	1905
Scer_14.438	Spar_14.427	YNR056C	S000005339	BIO5	1278	1189	1	0	22	24	0	1	8	24	6	13	21	30	0	1	20	20
Scer_14.439	Spar_14.428	YNR057C	S000005340	BIO4	317	325	8	1	74	34	18	16	70	109	26	13	123	178	51	276	136	246
Scer_14.440	Spar_14.429	YNR058W	S000005341	BIO3	1177	1177	2	0	73	55	5	3	98	116	7	9	157	118	3	21	120	176
Scer_14.51	Spar_14.43	YNL292W	S000005236	PUS4	899	908	651	404	1504	1456	493	535	710	749	648	592	1560	1614	477	2573	1297	2221
Scer_14.441	Spar_14.430	YNR059W	S000005342	MNT4	1536	1536	30	26	389	427	73	36	323	463	27	11	599	523	24	116	536	682
Scer_14.442	Spar_14.431	NA	NA	NA	1631	1628	267	287	749	1253	28	32	81	146	123	203	447	833	378	2211	2183	2539
Scer_14.449	Spar_14.437	YNR067C	S000005350	DSE4	2270	2274	1610	1236	2191	2450	3163	2896	1676	2291	873	499	1182	1283	406	2254	725	939
Scer_14.450	Spar_14.438	YNR068C	S000005351	NA	388	391	0	9	77	79	1	0	50	77	1	4	102	106	7	45	52	95
Scer_14.52	Spar_14.44	YNL291C	S000005235	MID1	1291	1291	209	190	860	1049	271	204	627	826	93	55	730	831	85	438	612	771
Scer_14.53	Spar_14.45	YNL290W	S000005234	RFC3	799	799	563	243	1366	1391	529	469	1008	1466	570	388	948	1210	376	1723	960	1522
Scer_14.54	Spar_14.46	YNL289W	S000005233	PCL1	654	654	189	173	739	658	642	661	802	1246	301	199	536	666	234	1227	1021	1649
Scer_14.55	Spar_14.47	YNL288W	S000005232	CAF40	720	720	637	554	1233	1151	513	588	660	964	532	326	1215	950	280	1328	783	908
Scer_14.56	Spar_14.48	YNL287W	S000005231	SEC21	1906	1903	2921	1702	5052	5609	3744	2969	3064	3378	2643	1442	4615	4991	1378	8556	2517	3082
Scer_14.57	Spar_14.49	YNL286W	S000005230	CUS2	723	723	108	54	413	394	91	110	333	530	50	67	386	287	19	127	267	462
Scer_14.71	Spar_14.62	YNL283C	S000005227	WSC2	1243	1216	384	313	1211	1210	582	475	628	963	450	412	1184	1056	315	1614	866	996
Scer_14.72	Spar_14.63	YNL282W	S000005226	POP3	464	464	179	97	280	367	159	132	219	347	111	86	241	165	120	401	348	451
Scer_14.73	Spar_14.64	YNL281W	S000005225	HCH1	307	307	2554	1768	3809	3528	1529	1576	1730	2510	1746	1055	3524	2717	640	3095	2318	4019
Scer_14.74	Spar_14.65	YNL280C	S000005224	ERG24	913	913	646	540	2177	2149	1186	872	1380	1806	601	370	1794	1672	273	1895	1230	1880
Scer_14.75	Spar_14.66	YNL279W	S000005223	PRM1	1600	1603	2	7	24	23	65	56	131	156	5	0	28	21	2	4	12	33
Scer_14.76	Spar_14.67	YNL278W	S000005222	CAF120	2654	2627	159	180	569	696	339	266	249	289	231	222	728	884	124	537	291	386
Scer_14.78	Spar_14.68	YNL277W	S000005221	MET2	1180	1180	47	26	92	142	80	76	146	234	76	40	261	112	73	284	180	259
Scer_14.79	Spar_14.69	YNL275W	S000005219	BOR1	1548	1548	119	106	589	377	178	108	320	434	112	67	419	442	25	210	233	337
Scer_14.17	Spar_14.7	YNL329C	S000005273	PEX6	124	124	15	10	238	204	14	19	108	130	15	14	209	284	12	85	97	162
Scer_14.80	Spar_14.70	YNL274C	S000005218	GOR1	987	987	172	44	236	228	216	254	304	411	212	115	375	366	135	692	355	570
Scer_14.81	Spar_14.71	YNL273W	S000005217	TOF1	3206	3206	237	127	977	1005	264	217	407	453	197	165	1035	1156	183	788	603	686
Scer_14.82	Spar_14.72	YNL272C	S000005216	SEC2	1584	1584	184	85	1146	1259	288	192	788	919	155	186	1123	1067	133	732	720	1034
Scer_14.83	Spar_14.73	YNL271C	S000005215	BNI1	4853	4838	458	330	2166	2767	756	597	964	1033	382	299	1934	2413	328	1323	987	1309
Scer_14.84	Spar_14.74	NA	NA	NA	1476	1435	12	4	46	41	6	8	44	93	2	19	65	85	3	12	40	71
Scer_14.86	Spar_14.76	NA	NA	NA	1506	1465	1641	1196	3545	3649	2302	1871	1904	2570	1567	1384	3719	4303	822	4165	2900	3590
Scer_14.87	Spar_14.77	YNL267W	S000005211	PIK1	2255	2243	247	198	1475	1587	470	342	1019	1187	344	267	2348	2478	273	1503	1705	2104
Scer_14.89	Spar_14.78	YNL265C	S000005209	IST1	784	781	101	78	361	455	251	223	526	689	119	58	363	506	67	309	335	532
Scer_14.90	Spar_14.79	YNL264C	S000005208	PDR17	712	712	278	187	682	1045	376	479	605	779	379	358	811	892	191	1159	715	1114
Scer_14.91	Spar_14.80	YNL263C	S000005207	YIF1	677	683	695	525	1172	1075	1289	1184	1098	1474	815	484	1204	1185	325	1651	854	1146
Scer_14.92	Spar_14.81	YNL262W	S000005206	POL2	5019	5019	606	475	1866	2190	790	726	861	937	508	540	1773	2011	214	1532	721	1085
Scer_14.93	Spar_14.82	YNL261W	S000005205	ORC5	1337	1337	138	136	683	945	236	164	470	695	157	156	666	830	111	530	608	850
Scer_14.94	Spar_14.83	YNL260C	S000005204	LTO1	569	542	110	51	412	382	80	92	244	391	96	54	217	269	36	169	141	300
Scer_14.96	Spar_14.85	YNL258C	S000005202	DSL1	1759	1761	206	150	1183	1398	380	333	918	1164	252	210	1230	1367	103	712	764	947
Scer_14.97	Spar_14.86	NA	NA	NA	2915	2918	121	113	1226	1532	233	171	803	925	109	121	1338	1477	48	328	885	1070
Scer_14.98	Spar_14.87	YNL256W	S000005200	FOL1	2027	2027	486	401	2023	2127	546	350	1099	1288	464	357	2349	2387	226	1401	1506	2288
Scer_14.99	Spar_14.88	YNL255C	S000005199	GIS2	230	230	2724	1739	4529	4325	2777	2837	3189	5156	2268	1774	4326	4375	1201	6018	3041	5695
Scer_14.100	Spar_14.89	YNL254C	S000005198	RTC4	993	990	74	51	327	344	64	83	181	236	98	67	405	483	37	211	453	561
Scer_14.101	Spar_14.90	YNL253W	S000005197	TEX1	1042	1057	162	146	437	416	158	180	327	495	191	185	665	520	56	342	434	634
Scer_14.102	Spar_14.91	YNL252C	S000005196	MRPL17	691	709	494	222	1146	1293	308	275	642	837	542	336	1366	993	243	1193	869	1548
Scer_14.103	Spar_14.92	YNL251C	S000005195	NRD1	1144	1126	965	680	2611	3148	1041	1184	1303	2000	1052	710	2382	2914	852	4031	1110	1300
Scer_14.104	Spar_14.93	YNL250W	S000005194	RAD50	2972	2972	107	104	479	688	117	81	228	277	125	61	722	902	110	738	471	653
Scer_14.105	Spar_14.94	YNL249C	S000005193	MPA43	1472	1475	42	56	316	376	52	53	256	355	114	83	656	638	59	341	442	652
Scer_14.106	Spar_14.95	YNL248C	S000005192	RPA49	693	693	2990	1985	3139	3003	1457	1584	1226	1778	2027	1482	2754	2834	1126	6023	2385	3715
Scer_14.107	Spar_14.96	YNL247W	S000005191	NA	1765	1762	2718	1714	5117	4840	3196	2630	2961	3429	2571	1521	4371	4524	1354	7157	3107	4373
Scer_14.109	Spar_14.98	YNL245C	S000005189	CWC25	455	455	207	173	245	213	124	151	157	227	69	107	198	258	45	205	109	133
Scer_15.114	Spar_15.101	YOL077C	S000005437	BRX1	602	602	2091	1027	3915	3593	1300	1344	1782	2332	1987	1068	3608	3156	844	4861	2596	4364
Scer_15.115	Spar_15.102	YOL076W	S000005436	MDM20	1950	1950	636	401	1556	1469	702	557	626	771	776	414	1849	1970	365	2415	1187	1497
Scer_15.116	Spar_15.103	YOL075C	S000005435	NA	3139	3139	84	21	526	518	148	105	232	271	111	112	686	635	57	353	369	488
Scer_15.117	Spar_15.104	YOL073C	S000005434	NA	719	719	132	54	445	394	237	208	449	737	110	96	337	458	63	341	390	468
Scer_15.118	Spar_15.105	YOL072W	S000005433	THP1	1099	1099	149	85	543	637	169	91	403	633	160	112	565	584	61	394	513	676
Scer_15.119	Spar_15.106	YOL071W	S000005432	EMI5	424	424	203	154	362	351	304	451	242	432	193	120	289	199	111	384	224	333
Scer_15.120	Spar_15.107	YOL070C	S000005431	NBA1	1215	1215	852	612	1144	1370	847	1146	1027	1418	717	392	1057	1059	441	1870	921	1367
Scer_15.121	Spar_15.108	YOL069W	S000005430	NUF2	961	961	77	38	407	431	131	118	361	374	166	102	447	445	84	494	418	688
Scer_15.122	Spar_15.109	YOL068C	S000005429	HST1	1096	1084	167	116	1792	2135	166	137	1178	1413	258	164	1805	2214	63	440	1309	1909
Scer_15.123	Spar_15.110	YOL067C	S000005428	RTG1	471	471	207	84	292	278	187	229	182	184	166	126	249	308	89	455	244	315
Scer_15.124	Spar_15.111	YOL066C	S000005427	RIB2	1489	1489	242	197	868	865	284	270	714	916	330	178	805	693	198	910	674	1060
Scer_15.125	Spar_15.112	YOL065C	S000005426	INP54	906	906	188	73	372	427	158	127	310	447	104	106	291	222	38	165	228	297
Scer_15.126	Spar_15.113	YOL064C	S000005425	MET22	751	751	594	458	999	879	689	749	752	1078	898	661	1524	1433	232	1064	681	1072
Scer_15.127	Spar_15.114	YOL063C	S000005424	CRT10	2253	2253	78	80	1016	1176	141	108	704	902	119	80	1029	1155	82	400	671	847
Scer_15.128	Spar_15.115	YOL062C	S000005423	APM4	978	978	224	116	1538	1447	177	214	829	1160	287	169	1331	1392	168	968	1354	1972
Scer_15.129	Spar_15.116	YOL061W	S000005422	PRS5	1173	1173	2913	1730	3429	3643	2025	2229	1748	2191	2622	2225	3984	4351	1880	9010	3275	4221
Scer_15.130	Spar_15.117	YOL060C	S000005421	MAM3	1624	1624	349	324	1031	1368	822	584	790	1004	382	282	971	1165	304	1529	635	600
Scer_15.131	Spar_15.118	YOL059W	S000005420	GPD2	733	730	1379	1210	2335	2710	1644	1809	1133	1759	2249	1865	2710	2513	1359	6904	1956	2428
Scer_15.132	Spar_15.119	YOL058W	S000005419	ARG1	922	922	358	184	402	384	257	312	201	292	661	290	853	754	2175	11216	3371	4927
Scer_15.133	Spar_15.120	YOL057W	S000005418	NA	1747	1747	720	418	1932	1520	1068	840	1228	1448	667	514	2155	2029	433	2657	1230	1637
Scer_15.134	Spar_15.121	YOL056W	S000005417	GPM3	739	739	161	121	428	444	261	256	363	548	136	106	461	488	84	488	428	785
Scer_15.135	Spar_15.122	NA	NA	NA	1318	1180	88	101	366	298	122	107	302	411	110	115	346	321	160	572	408	622
Scer_15.141	Spar_15.129	YOL054W	S000005415	PSH1	1087	1119	186	157	609	534	256	218	464	546	226	97	863	823	62	484	429	772
Scer_15.144	Spar_15.131	YOL052C	S000005412	SPE2	920	730	1055	684	1615	1640	716	699	751	1207	542	297	815	942	300	1711	589	818
Scer_15.147	Spar_15.136	YOL049W	S000005409	GSH2	1217	1238	782	438	2703	2776	1086	799	2068	2514	676	358	2193	2175	300	1756	1474	2253
Scer_15.150	Spar_15.140	NA	NA	NA	2564	2599	281	117	1369	1650	405	349	657	789	212	170	1262	1558	126	773	656	903
Scer_15.151	Spar_15.141	YOL044W	S000005404	PEX15	1020	1020	109	91	233	212	122	142	210	353	90	50	463	450	45	248	301	446
Scer_15.152	Spar_15.142	YOL043C	S000005403	NTG2	958	958	20	33	392	489	33	19	282	451	24	9	404	518	16	91	270	478
Scer_15.153	Spar_15.143	YOL042W	S000005402	NGL1	752	752	143	82	398	540	134	93	282	386	117	93	442	424	43	202	282	417
Scer_15.154	Spar_15.144	YOL041C	S000005401	NOP12	1053	1056	1465	714	2889	3150	722	853	1452	1833	1527	951	2079	2354	819	4284	1633	2725
Scer_15.157	Spar_15.147	YOL038W	S000005398	PRE6	455	455	1492	1127	3035	2918	1902	2239	2495	3590	1441	1085	2525	2613	1199	5277	2497	4300
Scer_15.158	Spar_15.148	YOL036W	S000005396	NA	2037	2037	373	262	1545	1591	333	421	1025	1433	401	162	1553	1988	292	1193	1428	1641
Scer_15.159	Spar_15.149	YOL034W	S000005394	SMC5	2754	2754	129	97	932	1073	129	112	418	513	94	94	839	947	59	393	518	721
Scer_15.160	Spar_15.150	YOL033W	S000005393	MSE1	1247	1244	161	76	621	561	116	93	318	440	120	112	826	651	89	360	570	856
Scer_15.161	Spar_15.151	YOL032W	S000005392	OPI10	475	475	192	90	354	394	197	287	373	536	285	236	554	595	198	935	522	916
Scer_15.162	Spar_15.152	YOL031C	S000005391	SIL1	1086	1086	297	216	635	881	367	371	529	724	262	189	444	550	196	808	424	614
Scer_15.163	Spar_15.153	YOL030W	S000005390	GAS5	1002	1017	2023	1163	2199	2187	3699	3532	1496	2267	2509	1490	2642	2766	1762	8771	3023	3405
Scer_15.166	Spar_15.155	YOL027C	S000005387	MDM38	1374	1374	922	665	2131	2157	1195	1109	1275	1696	975	642	2439	2037	731	3621	1511	2054
Scer_15.167	Spar_15.156	YOL026C	S000005386	MIM1	264	264	200	152	357	316	318	424	372	668	327	260	451	438	193	814	383	604
Scer_15.169	Spar_15.158	YOL025W	S000005385	LAG2	1846	1846	98	63	311	490	150	100	247	328	67	47	351	420	20	181	156	156
Scer_15.170	Spar_15.159	YOL024W	S000005384	NA	461	455	0	0	18	22	1	1	7	10	0	0	81	100	0	4	33	58
Scer_15.171	Spar_15.160	YOL023W	S000005383	IFM1	1436	1448	101	74	552	463	70	73	330	392	90	93	519	552	40	260	369	456
Scer_15.172	Spar_15.161	YOL022C	S000005382	TSR4	1032	1032	904	746	1730	1520	581	672	1007	1368	726	399	1497	1393	481	2574	1279	2128
Scer_15.174	Spar_15.163	YOL021C	S000005381	DIS3	2191	2191	1539	1282	3057	3424	1354	1450	1238	1411	2120	1501	4088	4108	1227	5801	2260	3389
Scer_15.175	Spar_15.164	YOL020W	S000005380	TAT2	1297	1297	684	514	2521	2413	617	523	1110	1494	574	432	3090	2719	238	1312	2462	2794
Scer_15.178	Spar_15.167	YOL019W	S000005379	NA	1397	1403	407	229	612	736	609	491	377	520	367	227	740	794	375	1640	851	923
Scer_15.179	Spar_15.168	YOL018C	S000005378	TLG2	872	869	165	82	636	661	248	302	643	724	218	98	851	840	109	602	649	1137
Scer_15.180	Spar_15.169	YOL017W	S000005377	ESC8	1991	2018	165	125	608	659	160	157	407	546	206	117	916	853	129	722	728	992
Scer_15.181	Spar_15.170	YOL016C	S000005376	CMK2	965	950	135	189	645	752	344	275	672	1012	189	87	628	875	331	1765	1302	1773
Scer_15.182	Spar_15.171	YOL015W	S000005375	IRC10	1668	1662	5	0	99	124	5	2	109	177	5	0	48	42	1	2	25	41
Scer_15.183	Spar_15.172	YOL014W	S000005374	NA	328	379	3	32	297	393	16	3	230	416	309	257	477	416	375	1571	817	1178
Scer_15.186	Spar_15.177	YOL013C	S000005373	HRD1	1348	1327	70	18	661	796	203	158	602	890	107	97	629	730	72	510	470	599
Scer_15.187	Spar_15.178	YOL012C	S000005372	HTZ1	224	224	492	250	858	575	832	1164	748	1198	555	627	986	916	162	874	498	908
Scer_15.188	Spar_15.179	NA	NA	NA	1621	1609	195	172	1108	1277	182	121	778	1041	407	300	1338	1309	360	1951	1480	1741
Scer_15.189	Spar_15.180	YOL010W	S000005370	RCL1	705	705	764	391	1454	1316	445	483	830	1167	792	528	1635	1634	249	1681	1315	2149
Scer_15.190	Spar_15.181	YOL009C	S000005369	MDM12	613	613	55	28	235	248	60	55	220	327	79	39	449	397	62	291	362	547
Scer_15.191	Spar_15.182	NA	NA	NA	437	446	155	84	385	357	113	154	274	466	159	153	511	417	113	437	397	601
Scer_15.192	Spar_15.183	YOL007C	S000005367	CSI2	852	855	661	398	977	1165	767	687	669	948	467	398	841	925	274	1401	610	871
Scer_15.193	Spar_15.184	YOL006C	S000005366	TOP1	1818	1821	646	612	1872	2251	713	684	1182	1353	815	603	2744	2653	335	1657	1276	1686
Scer_15.194	Spar_15.185	YOL005C	S000005365	RPB11	220	220	485	397	779	621	852	946	693	1189	419	315	680	523	316	1246	543	890
Scer_15.196	Spar_15.188	YOL003C	S000005363	PFA4	1073	1073	98	72	428	494	170	154	426	675	161	162	681	616	68	351	421	591
Scer_15.197	Spar_15.189	YOL002C	S000005362	IZH2	613	613	350	188	940	676	429	335	721	1031	318	171	1073	876	175	874	959	1490
Scer_15.198	Spar_15.190	YOL001W	S000005361	PHO80	679	480	23	14	423	421	44	59	342	480	7	13	248	219	12	53	151	194
Scer_15.199	Spar_15.193	YOR001W	S000005527	RRP6	2035	2035	769	535	2548	2632	719	659	1176	1426	861	685	2741	3060	516	2919	2061	2689
Scer_15.200	Spar_15.194	YOR002W	S000005528	ALG6	1256	1256	404	245	1414	1359	611	441	890	1281	622	434	1821	1697	253	1625	1084	1334
Scer_15.201	Spar_15.195	YOR003W	S000005529	YSP3	1232	1232	31	11	187	142	29	57	153	251	16	0	46	15	12	66	47	60
Scer_15.203	Spar_15.197	YOR005C	S000005531	DNL4	2445	2445	49	23	404	422	64	48	235	417	10	25	312	248	10	47	213	257
Scer_15.204	Spar_15.198	YOR006C	S000005532	TSR3	708	714	397	293	940	804	331	338	601	801	354	163	703	651	144	864	513	910
Scer_15.205	Spar_15.199	YOR007C	S000005533	SGT2	717	717	3680	1870	8236	7924	5558	5108	5954	8028	3781	2077	7104	6401	2477	14929	5727	10309
Scer_15.207	Spar_15.202	YOR008C	S000005534	SLG1	889	865	627	464	1267	1620	1075	1060	975	1220	577	466	1266	1387	340	1909	1052	1279
Scer_15.210	Spar_15.204	YOR009W	S000005535	TIR4	701	842	2	0	140	166	23	145	80	189	0	0	67	71	3	8	59	54
Scer_15.211	Spar_15.205	YOR010C	S000005536	TIR2	522	519	11	19	35	71	22	55	82	123	3	0	68	42	2	10	63	64
Scer_15.212	Spar_15.206	NA	NA	NA	2857	2857	31	24	435	562	58	76	299	319	64	32	246	154	23	114	95	114
Scer_15.216	Spar_15.208	YOR012W	S000005538	NA	299	453	31	17	40	27	32	32	45	66	61	28	149	102	24	126	138	213
Scer_15.218	Spar_15.209	YOR014W	S000005540	RTS1	1410	1413	719	525	1906	2117	874	1159	1019	1265	939	629	1969	2091	708	3265	1429	1738
Scer_15.32	Spar_15.21	YOL149W	S000005509	DCP1	498	498	184	149	760	777	265	232	631	878	188	159	739	841	142	660	476	799
Scer_15.220	Spar_15.211	YOR016C	S000005542	ERP4	390	390	445	222	782	812	299	309	596	859	171	158	541	556	84	468	302	537
Scer_15.221	Spar_15.212	YOR017W	S000005543	PET127	2077	2083	205	141	879	1131	139	123	429	575	159	113	625	687	74	429	420	558
Scer_15.222	Spar_15.213	YOR018W	S000005544	ROD1	1851	1854	158	98	617	693	216	232	516	725	91	58	546	654	98	532	410	441
Scer_15.223	Spar_15.214	YOR019W	S000005545	NA	1949	1925	13	10	146	124	11	33	149	269	19	11	295	475	15	64	342	434
Scer_15.224	Spar_15.215	YOR020C	S000005546	HSP10	134	134	1987	646	3334	1965	1058	1894	1390	2991	1826	503	2961	1729	628	3174	2011	3656
Scer_15.226	Spar_15.217	YOR021C	S000005547	SFM1	542	542	1242	846	2538	2482	1006	1029	1292	1736	1007	869	1912	1640	333	1841	1069	1877
Scer_15.227	Spar_15.218	YOR022C	S000005548	NA	2013	2013	115	117	358	393	108	90	246	311	45	51	313	345	33	163	312	303
Scer_15.228	Spar_15.219	YOR023C	S000005549	AHC1	1557	1554	182	124	1134	1348	390	320	801	1177	247	184	1126	1303	195	789	766	858
Scer_15.33	Spar_15.22	YOL148C	S000005508	SPT20	1263	1288	163	190	797	887	185	176	579	847	186	174	966	1095	130	655	678	858
Scer_15.230	Spar_15.221	YOR025W	S000005551	HST3	1190	1193	304	299	1480	1487	458	523	1036	1409	322	285	1539	1576	225	989	1375	2039
Scer_15.231	Spar_15.222	YOR026W	S000005552	BUB3	867	867	112	57	702	829	89	85	474	671	103	60	590	728	68	358	476	710
Scer_15.232	Spar_15.223	YOR027W	S000005553	STI1	1222	1222	13699	8025	9665	10668	9466	13825	5216	7193	17356	10518	11974	12596	5127	26383	5157	7514
Scer_15.233	Spar_15.224	YOR028C	S000005554	CIN5	853	853	310	181	826	898	146	152	385	484	9	10	149	189	110	414	431	367
Scer_15.235	Spar_15.226	YOR030W	S000005556	DFG16	1494	1488	35	74	607	707	81	52	307	385	47	74	511	553	42	281	593	535
Scer_15.236	Spar_15.227	YOR032C	S000005558	HMS1	991	1027	10	2	33	4	2	8	17	17	13	1	64	89	129	431	574	652
Scer_15.238	Spar_15.229	YOR033C	S000005559	EXO1	1749	1749	75	57	1050	1007	116	99	612	776	110	86	940	991	78	570	856	1207
Scer_15.34	Spar_15.23	YOL147C	S000005507	PEX11	556	556	267	224	498	330	374	383	247	501	241	174	356	324	108	663	288	359
Scer_15.239	Spar_15.230	YOR034C	S000005560	AKR2	1856	1850	103	74	722	705	171	129	407	421	95	53	478	518	39	298	224	317
Scer_15.242	Spar_15.235	YOR036W	S000005562	PEP12	724	724	124	46	345	430	155	169	350	560	159	47	412	445	109	590	468	704
Scer_15.243	Spar_15.236	YOR037W	S000005563	CYC2	992	992	124	99	537	421	126	101	383	532	93	52	377	331	51	210	258	392
Scer_15.244	Spar_15.237	YOR038C	S000005564	HIR2	1847	1847	247	235	951	977	254	267	508	588	256	136	990	1347	108	588	619	775
Scer_15.245	Spar_15.238	YOR039W	S000005565	CKB2	539	539	322	293	1371	1439	487	460	973	1344	398	401	1323	1417	194	1068	989	1566
Scer_15.246	Spar_15.239	YOR040W	S000005566	GLO4	762	810	48	13	137	58	105	77	208	299	31	39	124	118	12	58	90	118
Scer_15.35	Spar_15.24	YOL146W	S000005506	PSF3	512	506	177	53	358	352	185	216	315	491	256	194	401	467	86	418	247	478
Scer_15.247	Spar_15.240	YOR042W	S000005568	CUE5	1019	1040	695	446	1418	1251	1193	1270	1276	1805	515	381	1185	1280	472	2168	1227	1812
Scer_15.249	Spar_15.243	YOR044W	S000005570	IRC23	356	356	24	38	165	261	104	55	203	303	28	14	214	201	46	210	399	530
Scer_15.252	Spar_15.245	YOR046C	S000005572	DBP5	1137	1143	2435	1403	3521	3056	2352	2464	2386	3018	2382	1483	3591	3250	1189	6088	2516	3539
Scer_15.253	Spar_15.246	YOR047C	S000005573	STD1	1240	1240	208	307	784	1157	234	311	469	672	236	191	1185	1285	172	788	1838	2381
Scer_15.254	Spar_15.247	YOR048C	S000005574	RAT1	2047	2050	828	686	2322	2802	967	942	1110	1405	854	610	2160	2206	572	3073	1331	1720
Scer_15.255	Spar_15.248	YOR049C	S000005575	RSB1	801	870	44	110	2522	3249	109	71	1365	1756	158	137	3489	3996	63	326	1539	1093
Scer_15.36	Spar_15.25	YOL145C	S000005505	CTR9	2594	2594	884	436	2696	3018	979	765	1452	1626	893	525	2839	3250	425	2870	1546	2200
Scer_15.257	Spar_15.250	YOR051C	S000005577	ETT1	1114	1114	560	362	2097	2122	1003	627	1769	2495	665	475	2405	2676	395	2818	2297	3500
Scer_15.258	Spar_15.251	YOR052C	S000005578	NA	298	298	368	285	611	722	634	756	874	1309	300	196	577	775	317	1537	804	1101
Scer_15.259	Spar_15.252	YOR054C	S000005580	VHS3	1613	1617	140	86	773	904	275	338	1037	1192	107	80	487	624	72	272	376	503
Scer_15.260	Spar_15.253	YOR056C	S000005582	NOB1	905	923	855	547	2004	1841	668	662	883	1152	1072	723	2275	2032	690	3306	1809	2828
Scer_15.261	Spar_15.254	YOR057W	S000005583	SGT1	1074	1074	325	143	926	845	277	342	694	1057	211	139	614	680	162	848	647	943
Scer_15.262	Spar_15.255	YOR058C	S000005584	ASE1	2174	2174	213	169	963	1182	256	227	432	522	343	206	1249	1499	160	784	781	1049
Scer_15.266	Spar_15.259	YOR059C	S000005585	NA	1229	1229	81	36	712	870	97	56	546	739	27	19	630	837	62	281	771	1188
Scer_15.37	Spar_15.26	YOL144W	S000005504	NOP8	1015	1045	208	221	1270	1374	268	175	643	697	317	231	1352	1252	260	1482	1050	1880
Scer_15.267	Spar_15.260	YOR060C	S000005586	SLD7	657	657	17	13	234	425	21	21	167	198	39	3	269	232	12	98	223	286
Scer_15.268	Spar_15.261	YOR061W	S000005587	CKA2	532	532	658	428	1448	1569	523	468	934	1435	565	448	1910	1949	313	1841	1429	2174
Scer_15.269	Spar_15.262	YOR062C	S000005588	NA	727	727	12	33	402	485	73	62	793	1229	20	72	842	1098	72	218	1120	1300
Scer_15.270	Spar_15.263	YOR063W	S000005589	RPL3	144	144	43038	32580	41845	41546	42151	46794	23370	34523	32396	20917	39005	39383	13254	72345	27404	41817
Scer_15.271	Spar_15.264	YOR064C	S000005590	YNG1	596	593	61	52	409	316	51	52	279	392	76	58	441	466	58	366	392	673
Scer_15.272	Spar_15.265	YOR065W	S000005591	CYT1	669	669	2225	1351	3134	2672	614	659	721	881	2685	1598	2698	2426	1445	6862	2801	3199
Scer_15.273	Spar_15.266	YOR066W	S000005592	MSA1	1657	1654	186	211	380	531	406	416	316	444	173	208	456	388	361	1364	734	761
Scer_15.274	Spar_15.267	YOR067C	S000005593	ALG8	1366	1366	514	295	1292	1230	803	560	770	963	617	327	1143	1043	162	1182	660	819
Scer_15.275	Spar_15.268	YOR069W	S000005595	VPS5	1736	1745	573	410	1069	1122	615	614	751	1006	406	278	881	947	235	1190	712	905
Scer_15.276	Spar_15.269	YOR070C	S000005596	GYP1	1374	1374	208	144	669	853	337	284	528	736	191	167	692	812	143	591	562	668
Scer_15.38	Spar_15.27	YOL143C	S000005503	RIB4	287	289	1828	1807	2648	2984	1108	1208	984	1691	2896	2372	4283	4529	663	3196	1470	2480
Scer_15.39	Spar_15.28	NA	NA	NA	524	524	537	275	1023	909	473	631	594	971	747	517	1281	1180	277	1535	958	1640
Scer_15.284	Spar_15.280	YOR073W	S000005599	SGO1	1401	1425	78	40	609	617	106	97	437	569	143	52	694	856	80	415	507	639
Scer_15.285	Spar_15.281	YOR074C	S000005600	CDC21	775	775	589	365	827	692	713	703	625	895	574	303	1040	871	352	1671	870	1410
Scer_15.286	Spar_15.282	YOR075W	S000005601	UFE1	780	780	115	67	570	451	141	175	483	707	171	145	419	455	73	478	388	603
Scer_15.287	Spar_15.283	YOR076C	S000005602	SKI7	2037	2037	216	149	726	965	233	226	537	668	197	96	627	837	126	663	471	548
Scer_15.288	Spar_15.284	YOR077W	S000005603	RTS2	667	676	83	38	143	143	99	127	163	212	48	85	96	102	41	145	118	204
Scer_15.289	Spar_15.285	YOR078W	S000005604	BUD21	567	573	677	364	1663	1440	349	461	980	1327	822	510	1390	1427	369	2153	1235	2341
Scer_15.290	Spar_15.286	YOR079C	S000005605	ATX2	683	683	105	141	473	443	204	164	395	524	137	86	506	598	38	382	517	768
Scer_15.291	Spar_15.287	YOR080W	S000005606	DIA2	1816	1819	38	57	573	555	67	29	358	480	104	35	834	927	31	245	857	971
Scer_15.292	Spar_15.288	NA	NA	NA	1762	1754	170	174	662	818	492	439	553	932	83	103	540	758	86	347	224	171
Scer_15.40	Spar_15.29	YOL141W	S000005501	PPM2	1795	1806	261	178	382	459	193	192	115	96	309	194	608	581	113	615	328	412
Scer_15.294	Spar_15.290	YOR083W	S000005609	WHI5	642	666	121	194	273	368	251	241	357	428	124	134	313	464	68	251	225	235
Scer_15.295	Spar_15.291	YOR084W	S000005610	LPX1	1004	995	3	15	508	434	1	9	462	709	3	3	544	595	21	85	320	390
Scer_15.296	Spar_15.292	YOR085W	S000005611	OST3	788	833	899	730	1335	1216	1659	1306	616	875	1513	1125	1846	1801	832	4054	876	900
Scer_15.297	Spar_15.293	NA	NA	NA	2704	2704	874	703	2120	2527	1765	1300	1468	1761	855	535	2440	2673	545	3020	1371	1965
Scer_15.299	Spar_15.295	YOR087W	S000005613	YVC1	1508	1508	220	132	820	910	431	337	722	905	179	161	848	920	98	468	654	742
Scer_15.300	Spar_15.296	YOR089C	S000005615	VPS21	335	335	376	308	1185	1307	596	674	1065	1376	344	242	961	1315	167	987	837	1491
Scer_15.301	Spar_15.297	YOR090C	S000005616	PTC5	1306	1306	342	209	1099	1009	477	368	912	1072	300	204	1297	1493	155	954	1028	1449
Scer_15.302	Spar_15.298	YOR091W	S000005617	TMA46	685	685	1736	1324	2805	2754	1281	1333	1445	2254	1647	1453	3385	3097	829	4261	2430	4256
Scer_15.303	Spar_15.299	YOR092W	S000005618	ECM3	1397	1397	177	184	759	619	246	185	376	538	60	25	407	412	48	290	300	380
Scer_15.41	Spar_15.30	YOL140W	S000005500	ARG8	896	896	74	51	762	620	60	45	360	447	120	81	1206	882	416	2066	1655	2701
Scer_15.304	Spar_15.300	YOR093C	S000005619	NA	3446	3547	162	122	1044	1138	185	134	521	617	158	134	1100	1168	130	696	567	835
Scer_15.305	Spar_15.301	YOR094W	S000005620	ARF3	318	318	99	85	313	358	178	131	263	353	77	94	272	387	70	357	268	467
Scer_15.306	Spar_15.302	YOR095C	S000005621	RKI1	617	617	1325	1324	2754	2879	796	1097	1250	1756	1187	1210	3193	3208	381	2609	1956	3511
Scer_15.308	Spar_15.304	YOR097C	S000005623	NA	430	421	83	26	238	300	103	94	256	431	31	13	133	105	17	96	115	185
Scer_15.309	Spar_15.305	YOR098C	S000005624	NUP1	2912	2960	1324	1185	2507	3027	1503	1372	975	1241	1383	866	2627	2927	914	4022	1735	1898
Scer_15.310	Spar_15.306	YOR099W	S000005625	KTR1	770	757	760	488	1500	1559	1898	1671	1548	2258	838	392	2226	2390	454	2805	1293	2025
Scer_15.311	Spar_15.307	YOR100C	S000005626	CRC1	627	627	0	12	28	26	3	2	28	51	3	7	19	24	1	18	29	41
Scer_15.312	Spar_15.308	YOR101W	S000005627	RAS1	867	879	528	361	1515	1748	460	395	800	1256	514	491	1714	1891	241	1371	1394	2204
Scer_15.313	Spar_15.309	YOR103C	S000005629	OST2	201	201	328	77	699	543	495	394	507	875	251	112	685	594	101	570	517	836
Scer_15.42	Spar_15.31	YOL139C	S000005499	CDC33	208	208	3618	3372	4888	4983	3787	4355	3048	4156	3363	2543	5237	5706	1518	8628	3750	6425
Scer_15.314	Spar_15.310	YOR104W	S000005630	PIN2	705	690	105	81	377	306	146	134	268	390	117	68	448	377	92	580	708	1145
Scer_15.315	Spar_15.311	YOR106W	S000005632	VAM3	708	708	72	67	332	393	123	125	324	520	142	68	248	226	56	319	278	413
Scer_15.316	Spar_15.312	YOR107W	S000005633	RGS2	871	1000	3	0	60	60	5	4	35	47	4	5	91	135	16	50	231	299
Scer_15.317	Spar_15.313	NA	NA	NA	1143	1095	1249	898	3961	4428	1278	1121	1665	2003	1028	707	2501	2474	486	2943	1362	1795
Scer_15.318	Spar_15.314	NA	NA	NA	2679	2685	1036	553	2466	2663	1097	1107	1407	1722	900	706	2055	2403	525	2463	1186	1474
Scer_15.319	Spar_15.315	YOR110W	S000005636	TFC7	1121	1124	248	189	717	775	291	359	561	715	237	129	808	736	97	574	614	902
Scer_15.320	Spar_15.316	YOR111W	S000005637	NA	594	630	64	82	247	260	109	107	194	292	88	27	293	297	20	129	151	279
Scer_15.321	Spar_15.317	YOR112W	S000005638	CEX1	1847	1847	410	253	991	1042	467	425	671	853	301	212	1499	1797	180	1133	1137	1640
Scer_15.322	Spar_15.318	YOR113W	S000005639	AZF1	2122	2167	218	180	459	321	247	311	240	369	201	149	453	501	78	368	130	143
Scer_15.323	Spar_15.319	YOR114W	S000005640	NA	678	678	41	13	175	131	59	41	131	197	47	44	221	255	42	233	235	337
Scer_15.43	Spar_15.32	YOL138C	S000005498	RTC1	3423	3421	116	107	751	798	187	141	480	579	109	116	618	809	132	617	522	643
Scer_15.324	Spar_15.320	YOR115C	S000005641	TRS33	616	616	160	118	672	687	169	209	517	861	95	62	670	749	66	321	540	990
Scer_15.343	Spar_15.325	YOR134W	S000005660	BAG7	1196	1172	4	0	18	99	1	2	23	41	15	11	80	121	39	173	491	435
Scer_15.344	Spar_15.326	YOR136W	S000005662	IDH2	790	790	1579	1278	2422	2679	3463	3931	3775	6353	1520	1173	2316	2723	1824	8558	3593	4333
Scer_15.345	Spar_15.327	YOR137C	S000005663	SIA1	1583	1595	11	11	323	275	32	21	189	251	5	16	352	348	16	67	314	400
Scer_15.346	Spar_15.328	YOR138C	S000005664	RUP1	1643	1649	264	137	784	894	433	465	729	1014	258	167	774	828	205	977	479	717
Scer_15.347	Spar_15.329	YOR140W	S000005666	SFL1	1628	1634	406	271	749	675	337	342	109	195	434	296	709	656	289	1168	323	333
Scer_15.44	Spar_15.33	YOL137W	S000005497	BSC6	1324	1429	267	174	850	643	319	234	480	622	328	237	1207	1081	222	1179	1222	1816
Scer_15.348	Spar_15.330	YOR141C	S000005667	ARP8	2157	2154	580	332	1303	1518	548	555	692	892	619	543	1724	1662	404	1957	1151	1532
Scer_15.349	Spar_15.331	YOR142W	S000005668	LSC1	697	697	1512	849	1636	1580	2115	2468	1385	1948	783	432	1450	1438	508	2388	1080	1445
Scer_15.362	Spar_15.337	YOR143C	S000005669	THI80	831	831	235	138	634	580	139	102	371	574	288	190	901	899	68	442	579	896
Scer_15.363	Spar_15.338	YOR144C	S000005670	ELG1	2183	2183	134	109	647	746	144	130	427	466	142	150	585	676	108	646	605	755
Scer_15.364	Spar_15.339	YOR145C	S000005671	PNO1	608	608	1809	1161	2754	2613	958	1098	1218	1976	2321	910	3482	3051	923	4632	2705	4725
Scer_15.45	Spar_15.34	YOL136C	S000005496	PFK27	853	853	249	192	1509	1581	231	267	735	1044	102	132	831	1057	78	386	907	914
Scer_15.365	Spar_15.340	YOR147W	S000005673	MDM32	1294	1294	137	100	789	801	104	137	327	432	73	91	705	881	60	289	576	701
Scer_15.366	Spar_15.341	YOR148C	S000005674	SPP2	523	526	53	37	296	433	51	66	286	514	43	27	313	329	27	123	316	619
Scer_15.367	Spar_15.342	YOR149C	S000005675	SMP3	1416	1416	69	79	437	449	146	63	340	426	96	76	405	369	44	265	282	343
Scer_15.368	Spar_15.343	YOR150W	S000005676	MRPL23	463	463	250	165	805	487	199	267	442	861	318	258	773	592	128	705	488	933
Scer_15.369	Spar_15.344	YOR207C	S000005733	RET1	2123	2123	1550	1015	4962	6009	2299	1710	2449	2733	1366	968	4773	5360	1061	7048	2568	3490
Scer_15.370	Spar_15.345	YOR152C	S000005678	NA	477	477	34	32	615	665	81	76	480	773	39	24	417	388	14	103	160	157
Scer_15.371	Spar_15.346	YOR011W	S000005537	AUS1	3472	3472	5331	4428	31275	42564	22623	23461	24889	35624	4919	3554	30171	41620	3084	16695	22195	18829
Scer_15.372	Spar_15.347	YOR154W	S000005680	SLP1	1541	1538	85	96	769	799	132	78	481	710	120	141	1074	1049	86	465	895	1345
Scer_15.373	Spar_15.348	YOR155C	S000005681	ISN1	1115	1115	179	115	541	520	385	322	564	744	277	188	1096	1092	169	941	789	1165
Scer_15.374	Spar_15.349	YOR156C	S000005682	NFI1	1668	1673	159	94	353	373	157	187	204	322	127	53	316	390	42	212	195	251
Scer_15.46	Spar_15.35	YOL135C	S000005495	MED7	594	594	198	175	444	427	222	256	431	638	139	90	368	401	91	363	296	490
Scer_15.375	Spar_15.350	YOR157C	S000005683	PUP1	547	547	2204	1172	2499	1852	2257	2772	2097	3285	1605	850	2364	2199	1027	4320	2580	3921
Scer_15.376	Spar_15.351	YOR158W	S000005684	PET123	832	829	570	294	1366	1149	310	358	622	961	508	207	1276	1377	234	1193	1002	1495
Scer_15.378	Spar_15.353	YOR160W	S000005686	MTR10	2101	2101	504	227	1583	1423	388	302	558	723	505	419	1392	1545	260	1847	1040	1273
Scer_15.379	Spar_15.354	YOR161C	S000005687	PNS1	1162	1162	213	173	1773	2070	545	438	2083	2991	121	48	533	833	49	182	133	158
Scer_15.381	Spar_15.355	YOR162C	S000005688	YRR1	2069	2081	117	64	734	827	113	82	370	503	279	237	905	1177	170	749	689	728
Scer_15.382	Spar_15.356	YOR163W	S000005689	DDP1	478	478	275	133	515	437	416	499	694	1150	170	52	451	557	77	256	386	571
Scer_15.383	Spar_15.357	YOR164C	S000005690	GET4	450	450	604	362	1745	1812	779	812	1236	1624	496	289	1623	1701	169	1103	1008	1842
Scer_15.384	Spar_15.358	YOR165W	S000005691	SEY1	1641	1638	1199	742	2376	2683	1089	1153	1218	1405	985	644	2419	2498	368	2357	1236	1869
Scer_15.385	Spar_15.359	YOR166C	S000005692	SWT1	1349	1343	189	89	713	973	99	102	478	617	136	147	829	951	39	333	641	900
Scer_15.388	Spar_15.361	YOR168W	S000005694	GLN4	1697	1697	5742	3466	8481	8854	4050	4354	3544	4127	5299	3155	7397	7257	2010	12532	4560	6311
Scer_15.389	Spar_15.363	NA	NA	NA	1442	1442	669	472	1248	1433	581	592	657	946	505	208	903	1147	256	1380	700	952
Scer_15.390	Spar_15.364	YOR172W	S000005698	YRM1	2194	2209	79	39	840	712	68	41	374	406	138	70	1103	1106	77	483	791	897
Scer_15.391	Spar_15.365	YOR173W	S000005699	DCS2	826	841	5	0	97	167	39	70	254	429	5	14	106	120	8	21	54	69
Scer_15.392	Spar_15.366	YOR174W	S000005700	MED4	665	665	112	45	503	527	106	131	428	639	154	67	430	453	82	447	408	633
Scer_15.393	Spar_15.367	YOR175C	S000005701	ALE1	1257	1257	460	236	1373	1840	1125	772	1522	1870	619	340	1090	911	155	1476	398	525
Scer_15.394	Spar_15.368	YOR176W	S000005702	HEM15	898	898	925	585	981	997	1343	1229	1050	1463	353	267	880	897	269	1409	555	653
Scer_15.47	Spar_15.37	YOL133W	S000005493	HRT1	269	269	217	142	495	440	286	299	504	843	248	133	579	475	139	696	458	901
Scer_15.402	Spar_15.374	YOR177C	S000005703	MPC54	1067	1067	6	14	26	18	15	4	50	61	16	12	44	99	1	12	49	83
Scer_15.403	Spar_15.375	YOR178C	S000005704	GAC1	2089	2101	3	28	321	1076	15	7	328	359	19	90	1474	2700	81	345	1074	623
Scer_15.404	Spar_15.376	YOR179C	S000005705	SYC1	540	531	173	93	386	437	170	191	371	420	98	73	463	608	29	202	237	432
Scer_15.405	Spar_15.377	YOR180C	S000005706	DCI1	685	685	1	1	131	234	7	6	188	201	29	8	162	166	73	356	306	503
Scer_15.406	Spar_15.378	YOR181W	S000005707	LAS17	1654	1316	534	257	1105	1091	524	791	527	907	701	390	1305	1412	704	2494	740	756
Scer_15.48	Spar_15.38	YOL132W	S000005492	GAS4	1220	1217	2	0	11	18	2	4	3	19	1	5	19	57	0	6	15	18
Scer_15.409	Spar_15.381	YOR184W	S000005710	SER1	858	858	3076	1842	3925	3808	3881	4509	3261	4959	3061	2213	4674	4692	1240	6876	2922	4227
Scer_15.410	Spar_15.382	YOR185C	S000005711	GSP2	376	330	97	51	269	288	361	503	522	920	102	73	280	171	59	346	262	348
Scer_15.411	Spar_15.383	YOR186W	S000005712	NA	435	435	0	0	15	16	1	0	27	45	1	0	12	0	0	2	8	8
Scer_15.412	Spar_15.384	YOR187W	S000005713	TUF1	787	787	3596	1993	6011	4948	2349	2451	2565	3652	3920	2505	6278	4907	1678	8723	4343	6480
Scer_15.413	Spar_15.385	YOR188W	S000005714	MSB1	2870	2897	456	350	1346	1674	521	513	681	860	434	296	1209	1424	295	1360	599	788
Scer_15.414	Spar_15.386	YOR189W	S000005715	IES4	351	351	154	108	281	290	186	205	272	407	271	50	447	516	87	530	416	674
Scer_15.415	Spar_15.387	YOR190W	S000005716	SPR1	984	984	0	6	48	70	4	5	41	61	2	11	79	117	3	16	71	82
Scer_15.416	Spar_15.388	YOR191W	S000005717	ULS1	4345	4342	192	259	1398	1701	302	290	635	714	215	159	1689	1886	135	640	800	1194
Scer_15.49	Spar_15.39	YOL131W	S000005491	NA	327	327	0	0	0	0	1	0	1	2	6	0	11	37	11	56	31	61
Scer_15.50	Spar_15.40	NA	NA	NA	1863	1723	653	546	2168	2468	514	606	985	1139	195	277	1859	2300	136	536	1466	1740
Scer_15.430	Spar_15.400	YOR193W	S000005719	PEX27	1011	1008	20	39	309	270	41	50	279	402	29	41	470	405	15	71	265	404
Scer_15.431	Spar_15.401	YOR194C	S000005720	TOA1	738	738	469	319	1477	1815	427	485	1121	1319	397	277	1158	1234	235	1220	856	1492
Scer_15.432	Spar_15.402	YOR195W	S000005721	SLK19	2200	2290	302	179	982	1143	292	405	574	628	377	217	1087	1237	179	1080	534	860
Scer_15.433	Spar_15.403	YOR196C	S000005722	LIP5	862	842	312	191	940	793	311	316	540	755	304	163	914	953	145	755	837	1288
Scer_15.434	Spar_15.404	YOR197W	S000005723	MCA1	896	933	1049	679	2531	2374	1860	1904	1938	2661	984	736	2563	2597	848	3684	1963	2883
Scer_15.435	Spar_15.405	YOR198C	S000005724	BFR1	844	844	5633	3952	6122	6644	5559	5898	3632	5023	5260	4604	6920	7476	2941	16501	4445	6562
Scer_15.437	Spar_15.407	YOR201C	S000005727	MRM1	1142	1142	319	203	1024	827	222	260	501	767	276	137	859	701	148	633	635	984
Scer_15.51	Spar_15.41	YOL129W	S000005489	VPS68	357	357	451	283	1184	1181	921	839	1250	1732	300	329	1177	958	215	1104	1015	1637
Scer_15.440	Spar_15.410	NA	NA	NA	1045	1048	12033	7849	3406	3255	9616	10411	499	648	11255	7637	4923	3379	3692	17759	1741	1383
Scer_15.441	Spar_15.411	YOR205C	S000005731	GEP3	1529	1529	83	142	777	878	83	84	384	610	155	117	918	1103	86	587	1035	1604
Scer_15.442	Spar_15.412	YOR206W	S000005732	NOC2	1623	1614	2168	1177	5065	5078	1302	1116	1867	2148	2395	1506	4460	4321	777	6188	2589	4017
Scer_15.443	Spar_15.413	YOR151C	S000005677	RPB2	2274	2274	1212	1098	3510	3808	1266	864	1240	1427	1055	806	3361	3685	842	5280	2458	3349
Scer_15.444	Spar_15.414	YOR208W	S000005734	PTP2	2023	2026	62	50	531	595	70	65	257	412	140	40	628	676	149	680	1278	1276
Scer_15.445	Spar_15.415	YOR209C	S000005735	NPT1	998	998	895	774	2956	2994	1171	1030	2200	2863	573	305	1666	1753	280	1727	1207	1887
Scer_15.447	Spar_15.417	YOR211C	S000005737	MGM1	2144	2186	363	202	1043	1165	489	348	755	929	395	222	1072	1128	261	1593	748	951
Scer_15.448	Spar_15.418	YOR212W	S000005738	STE4	963	963	21	50	132	101	763	696	1997	2501	13	0	41	50	1	4	16	24
Scer_15.449	Spar_15.419	YOR213C	S000005739	SAS5	699	726	141	70	448	410	65	85	228	350	73	51	313	245	41	249	257	413
Scer_15.52	Spar_15.42	YOL128C	S000005488	YGK3	957	957	92	79	440	437	67	51	232	344	72	143	745	663	54	306	570	865
Scer_15.450	Spar_15.420	YOR214C	S000005740	NA	650	650	0	0	3	14	4	0	4	0	0	3	10	17	0	2	7	9
Scer_15.451	Spar_15.421	YOR215C	S000005741	AIM41	384	384	176	134	302	403	290	327	324	563	252	230	399	398	142	809	352	563
Scer_15.452	Spar_15.422	YOR216C	S000005742	RUD3	1179	1182	308	199	1096	1181	327	382	817	959	440	315	1209	1104	206	1143	738	1028
Scer_15.453	Spar_15.423	YOR217W	S000005743	RFC1	1863	1863	626	541	1873	2042	708	696	954	1106	689	506	1767	1717	327	1959	1135	1714
Scer_15.454	Spar_15.424	YOR219C	S000005745	STE13	2556	2556	145	137	785	898	300	227	618	753	92	95	433	657	56	366	415	435
Scer_15.455	Spar_15.425	YOR220W	S000005746	RCN2	655	726	264	253	428	507	459	481	557	902	214	148	340	395	353	1421	609	700
Scer_15.457	Spar_15.427	YOR222W	S000005748	ODC2	601	601	138	132	709	668	142	110	458	709	219	164	786	656	160	929	558	1105
Scer_15.458	Spar_15.428	YOR223W	S000005749	NA	786	789	157	101	377	448	266	291	336	455	194	141	496	478	151	636	514	814
Scer_15.459	Spar_15.429	YOR224C	S000005750	RPB8	235	235	1914	1601	3215	2949	1680	2078	1762	2845	1815	1515	2661	2620	949	4299	2047	2967
Scer_15.461	Spar_15.433	YOR226C	S000005752	ISU2	303	303	198	209	262	208	558	693	285	501	256	183	323	456	229	990	460	741
Scer_15.462	Spar_15.434	NA	NA	NA	3118	3115	181	176	991	1187	425	461	696	1013	229	177	977	1323	202	903	603	740
Scer_15.463	Spar_15.435	YOR228C	S000005754	NA	775	775	31	28	168	104	96	104	206	304	88	136	296	366	55	216	183	294
Scer_15.464	Spar_15.436	YOR229W	S000005755	WTM2	1097	1085	107	38	277	353	296	261	336	463	97	70	318	322	133	576	422	505
Scer_15.465	Spar_15.437	YOR230W	S000005756	WTM1	807	807	1882	1766	3815	4587	5981	5543	6230	9405	2668	1839	3773	4064	3775	17224	4585	6309
Scer_15.466	Spar_15.438	YOR231W	S000005757	MKK1	1179	1176	198	258	1051	1195	264	259	645	871	266	258	896	1081	150	775	507	676
Scer_15.467	Spar_15.439	YOR232W	S000005758	MGE1	462	462	1876	1055	2716	2460	1309	1575	1707	2684	1755	1084	3111	3161	648	3343	1918	3214
Scer_15.54	Spar_15.44	YOL126C	S000005486	MDH2	946	1084	450	360	1841	2688	208	275	242	363	901	781	1846	2643	84	279	178	182
Scer_15.468	Spar_15.440	YOR233W	S000005759	KIN4	1958	1985	212	216	1176	1442	346	265	793	1058	150	187	989	1247	151	599	533	735
Scer_15.471	Spar_15.442	YOR236W	S000005762	DFR1	592	592	263	156	538	432	240	337	364	651	447	222	1041	1002	152	700	495	719
Scer_15.472	Spar_15.443	YOR237W	S000005763	HES1	807	804	2	8	26	18	7	27	52	107	0	0	91	117	0	8	30	50
Scer_15.477	Spar_15.448	YOR242C	S000005768	SSP2	904	904	0	0	81	82	0	2	47	64	0	15	354	367	2	4	207	286
Scer_15.478	Spar_15.449	YOR243C	S000005769	PUS7	1454	1454	1575	1167	3049	2793	1064	1061	1201	1365	1355	799	2426	2438	556	3308	1322	1924
Scer_15.55	Spar_15.45	YOL125W	S000005485	TRM13	1249	1249	223	123	1116	1107	260	261	584	844	234	175	1334	1399	103	495	936	1503
Scer_15.479	Spar_15.450	YOR244W	S000005770	ESA1	1031	1034	179	114	807	1081	140	136	643	817	142	40	650	644	60	397	536	835
Scer_15.480	Spar_15.451	YOR245C	S000005771	DGA1	992	992	90	43	469	467	187	188	445	672	139	95	574	607	133	706	526	686
Scer_15.481	Spar_15.452	YOR246C	S000005772	ENV9	743	731	277	186	1430	1204	435	372	1239	1743	222	201	1252	1193	168	794	1251	2056
Scer_15.482	Spar_15.453	YOR247W	S000005773	SRL1	442	427	2562	1741	2729	2801	8051	7013	2640	4436	3145	2959	3491	3588	1620	6246	1614	1790
Scer_15.483	Spar_15.454	YOR249C	S000005775	APC5	1748	1751	93	72	524	465	127	103	444	610	140	112	646	542	62	388	483	667
Scer_15.484	Spar_15.455	YOR250C	S000005776	CLP1	1043	1043	209	112	681	669	212	218	534	878	197	84	661	707	114	489	658	866
Scer_15.485	Spar_15.456	YOR251C	S000005777	TUM1	854	854	682	374	1005	805	693	816	798	1207	964	614	1728	1752	646	3317	1493	2479
Scer_15.486	Spar_15.457	YOR252W	S000005778	TMA16	422	422	665	415	782	885	360	477	417	582	874	388	898	681	324	1385	606	1108
Scer_15.487	Spar_15.458	YOR253W	S000005779	NAT5	394	394	334	255	1196	1171	406	512	942	1375	354	95	999	1175	155	960	796	1369
Scer_15.488	Spar_15.459	YOR254C	S000005780	SEC63	1800	1800	1518	891	3960	4475	2106	1819	2848	3529	1560	939	4267	4120	691	4621	2848	4057
Scer_15.56	Spar_15.46	YOL124C	S000005484	TRM11	1051	1051	587	423	1908	1695	552	470	904	1096	608	386	1014	943	268	1447	826	1253
Scer_15.489	Spar_15.460	YOR255W	S000005781	OSW1	695	692	0	0	2	12	0	0	1	2	3	0	5	1	0	4	2	4
Scer_15.490	Spar_15.461	NA	NA	NA	1933	1936	240	196	1050	1328	266	259	722	889	225	175	1161	1279	175	948	1068	1390
Scer_15.491	Spar_15.462	YOR257W	S000005783	CDC31	346	346	279	157	651	511	328	404	440	583	365	208	642	526	138	647	411	703
Scer_15.492	Spar_15.463	YOR258W	S000005784	HNT3	572	575	17	10	98	146	27	37	92	172	18	31	95	119	6	41	31	65
Scer_15.493	Spar_15.464	YOR259C	S000005785	RPT4	939	939	1744	1179	3871	4206	1561	2065	2681	3659	2003	1277	4521	4469	1279	6243	3653	5886
Scer_15.494	Spar_15.465	YOR260W	S000005786	GCD1	1150	1150	926	498	3537	3967	829	633	1785	2220	1292	748	3849	4034	750	4538	2263	3238
Scer_15.495	Spar_15.466	YOR261C	S000005787	RPN8	703	697	1055	595	3217	3271	1295	1282	2491	3386	1112	751	2847	3578	558	3326	2542	4125
Scer_15.496	Spar_15.467	YOR262W	S000005788	GPN2	929	929	318	246	789	702	254	349	478	645	349	315	1069	1073	140	799	668	1180
Scer_15.57	Spar_15.47	YOL123W	S000005483	HRP1	852	849	3315	2187	3769	4414	2393	3312	2375	3079	3086	1879	3797	3892	1378	7060	2353	3209
Scer_15.498	Spar_15.471	YOR265W	S000005791	RBL2	263	263	322	178	581	480	379	449	468	708	452	253	813	712	157	1046	674	1216
Scer_15.499	Spar_15.472	YOR266W	S000005792	PNT1	1092	1089	104	55	465	524	79	93	268	427	93	51	359	360	34	259	247	379
Scer_15.500	Spar_15.473	YOR267C	S000005793	HRK1	1827	1778	807	453	1983	2283	671	708	987	1344	513	420	1340	1565	406	1998	895	895
Scer_15.502	Spar_15.475	YOR269W	S000005795	PAC1	1070	1070	65	57	367	331	70	86	265	280	48	35	405	317	52	262	401	521
Scer_15.503	Spar_15.476	NA	NA	NA	1319	1319	2585	2071	7150	7519	4286	3023	3879	4891	2478	1733	7264	7383	1332	8924	4689	5728
Scer_15.504	Spar_15.477	YOR271C	S000005797	FSF1	796	796	2215	1546	2607	2460	2401	2767	1546	2148	2347	1410	2659	2473	1237	5276	2341	3644
Scer_15.505	Spar_15.478	YOR272W	S000005798	YTM1	954	951	1676	1190	2913	3315	1124	1192	1318	1783	1887	1138	3186	3156	1138	5739	2436	3880
Scer_15.506	Spar_15.479	YOR273C	S000005799	TPO4	1687	1687	356	270	4925	5151	616	539	2026	2109	158	112	1057	741	259	1536	638	739
Scer_15.58	Spar_15.48	YOL122C	S000005482	SMF1	1491	1509	655	300	1409	1133	548	584	650	865	523	276	1645	1409	468	2894	2375	2942
Scer_15.507	Spar_15.480	YOR274W	S000005800	MOD5	1258	1258	175	129	497	447	109	120	368	543	68	51	495	388	57	330	363	600
Scer_15.508	Spar_15.481	YOR275C	S000005801	RIM20	1546	1540	128	68	727	641	152	121	571	768	94	83	679	750	53	483	516	685
Scer_15.509	Spar_15.482	YOR276W	S000005802	CAF20	178	178	3071	2470	2159	1999	2093	2717	1137	1553	3665	2357	2319	2232	1173	6206	1527	2348
Scer_15.510	Spar_15.483	YOR278W	S000005804	HEM4	796	796	86	53	395	421	150	166	402	600	111	107	458	716	65	289	357	543
Scer_15.511	Spar_15.484	YOR279C	S000005805	RFM1	679	679	83	87	382	426	81	91	293	399	110	105	245	267	72	244	200	329
Scer_15.512	Spar_15.485	YOR280C	S000005806	FSH3	766	766	214	84	382	279	372	371	438	613	100	77	322	229	86	452	277	381
Scer_15.513	Spar_15.486	YOR281C	S000005807	PLP2	516	516	442	269	1162	1368	478	475	889	1177	374	350	972	854	178	976	657	1235
Scer_15.515	Spar_15.488	YOR283W	S000005809	NA	410	410	181	64	542	517	343	318	516	772	213	186	552	458	126	673	486	891
Scer_15.516	Spar_15.489	YOR284W	S000005810	HUA2	732	732	31	38	113	68	75	80	205	291	30	7	191	230	6	68	132	220
Scer_15.517	Spar_15.490	YOR285W	S000005811	RDL1	355	355	922	582	1422	1223	1429	2389	1611	2965	231	124	448	393	129	728	359	622
Scer_15.518	Spar_15.491	YOR286W	S000005812	RDL2	380	380	682	476	1067	987	622	774	589	1069	462	298	776	646	223	1162	588	1025
Scer_15.519	Spar_15.492	YOR287C	S000005813	RRP36	632	632	241	189	588	862	161	268	331	417	395	269	903	1018	197	1154	749	1248
Scer_15.520	Spar_15.493	YOR288C	S000005814	MPD1	747	747	174	54	398	456	259	183	327	662	239	65	447	380	103	760	389	664
Scer_15.521	Spar_15.494	YOR289W	S000005815	NA	624	582	12	13	31	41	67	78	109	259	11	0	46	22	7	52	57	80
Scer_15.524	Spar_15.499	YOR291W	S000005817	YPK9	3468	3468	319	313	1440	1512	447	359	648	727	235	202	1267	1177	200	1197	760	939
Scer_15.525	Spar_15.500	YOR292C	S000005818	NA	865	865	77	11	506	618	133	78	486	712	57	33	602	608	46	276	538	697
Scer_15.528	Spar_15.502	YOR294W	S000005820	RRS1	453	453	2366	1832	2175	1817	1302	1931	757	1092	2247	1686	1827	1716	957	4299	1164	2191
Scer_15.529	Spar_15.503	YOR295W	S000005821	UAF30	588	591	108	91	288	277	79	69	187	293	105	60	323	219	57	357	243	434
Scer_15.530	Spar_15.504	YOR296W	S000005822	NA	3100	3100	54	83	521	524	110	88	315	402	165	120	1200	1474	119	748	607	748
Scer_15.531	Spar_15.505	YOR297C	S000005823	TIM18	490	490	214	147	512	488	165	219	320	501	236	208	821	800	109	549	664	970
Scer_15.532	Spar_15.506	YOR298W	S000005824	MUM3	1254	1254	4	10	64	61	1	2	58	72	17	8	76	78	2	8	18	34
Scer_15.533	Spar_15.507	YOR298C-A	S000007253	MBF1	310	310	5234	3218	7444	6879	4380	7593	4749	7035	4268	2304	6649	6409	1601	7773	3215	5855
Scer_15.534	Spar_15.508	NA	NA	NA	1845	1839	236	249	1435	1654	346	268	1073	1358	304	174	1485	1850	131	714	1088	1466
Scer_15.61	Spar_15.51	YOL119C	S000005479	MCH4	1055	1055	228	99	861	839	385	350	615	816	263	209	1168	1297	133	979	1253	1614
Scer_15.536	Spar_15.510	YOR301W	S000005827	RAX1	1136	1115	256	146	817	746	419	326	533	873	219	160	840	949	213	868	930	1193
Scer_15.539	Spar_15.512	YOR303W	S000005829	CPA1	853	853	568	395	2335	1895	328	271	854	1440	273	107	1286	1035	517	2395	2150	2625
Scer_15.540	Spar_15.513	NA	NA	NA	2665	2661	366	320	1762	2083	430	394	912	1053	252	113	1224	1567	132	669	660	855
Scer_15.542	Spar_15.515	YOR305W	S000005832	RRG7	682	682	39	48	641	640	72	79	526	781	60	35	277	427	24	134	264	413
Scer_15.543	Spar_15.516	YOR306C	S000005833	MCH5	1374	1374	305	201	964	1001	141	201	323	533	119	112	772	811	64	281	747	1021
Scer_15.544	Spar_15.517	YOR307C	S000005834	SLY41	1181	1178	143	165	997	964	254	156	740	1028	109	37	642	720	49	317	460	614
Scer_15.545	Spar_15.518	YOR308C	S000005835	SNU66	1629	1632	227	146	550	645	173	191	223	289	201	153	460	472	114	568	322	442
Scer_15.546	Spar_15.521	YOR310C	S000005837	NOP58	932	1034	5671	3969	11855	11476	4605	3772	4587	4558	8559	5465	12630	11134	3366	21013	7471	11820
Scer_15.547	Spar_15.522	YOR311C	S000005838	DGK1	672	672	538	369	1174	1220	494	439	789	1133	481	365	1379	1438	228	1290	1182	1682
[truncated: 2,641 more rows]
