# Supplementary material for: Negative feedback buffers effects of regulatory variants
Source: Mol Syst Biol. 2015 Jan 29;11(1):785. doi: 10.15252/msb.20145844 (PMC4332157; doi:10.15252/msb.20145844)
Supplement: Supplementary file 4 [file msb0011-0785-sd4.zip]

Archive with 2 entries (2 files):
- sup_table_S3_artieri_deseq_df.txt
- sup_table_S3_artieri_deseq_df_columns.txt
