# Supplementary material for: Negative feedback buffers effects of regulatory variants
Source: Mol Syst Biol. 2015 Jan 29;11(1):785. doi: 10.15252/msb.20145844 (PMC4332157; doi:10.15252/msb.20145844)
Supplement: Supplementary file 4 [file msb0011-0785-sd4.zip › sup_table_S3_artieri_deseq_df.txt]

HYB_MRNA_1_SCER	HYB_MRNA_2_SCER	HYB_MRNA_1_SPAR	HYB_MRNA_2_SPAR	HYB_RIBO_1_SCER	HYB_RIBO_2_SCER	HYB_RIBO_1_SPAR	HYB_RIBO_2_SPAR	baseMean	mrna_cis_lfcSE	mrna_cis_log2fc	mrna_cis_pvalue	mrna_cis_FDR	mrna_cis_signi	ribo_cis_lfcSE	ribo_cis_log2fc	ribo_cis_pvalue	ribo_cis_FDR	ribo_cis_signi	ratio_mrna_hybrid_Scer_over_Spar	ratio_ribo_hybrid_Scer_over_Spar	raw_buffcoeff	calib_buffcoeff
Scer_1.29	657.9163460667	495.177514249068	317.618490607762	283.232994116799	1050.56242296384	864.040826237661	603.133192120517	555.112194463401	603.349247603218	0.13908524507219	0.874961615847485	3.15773239162141e-10	1.3024210782533e-08	TRUE	0.197186741536519	-0.135411061327033	0.492262444548541	0.779278385989471	FALSE	1.91757250685183	1.65245708231492	0.228545342161875	0.12868725781696
Scer_1.30	316.61553358838	221.293841804263	348.90311656078	400.309448363634	287.505988533002	172.360475700259	303.845436836533	320.08485406559	296.364836931555	0.22135673829109	-0.423647062947307	0.0556373214788305	0.169413776878828	FALSE	0.295761000521334	-0.0284166408396995	0.923457239824758	0.975383616129807	FALSE	0.718342241371202	0.737468596006083	0.0794336847043361	-0.0460296016475874
Scer_1.32	104.10748053584	82.7899314044183	90.1421425764933	93.5589132190869	96.3533583191684	42.530506990973	68.3652232882198	94.0109361591244	83.9823115616655	0.277704542632973	-0.0164800702859684	0.95267819648432	0.977588569470328	FALSE	0.333248719660215	-0.15599557576282	0.639709109336524	0.858432484193969	FALSE	1.01730556509767	0.856207330269785	10.0480815474316	11.6344176375607
Scer_1.33	47.2240117894532	42.1760027909301	7.95371846263176	9.713766946244	0	35.815163781872	3.03845436836533	0	18.240139767437	0.301697267837733	0.716967260602462	0.0174803205404129	0.0710647081468221	TRUE	0.269231211148731	0.132601479307207	0.622352513514991	0.847878681039014	FALSE	4.84264551975496	9.11615197890026	-0.401015650969411	-0.608980885886707
Scer_1.34	843.055937741261	663.360834020307	840.442917551423	621.681084559616	1265.02634954521	996.109242683314	1166.76647745229	1078.88741020709	934.416281720064	0.124200598099085	0.0404147657811026	0.744879018665806	0.863048325788819	FALSE	0.177120033147148	-0.0303859190615302	0.863786980245549	0.955725158686609	FALSE	1.03027273804997	1.00689100562138	0.769733364109937	0.762807172965253
Scer_1.35	537.17313410503	675.857427439842	508.507733710924	546.527203449202	466.225927350815	407.397488018794	259.787848495235	295.462942214391	462.117463098029	0.164029545538871	0.218881548499866	0.182071755797742	0.376542421547867	FALSE	0.235771576118798	0.40011855555848	0.0896852818139169	0.362981376975683	FALSE	1.1496121187142	1.57235446668548	-2.24601372154989	-2.77079890941557
Scer_1.36	521.074039176808	514.443095770851	897.179442584862	733.133778995468	690.014372479206	494.696949737107	1048.26675708604	846.098425432119	718.113357657807	0.144452210065313	-0.616392217791702	1.98029225349363e-05	0.00027730203562039	TRUE	0.205669057022287	-0.0569762755825978	0.781757904237777	0.925124254579538	FALSE	0.635388177595676	0.625584627781857	-0.0342863096058337	-0.179277401336602
Scer_1.37	181.919772688916	252.014633960619	160.134865047653	185.584073762451	122.772827535715	230.560116845801	162.557308707545	149.969826730032	180.689178159841	0.229052776391377	0.253905621717315	0.267644772508417	0.483593919900712	FALSE	0.304450669380249	-0.119077316786078	0.695707151744063	0.888826763905469	FALSE	1.25442933155649	1.13015080460895	0.46024937072612	0.400179110877184
Scer_1.38	191.042593148243	173.910925088526	258.230726086778	230.574152250318	177.16585239331	152.214446072956	142.80735531317	176.830094204067	187.847018069671	0.201584777488899	-0.331602279084328	0.0999745987010897	0.254966135079732	FALSE	0.281877069198755	0.322947137169828	0.251918453669301	0.592777538114011	FALSE	0.747141432072285	1.03038587340218	1.10268708929377	1.15293514956363
Scer_1.39	296.759983176905	215.045545094495	200.43370525832	148.262758653198	702.447063875228	658.103634491898	323.595390230907	259.64925224901	350.537166628745	0.170208359004953	0.541805645866909	0.00145661702452453	0.0101671868311812	FALSE	0.236904865826152	0.650559617375642	0.00603121296685136	0.082669526376449	TRUE	1.46643040806141	2.33044618533053	-1.21000756220283	-1.55689152193589
Scer_1.40	184.602955176953	145.793589894573	144.227428122389	85.3788989485657	418.049248191231	380.53611518239	205.095669864659	270.841030363192	229.315616967994	0.233533072413333	0.450705449025708	0.0536139375162107	0.164971595947673	FALSE	0.303070916401677	0.281575731039067	0.3528500153645	0.678339203266415	FALSE	1.43706614333075	1.67650206618955	-0.424998179214408	-0.637081653381555
Scer_1.41	1036.24507687993	903.920257346353	1021.25745060192	799.596394943453	3174.99856525905	3695.67721274191	2450.51344808663	3225.4704525071	2038.45985729579	0.167625759042478	0.0755632036596431	0.652144402024805	0.800001044384958	FALSE	0.229096276905128	0.211041761244497	0.356949957911527	0.679965609855555	FALSE	1.06548905609121	1.21044482392883	-2.01081773394293	-2.49521546400285
Scer_1.42	780.8061040188	787.285385430695	1001.63827839409	1082.31813816834	860.963879174505	850.610139819459	1210.82406579358	1269.14763814818	980.449203618457	0.106538376221412	-0.403219294508679	0.000153873767224411	0.00159389333766473	FALSE	0.155904141356945	-0.124349048171305	0.425103004667501	0.732766681240152	FALSE	0.752577596819279	0.690283575694568	-0.303962224267544	-0.495261608650106
Scer_1.44	765.780282085793	848.726969743407	943.311009668127	973.42169819203	651.162211866638	837.179453401257	806.709634800994	709.558732439105	816.981249024669	0.146178360824058	-0.225641559895109	0.122684200207967	0.291517202684147	FALSE	0.207999928555762	0.170373151966756	0.412728236050703	0.72748562819038	FALSE	0.842404807097343	0.981594092004302	0.891673539158243	0.905686708946965
Scer_1.45	847.349029722121	803.947509990074	897.709690482371	921.274107217457	310.817284900543	179.07581890936	407.152885360954	436.479346453078	600.475709129495	0.18772662615814	-0.155906420182859	0.40625778207261	0.611543316942081	FALSE	0.263397679925849	-0.586505421177963	0.0259678871835897	0.195042823099494	TRUE	0.907863323728726	0.581191535581828	-4.61418216200504	-5.54562523523252
Scer_1.46	408.380374679249	366.046048913875	357.38708292092	262.782958440496	994.615311681738	897.617542283166	741.382865881139	1043.07372024171	633.910738130287	0.195830527931176	0.248212462600699	0.204981548021436	0.408336973208735	FALSE	0.263607322071665	-0.119023397049512	0.65161640195361	0.864994778884329	FALSE	1.24833197346998	1.06036342114377	0.735755083871327	0.722994199824727
Scer_1.47	27516.5730513182	29092.5901720696	21152.6491274204	23079.9102642757	78047.7743249509	98281.2863129294	64978.8658946767	78926.6576168306	52634.5383455589	0.0855025486994483	0.345911646960247	5.21826733633644e-05	0.000638147679378933	FALSE	0.120040896912818	-0.0486140661649256	0.685492801680573	0.881933587866037	FALSE	1.27980121884596	1.22530971032582	0.176369235314347	0.0675515580137257
Scer_1.48	35.4180088420899	34.3656319037208	20.6796680028426	0	9.3245185470163	15.669134154569	7.59613592091331	20.1452006055267	17.8997872470848	0.296313866078909	0.270543832937885	0.361226082494096	0.577478060703211	FALSE	0.266191200141372	-0.130720776752527	0.623370923403124	0.848198930350667	FALSE	3.26497807699499	0.904399580641387	1.08492181991174	1.13211925812434
Scer_1.49	1637.27795420025	1568.32247415162	1406.7476720908	1189.16957457703	3193.64760235308	2742.09847704957	2804.4933820012	3341.86494489459	2235.45276016477	0.133679411197236	0.27260594224714	0.0414249315789657	0.136290728479889	FALSE	0.186370748078511	-0.302959765424361	0.104039941003391	0.388507234639509	FALSE	1.23477189443227	0.965739389784444	1.16530837663895	1.22630965862033
Scer_1.50	8859.33193900095	7728.62233858981	8678.03709062876	8209.6668222519	15985.3329624349	16199.646268088	14504.0619273919	15827.4126090754	11999.0139946827	0.0939223336336834	-0.0272351184721001	0.771835446673167	0.879411708075379	FALSE	0.132018534995184	0.113803053995802	0.388674692922326	0.705343466676813	FALSE	0.98225147194029	1.06110628039355	4.3120551127996	4.91341043026094
Scer_1.52	161.527585779834	167.662628378759	134.152718069722	123.722715841634	125.88100038472	152.214446072956	191.422625207015	149.969826730032	150.819193308084	0.215782413648259	0.242800631388063	0.260499856870001	0.474551827385167	FALSE	0.294071814882584	-0.463525512140744	0.114972262340572	0.410662208868285	FALSE	1.27547913361164	0.81513317504146	1.84005498435982	2.01692261434392
Scer_1.53	158.844403291797	149.959121034418	164.907096125232	150.819013112736	10.878604971519	17.907581890936	28.8653164994706	11.1917781141815	86.6716143800362	0.275284667151864	-0.0128166957060876	0.962865529511917	0.982573303507775	FALSE	0.347025285779046	-0.540064026781126	0.119644597063984	0.419488209718088	FALSE	0.978143308335369	0.725482091286378	-13.5218163217337	-15.982863290145
Scer_1.54	216.801145033399	184.324752938139	226.94610013376	222.394137979797	345.007186239603	449.927995009767	262.826302863601	232.788984774975	267.62707562163	0.196401923336448	-0.0885029366253073	0.652262341352666	0.800001044384958	FALSE	0.268954758172293	0.687811488070351	0.0105472993479555	0.115867063297032	TRUE	0.892937969869214	1.60271985390154	5.16557529370056	5.91349565524808
Scer_1.55	210.898143559717	206.193791422325	444.87798600987	437.630763472888	245.545655071429	194.744953063929	595.537056199604	682.69846496507	377.265851720604	0.169071675583161	-1.03785869026663	8.32664585893626e-10	3.12214812082593e-08	TRUE	0.240496322774561	-0.444105538839754	0.0648021012537317	0.31048066706651	FALSE	0.473217650902507	0.344964317230331	-0.422500018812047	-0.634154513093656
Scer_1.56	246.852788899415	320.745897768061	290.045599937305	255.114195061882	135.205518931736	134.30686418202	174.711126181006	134.301337370178	211.41041604145	0.2137284971168	0.0456517527922768	0.830861386524209	0.915845022026321	FALSE	0.294743686679902	-0.239992102150996	0.415507469353711	0.7284775415827	FALSE	1.0410848470974	0.872585508385839	4.38508403341231	4.99897975379403
Scer_1.58	1303.49005268843	1535.51891642534	1374.40255034277	1360.43862336607	529.943470755426	832.702557928523	540.844877569028	671.506686850889	1018.60596699081	0.156153132870036	0.0576041893213878	0.712205611468776	0.839728913522307	FALSE	0.221876377034156	0.0721636657011031	0.744997415208138	0.905694874812252	FALSE	1.03807523492445	1.12386720277225	-2.12499401404568	-2.6289979021102
Scer_1.59	65.4696527081056	68.210572414961	21.7401637978601	31.6975552982699	31.0817284900543	24.622925100037	4.55768155254799	2.23835562283629	31.202329373084	0.315160765072511	1.08212597930309	0.00059569233510385	0.00493957170717246	TRUE	0.325161284872192	0.458456561220545	0.158558617930375	0.486725608626596	FALSE	2.47402402891346	7.27352272884669	-1.19048354873119	-1.53401487784199
Scer_1.60	157.771130296582	182.241987368216	165.967591920249	216.259127276906	54.3930248575951	210.414087218498	74.4421320249505	58.1972461937437	139.960790894593	0.287624496012731	0.0859407988779124	0.76509636646147	0.875328222419886	FALSE	0.332612435411313	0.426286860223094	0.199971643240957	0.537695764265928	FALSE	0.889846925024455	1.98898794366667	6.89195900009921	7.93633105628727
Scer_1.62	872.57094510967	885.696058609531	926.343076947846	1052.66558643771	811.233113590418	817.033423773954	821.901906642821	711.797088061942	862.405149896736	0.130989133956231	-0.153296178476596	0.241881505693669	0.45272953437796	FALSE	0.189023620132588	0.222076085704412	0.240051164079694	0.582660604686283	FALSE	0.88851480109743	1.06161960292272	1.50586852367954	1.62535021899141
Scer_1.63	1285.24441176978	1252.26279891589	1459.77246184168	1301.13351990479	1788.75347460263	1508.71377431136	2544.70553350596	2471.14460761127	1701.46632280792	0.100433024194812	-0.129204371397555	0.198278044682897	0.399834383740415	FALSE	0.143957842803272	-0.462060886242117	0.00132875504687463	0.0325868197171363	FALSE	0.919114273788733	0.657477731272123	-3.97178595507142	-4.79291783648779
Scer_1.64	406.233828688819	585.257125148215	471.920628782818	540.392192746311	206.693494458861	333.528712718683	232.441759179947	315.608142819918	386.509485567946	0.168744832342547	-0.036533684738356	0.82859604582686	0.914681328446828	FALSE	0.244199995916575	-0.0182545555286934	0.94041165072961	0.980293055701652	FALSE	0.979451688314104	0.985743199673091	0.308392639582397	0.222245798308791
Scer_1.65	3006.77429609439	2764.3506026796	2987.946902462	3117.60793885242	4295.49487732551	3932.95267279682	4779.48872143866	5031.82344013599	3739.55493147317	0.0921129714734014	-0.0856650763083852	0.352371012328262	0.568872499115368	FALSE	0.130831503784909	-0.161909636729464	0.215885489812744	0.556248163047429	FALSE	0.945234268547331	0.838685868795443	-2.123425268866	-2.62715977465747
Scer_1.66	486.729303329933	572.76053172868	329.814192250464	292.946761063043	475.550445897831	543.942799937181	311.441572757446	425.287568338896	429.809146912934	0.175291213985575	0.682106795872792	9.9717715467221e-05	0.00111159527045401	TRUE	0.245123801854405	-0.183695685692281	0.453616375685723	0.755527715303277	FALSE	1.70015424887554	1.38328986749588	0.388631959180421	0.31626367836442
Scer_1.67	936.96732482256	799.261287457749	1103.97612261329	1023.52428559897	2242.54671055742	1925.06505327562	2026.64906369967	2276.40766842451	1541.79968955622	0.126733326086533	-0.283783559017778	0.0251417280053847	0.0930407993151962	FALSE	0.177615423429853	0.235208888398554	0.185416919924251	0.522182846490582	FALSE	0.816174902094295	0.968530858973065	0.842586185054884	0.848170157293013
Scer_1.68	315.542260593165	235.352509401239	311.255515837656	309.818040495993	273.519210712478	259.659937418572	170.153444628458	248.457474134829	265.469799152799	0.214577965160823	-0.0947043006386572	0.658958568768528	0.805817853830306	FALSE	0.290033153218107	0.377986025132104	0.192489050636587	0.532835393820125	FALSE	0.887185710395951	1.2730344331969	3.01672057833957	3.39564323703346
Scer_1.69	1223.53121454492	1187.17637485581	1096.55265204817	1153.89326303541	1787.19938817812	2007.8876195212	1535.93868320867	1739.2023189438	1466.42268929201	0.105142451550911	0.0982136002589836	0.350252134053232	0.566926126364435	FALSE	0.150504650301169	0.115033851218927	0.444676027772016	0.746667334567593	FALSE	1.07118166740915	1.15870684601342	-1.1422258797591	-1.47747048344893
Scer_1.71	511.951218717481	543.081122357285	557.290540281732	666.159912155575	394.73795182369	481.266263318905	382.845250414031	344.706765916789	485.254878123186	0.154878677982892	-0.171030990901324	0.269467315652953	0.486305971009328	FALSE	0.223693022899117	0.384773245374056	0.0854151784075956	0.35340233556135	FALSE	0.862454122968145	1.20376334905971	2.25328519226821	2.50111201571379
Scer_1.73	1782.70644505186	1695.89186530937	1927.45110744443	1676.90292545686	3291.55504709675	2131.00224502138	3445.60725372628	3050.87871392587	2375.2494503791	0.137003424570161	-0.0586258744902963	0.668712718580552	0.814421583170488	FALSE	0.1910797072235	-0.201583303930682	0.291439176662318	0.626172383143077	FALSE	0.965119729881601	0.834716276282767	-4.08866366579363	-4.92986559031854
Scer_1.74	231.826966966407	260.86638763279	152.71139448253	160.53278005898	188.044457364829	145.499102863855	182.30726210192	158.923249221377	185.088950086586	0.206187381460434	0.525432871637035	0.0108240957620533	0.0496049721943797	FALSE	0.285159156945958	-0.482828770738226	0.0904192154851863	0.364555133213867	FALSE	1.57105014060963	0.977538673963084	1.0502882382785	1.09153845634033
Scer_1.75	352.033542430469	372.294345623642	352.614851843341	331.801828848019	250.207914344937	409.635935755161	267.383984416149	400.665656487697	342.079757468677	0.206775693735226	0.0597759411326897	0.772515629977268	0.879965707558841	FALSE	0.280520976233614	-0.0756855535975547	0.787311396068035	0.928523993751151	FALSE	1.05822911593353	0.987735154012396	1.21804528852716	1.28810246395878
Scer_1.76	437.35874555005	435.298004113797	353.675347638359	316.975552982699	467.780013775318	756.595334892045	536.28719601648	729.703933044632	504.209266001672	0.199906792796725	0.287709626300513	0.150088523653061	0.330238424740029	FALSE	0.269884448493334	-0.292118482880298	0.279082142196568	0.617023455903285	FALSE	1.3007601848758	0.967153850221045	1.12701213752337	1.18143725399641
Scer_1.26	23.6120058947266	18.2241987368216	59.3877645209838	66.4626159479853	13.9867778205244	0	50.1344970780279	29.0986230968718	32.6133103869927	0.322287358641904	-0.990024055993625	0.00212724142961286	0.013846907268513	TRUE	0.322763614669495	-0.637661766134511	0.0481965978383049	0.264178844307453	FALSE	0.337690785578898	0.186790415078647	-0.54544029976499	-0.778205891477026
Scer_1.77	4134.78421406519	3762.51600206495	4573.38811601326	3660.04513516636	13152.2334105665	14310.3963785942	13872.0634187719	11437.9972326935	8612.92798849198	0.115486842588196	-0.058269823377044	0.613869235981375	0.775368798342845	FALSE	0.161075706182638	0.18985335591649	0.238533925660135	0.580260628535746	FALSE	0.959179578630827	1.08504460430704	2.95842223960182	3.32733400601871
Scer_1.78	368.132637358692	337.408022327441	452.301456574993	432.007003661904	225.342531552894	297.713548936811	168.634217444276	360.375255276643	330.239334141707	0.234624587538464	-0.220280296688583	0.347801191879554	0.564481535974357	FALSE	0.306803026688547	0.168440550678397	0.582992724533873	0.822175457839228	FALSE	0.798072865470044	0.988767385230586	0.949918387067382	0.973933263778352
Scer_1.79	164.210768267871	181.200604583255	293.757335219866	375.769405552071	119.664654686709	127.591520972919	230.922531995765	250.695829757665	217.976581379515	0.184768589519472	-0.864730886948192	2.86769762006976e-06	4.98495942615192e-05	TRUE	0.267098303277268	-0.0940253104121139	0.724819428909686	0.897679292331612	FALSE	0.516625738821876	0.514394385571394	-0.00655391408677231	-0.146782845691958
Scer_1.80	182.456409186524	153.083269389302	167.558335612776	173.314052356669	128.989173233725	76.1072230364779	176.230353365189	212.643784169448	158.797825043764	0.233573398041578	-0.120893675675309	0.604749079237538	0.767911159390067	FALSE	0.310221112993032	-0.648584214739833	0.0365535384514663	0.229065475075003	FALSE	0.984401462120725	0.528622897567535	-39.5483552446849	-46.478635524752
Scer_1.81	157.771130296582	116.634871915658	191.94973889818	129.346475652617	332.574494843581	116.399282291084	355.499161098743	210.405428546612	201.322572942882	0.23520780764264	-0.218777102440976	0.352296594814142	0.568872499115368	FALSE	0.306575939350655	-0.10870500729393	0.722905946120482	0.896784493788151	FALSE	0.854512059957297	0.793738109293066	-0.469246012747886	-0.688927650166083
Scer_1.82	804.418109913527	871.116699620074	740.756312819771	917.184100082197	1213.74149753662	1092.3624953471	1674.18835696929	1730.24889645246	1130.50205859263	0.133513956481586	-0.00993677453714107	0.940672226816455	0.972392320133574	FALSE	0.188054092028994	-0.517296220340554	0.00594527995500008	0.0819870369478278	FALSE	1.01060580385817	0.677476582651923	37.9082354570962	44.2786701278909
Scer_1.27	685.284807444679	883.613293039609	72.1137140611946	144.172751517937	27.9735556410489	102.968595872882	27.3460893152879	40.2904012110533	247.970401012962	0.248086335554365	2.23508444832374	2.07374165296847e-19	2.8510805695509e-17	TRUE	0.328979879692443	-1.15673839866702	0.000437874616860346	0.0154205796203101	TRUE	7.22501558622186	1.9223324284521	0.669520640984435	0.645386090258397
Scer_1.84	3671.13028013238	3086.13788323262	3393.58654405622	3347.15958931892	16412.7067291732	13495.6014025566	15139.0988903802	14258.3253174672	9100.46832953967	0.0918776690166707	-0.00946787216784386	0.917924338504682	0.96103289758147	FALSE	0.128627472058598	0.0367886403819133	0.774871075180207	0.921517711164509	FALSE	1.00245070485643	1.01737793564276	-6.03869692766994	-7.21475527081488
Scer_1.85	9575.74166330686	7295.40710004594	9222.07143347277	8236.2518686311	20419.1415315412	17486.753716499	20659.9704777	14876.11146937	13471.4311575709	0.0958051597043845	-0.0610209240781917	0.524172183175602	0.713308096900931	FALSE	0.134502024427305	0.167483564801315	0.213053750887962	0.554257378313464	FALSE	0.966368997893503	1.06668564696729	2.8870855767691	3.2437475319138
Scer_1.86	517.854220191163	699.28854010147	318.678986402779	330.779327064204	160.07090172378	205.937191745764	94.1920854193251	107.441069896142	304.280290318078	0.177200988606253	0.844271490575317	1.89336397450817e-06	3.47781066896501e-05	TRUE	0.2649488500305	-0.0410396689840902	0.876902855110525	0.959791643720678	FALSE	1.87274531675959	1.81119468281571	0.0532650225605915	-0.0766919022624524
Scer_1.88	787.245741990089	888.820206964415	688.79201886391	762.2750798342	1972.13567269395	2039.22588783034	1136.38193376863	1273.62434939385	1193.56261141742	0.101851137188737	0.2097279365096	0.0394787736531529	0.131327065017969	FALSE	0.145834286703478	0.521616165404773	0.000347861761740546	0.013088222587924	FALSE	1.15495072538874	1.66418544345779	-2.53563778632433	-3.11015672949183
Scer_1.89	1295.97714172193	1090.32777585441	1352.66238654491	991.826730300703	2572.013032552	1535.57514714776	2491.53258205957	1636.23796029333	1620.76909455933	0.134054174533986	0.0315408608808618	0.813987974172081	0.905606532324357	FALSE	0.187881303630595	-0.0390048124169884	0.835538587101974	0.947259126599802	FALSE	1.01782817938928	0.9951117742083	1.27730058244866	1.35753297688538
Scer_1.90	345.59390445918	331.680417010154	272.017171422006	335.891835983279	205.139408034359	161.168237018424	192.941852391198	199.21365043243	255.455809593879	0.194954806051679	0.133780615221906	0.492578500762055	0.68783291618106	FALSE	0.274630254728697	-0.212260698171208	0.439583775281948	0.742605094247476	FALSE	1.11391737225178	0.934255383467336	1.6303631649856	1.77122286986281
Scer_1.91	823.200387329787	887.778824179454	856.350354476686	821.580183295479	1558.74868377622	1305.01503030196	1897.51475304415	1797.39956513754	1243.44847269266	0.12093924630026	0.0113232731419511	0.925404841319498	0.964849976987409	FALSE	0.170959154967383	-0.358883974368439	0.0357959155684045	0.226192296565252	FALSE	1.01968436036724	0.775116376476927	14.0683021951661	16.3449837857957
Scer_1.92	312.32244160752	312.414835488371	293.757335219866	226.995396006965	144.530037478753	237.275460054902	347.90302517783	226.073917906466	262.659056117584	0.239247737382477	0.123860197242154	0.604662804352748	0.767911159390067	FALSE	0.310859548648347	-0.586861983568593	0.0590435917262687	0.295822550470183	FALSE	1.19929851756512	0.665775388279409	3.23841776527414	3.65540989051837
Scer_1.103	1264.31558836309	1244.45242802868	1552.56584390572	1354.30361266318	2422.82073579973	2751.05226799504	2072.22587922515	1936.1776137534	1824.73924621675	0.117072135827477	-0.192972131811985	0.0992873925866054	0.254151241812055	FALSE	0.165326111925577	0.547160643530319	0.000934347480019391	0.0256917243445332	FALSE	0.863095147109229	1.29068401642719	2.73315037494575	3.06337883719068
Scer_1.104	368.132637358692	290.025105611704	409.88162477429	471.884573230695	160.07090172378	190.268057591195	238.518667916678	176.830094204067	288.201457801388	0.204884055374795	-0.350070168868791	0.0875202992579686	0.233027932942138	FALSE	0.284281551793171	0.0540484140438603	0.849212878117725	0.952171620726396	FALSE	0.746695721313373	0.843857340959459	0.418783729647255	0.35159305993716
Scer_1.105	295.150073684083	295.752710928991	220.052877466145	247.445431683268	144.530037478753	170.122027963892	132.172765023892	210.405428546612	214.453919096954	0.203453102668125	0.280972117711529	0.167273848214103	0.356468506034469	FALSE	0.284092754818808	-0.346465134153059	0.222635757544041	0.565381588670932	FALSE	1.26340431342796	0.918719730616057	1.36257733452683	1.45745330881971
Scer_1.28	884.91358455464	860.702871770462	1456.06072655912	1130.88697289956	736.636965214288	743.164648473843	2009.93756467366	1994.37485994714	1227.08477426159	0.130111188913729	-0.572568508691154	1.07947333519382e-05	0.000163798345209845	FALSE	0.185807935675565	-0.82679520350742	8.59781852506843e-06	0.00082996388613267	TRUE	0.674904078119677	0.369709390105398	-1.53071394237355	-1.93266906011817
Scer_10.100	675.625350487745	699.809231493951	769.919947182754	701.947474589106	573.457890641502	611.096232028191	786.959681406619	821.47651358092	705.036540176349	0.126019653069463	-0.105388027047089	0.402996011233392	0.609615296899338	FALSE	0.183798156624267	-0.322894159904795	0.0789541702498244	0.342134737749239	FALSE	0.934527141842709	0.736626979287533	-3.51414630726332	-4.25669308119486
Scer_10.101	446.481566009376	519.129318303176	127.259495402108	134.970235463601	543.930248575951	1125.9392113926	179.268807733554	485.723170155476	445.33775662948	0.242013865910854	1.45905780516133	1.65162080929207e-09	5.80884000911482e-08	TRUE	0.309316366530074	-0.0447184305340791	0.885048946628557	0.963845682446261	FALSE	3.67211895530784	2.50884322250343	0.292863011726097	0.204049448982592
Scer_10.102	467.410389416065	421.23933651682	416.244599544395	515.34089904284	424.265593889242	389.489906127858	519.575696990471	362.61361089948	439.522504053396	0.191547740703095	-0.0700039337476235	0.714764567432663	0.841215782734628	FALSE	0.263575339861375	-0.0439982393115862	0.867426298483687	0.956655953395169	FALSE	0.953960497220477	0.922515130944748	-0.711146624609932	-0.972367026588575
Scer_10.103	118.59666597124	128.090082550232	82.7186720113703	83.8451462728429	55.9471112820978	62.676536618276	36.4614524203839	8.95342249134518	72.1611362022236	0.292806711107265	0.563987040159591	0.0540867581109429	0.165693194834131	FALSE	0.334535682046511	0.326665869246393	0.328828924856321	0.659993603823714	FALSE	1.47816366956594	2.57726963883608	-1.42254149938084	-1.80592142789045
Scer_10.104	159.917676287012	196.300654965193	261.942461369339	212.680371033553	127.435086809223	38.053611518239	322.076163046725	185.783516695412	188.023692715587	0.272683464667842	-0.473218251281484	0.0826677947634354	0.22441006936745	FALSE	0.331295102807545	-0.839312061045488	0.0112953164739826	0.120408187686605	TRUE	0.75105379076842	0.327179977025944	-2.90265704808824	-3.5401999190838
Scer_10.105	4321.53371523258	4754.43310474052	3830.51081160346	3914.13682844442	19199.1836883066	16927.1417824072	18817.1479032865	15796.0756303557	10945.0204330471	0.108997942413569	0.209731043762942	0.0543327345178658	0.165998394954584	FALSE	0.152121330857571	-0.133010537816529	0.381916038812297	0.699612405556204	FALSE	1.17187964671176	1.04371329998493	0.730249631959466	0.716543361007867
Scer_10.106	862.374851655129	876.32361354488	773.101434567807	687.632449615694	197.368975911845	279.805967045875	153.441945602449	179.068449826904	501.139710971323	0.175310930211683	0.271429656115012	0.12155592837633	0.290721796016558	FALSE	0.256390318964378	0.169414260400576	0.508761752605816	0.789309515919165	FALSE	1.19016086582119	1.4337632335032	-1.06965228692013	-1.39243467580595
Scer_10.107	797.978471942238	949.741099884647	872.25779140195	959.617924110526	850.085274202986	888.663751337698	1054.34366582277	1210.95039195444	947.954796332156	0.110813952986025	-0.0771189145016534	0.486471763192643	0.683319625264712	FALSE	0.161577168833473	-0.288208330339788	0.0744692724620058	0.336186158368279	FALSE	0.954085188115409	0.767662527980611	-4.62536238026881	-5.55872530169601
Scer_10.111	310.17589561709	350.425307139456	137.864453352284	161.044030950887	172.503593119802	172.360475700259	106.345902892786	152.208182352868	195.365980140679	0.195823011358846	0.989262775773916	4.37618016737586e-07	9.36543840536994e-06	TRUE	0.277790587465232	-0.488924291020422	0.0783999594249733	0.341720572483386	FALSE	2.20601029108516	1.3325317861698	0.637151211499336	0.607458237005836
Scer_10.112	196.408958124317	192.655815217829	183.996020435548	156.954023815627	228.450704401899	266.375280627673	142.80735531317	147.731471107195	189.422453630407	0.198543760688416	0.21851542837021	0.271074809035591	0.48862392077651	FALSE	0.276174907790762	0.477970736750804	0.083508629865867	0.350165114326653	FALSE	1.14070689534881	1.70072024751395	-3.03387226270261	-3.69394718876269
Scer_10.113	737.338547712599	798.219904672787	844.684900731493	918.206601866012	738.19105163879	837.179453401257	952.55544448253	1137.08465640084	870.432570113288	0.111499980225652	-0.199515102867718	0.0735546942638563	0.206776973341619	FALSE	0.163127241400722	-0.197409932073415	0.22621781021211	0.567357769448505	FALSE	0.871118461720946	0.754013330354649	-1.04631647215432	-1.36509167433681
Scer_10.114	550.589046545216	472.267092979921	492.070048888152	578.224758747472	665.148989687163	718.541723373806	528.691060095567	769.994334255685	596.940881821623	0.179341141351282	-0.0445198282531665	0.803947928324288	0.89851695460644	FALSE	0.247165587819707	0.143211133046115	0.562310047757855	0.815192034787152	FALSE	0.955718381371431	1.06540453488142	2.3988030272076	2.67161792752642
Scer_10.115	1402.2311682482	1358.48384298193	1407.27791998831	1307.26853060768	1734.36044974503	1602.72857923877	1640.76535891728	1598.18591470511	1506.41272055404	0.0907995719748186	0.0240639439759446	0.790992006604841	0.88984149118923	FALSE	0.132582232573346	0.0205434969163055	0.87686144899494	0.959791643720678	FALSE	1.01700157278621	1.03028988619687	-0.770022009485664	-1.04135239312964
Scer_10.116	734.118728726955	570.157074766277	881.802253557108	648.26613093881	1501.24748606962	960.294078901442	1861.05330062376	1374.35035242149	1066.41117575068	0.116910189165798	-0.228615659189317	0.0505263181952542	0.158204213700392	FALSE	0.166134335164107	-0.163105438760778	0.326213964181033	0.65662500243538	FALSE	0.852526129277351	0.760888266410765	-0.712731584543001	-0.974224153164757
Scer_10.117	1209.57866560713	833.62691936147	1384.47726039543	1090.49815243887	2864.18128035851	3729.25392878742	3213.16549454633	3487.35806037895	2226.51747023426	0.182408557444514	-0.260075176980342	0.153930741409227	0.335600083504884	FALSE	0.247218417467491	0.245808474307013	0.320078407093126	0.652313837605012	FALSE	0.825616270005103	0.984020298533361	0.915936132419026	0.934115633749152
Scer_10.119	75.1291096650392	97.8899817863562	121.426768529512	134.458984571693	32.635814914557	55.961193409175	41.0191339729319	44.7671124567259	75.4110124132488	0.255841867986206	-0.363323792209069	0.155575435237993	0.337886907455612	FALSE	0.333330772140061	0.187522734324329	0.573726004940388	0.819348876284786	FALSE	0.677418227171351	1.03238718126094	1.08183958813405	1.12850775071089
Scer_10.120	1300.80687020039	1336.61480449775	914.147375305144	893.666559054448	1950.37846275091	2379.46994375812	1339.95837644911	1524.32017915152	1454.92032139592	0.116316942315603	0.524972419316391	6.38288029338344e-06	0.000103796157315701	FALSE	0.165082623823759	0.0710285421528427	0.667006113466658	0.871854432958291	FALSE	1.45864736255046	1.51149297440688	-0.094271378247891	-0.249563004666374
Scer_10.121	20.9288234066895	5.20691392480618	9.54446215515811	3.06750535144547	32.635814914557	85.0610139819459	25.8268621311053	17.9068449826904	25.0222801060497	0.321610386038216	0.481384457107113	0.134446899601275	0.307452411033763	FALSE	0.305093551935583	0.56015671019571	0.0663552576904284	0.314545455573744	FALSE	1.99352057800103	2.65340917520108	-0.414469007027265	-0.624744429527524
Scer_10.122	572.59114294712	523.294849443021	424.728565904536	434.563258121442	655.824471140146	696.157246010137	759.613592091331	655.838197491034	590.326415393596	0.138606222359902	0.31330336268706	0.0237973949354977	0.0889363927696485	FALSE	0.197845916205601	-0.359252361254551	0.0693981514012171	0.321285115211553	FALSE	1.27501617678633	0.955190799362965	1.18869107048401	1.25370758916505
Scer_10.137	686.894716937501	657.11253731054	650.614170243278	561.353479314522	225.342531552894	192.506505327562	302.32620965235	358.136899653807	454.285881249057	0.160381003524425	0.113022149234565	0.480990524119615	0.67856156963019	FALSE	0.236944303382238	-0.719076241494889	0.00240703090495861	0.0491923388098974	TRUE	1.10885665808019	0.633216019136439	5.42220167789791	6.21418948876323
Scer_10.138	3135.56705552017	3000.7444948658	3126.34160371179	2974.9689400102	3198.30986162659	3447.20951400518	3720.58737406334	3241.13894186696	3230.60847320875	0.096655938472432	0.00613688492278992	0.949374679401119	0.975829841514019	FALSE	0.137857826771782	-0.0713632555939796	0.604696660364598	0.836435593925056	FALSE	1.00573569739088	0.954585757654287	9.12646750187889	10.554545584477
Scer_10.139	540.929589588282	433.215238543874	449.11996918994	379.348161795424	584.336495613021	637.957604864594	457.287382438981	456.624547058604	492.35237363659	0.160592209671017	0.225832730788162	0.159650020055176	0.344591884391214	FALSE	0.226741527429477	0.18396751789064	0.417162730053151	0.729351563102561	FALSE	1.1756266355571	1.33706213793646	-0.7952559751393	-1.07091949275158
Scer_10.140	3349.68501806553	3556.32221064262	3214.89300259576	3191.22806728711	3271.35192357822	3232.31853131395	3773.76032550973	3422.44574731669	3376.5006032887	0.0873891514846988	0.102831093371715	0.239313993952171	0.448849768731294	FALSE	0.125515093630438	-0.245384491113203	0.0505807352981469	0.271579640293127	FALSE	1.07802040157709	0.903777158674255	2.34669647368941	2.61056372463279
Scer_10.141	395.501098736671	408.742743097285	383.89947779636	385.483172498315	0	51.484297936441	208.134124233025	85.0575136677792	239.787803495734	0.277896203905194	-0.116858460356576	0.674112064547577	0.817135312360684	FALSE	0.253046327000019	-0.386575035788393	0.126590807635523	0.431188058740515	FALSE	1.04525178692166	0.178401732662904	39.9471983430836	46.6677602773712
Scer_10.143	74.0558366698244	96.848599001395	54.6155334434048	83.3338953809354	0	0	1.51922718418266	11.1917781141815	40.1956087242405	0.330461321817997	0.0509431284619862	0.877485462768683	0.942061416133818	FALSE	0.315942270405574	-1.06797237124325	0.000724128258077589	0.0220494624624028	TRUE	1.23717266868755	0.0729341122871063	13.3019084452596	15.4469861953991
Scer_10.145	533.416678621778	440.504918038603	431.091540674641	309.818040495993	834.544409957959	841.656348873991	575.787102805229	490.199881401149	557.127365108668	0.156109718667801	0.385120591368361	0.013625543870145	0.0591004708784398	FALSE	0.219253452717586	0.264047306944361	0.228472987919713	0.57049088948362	FALSE	1.3140706379908	1.57190367235777	-0.655943874833846	-0.90768495384432
Scer_10.146	54.7369227559571	52.0691392480618	121.95701642702	124.233966733542	32.635814914557	2.238447736367	45.5768155254799	60.43560181658	61.7354656446956	0.315599689015061	-0.741295141668307	0.0188316817588041	0.0748155342729373	TRUE	0.327129307410113	-0.49318027108792	0.131656833151855	0.440663420425759	FALSE	0.43612457309575	0.335234578770927	-0.317050764951198	-0.510597691436746
Scer_10.147	280.660888248682	277.528512192169	270.956675626989	313.908047631253	303.04685277803	255.183041945838	179.268807733554	185.783516695412	258.292042856491	0.182773968620795	-0.00956045246424152	0.958283663847205	0.980442951346196	FALSE	0.259722764609828	0.554882602818696	0.032643409977789	0.219412075658117	FALSE	0.954468460451011	1.52773212298612	10.093952468949	11.6881654362568
Scer_10.149	1007.80334250674	1043.98624192364	1592.86468411639	1375.77615012329	850.085274202986	696.157246010137	1318.68919587055	962.492917819607	1105.98188157167	0.139698782515323	-0.498998197412696	0.000354322112584955	0.00317619255690879	FALSE	0.199239511797518	-0.059597201099235	0.764845889075039	0.916320517225627	FALSE	0.691258538999702	0.677966281013096	-0.0525844433103655	-0.20071765965999
Scer_10.150	304.272894143409	387.91508739806	431.62178857215	470.86207144688	147.638210327758	167.883580227525	238.518667916678	378.282100259334	315.874300036474	0.181203830611406	-0.387356431824728	0.0325424427078085	0.113137978977262	FALSE	0.260805680543739	-0.508015404200147	0.0514305921993332	0.272919822742081	FALSE	0.767238920601048	0.512336349936531	-1.5240845516826	-1.92490128165311
Scer_10.151	268.854885301319	250.452559783177	237.020810186426	288.345503035875	144.530037478753	134.30686418202	144.326582497353	105.202714273306	196.629994592279	0.211403061745823	0.0157723257828086	0.940526736181984	0.972392320133574	FALSE	0.293631268999997	0.0828754147318295	0.777757072640567	0.923255844733191	FALSE	0.988489255513497	1.11698274520342	10.5556912968785	12.229193275959
Scer_10.152	1035.17180388472	998.686090777825	1154.87992077413	1230.06964592963	809.679027165915	935.671153801405	610.72932804143	573.019039446091	918.488251227644	0.122014311299631	-0.193935609917711	0.111958902625161	0.274571643897489	FALSE	0.179366271603781	0.70937636706258	7.65654215361018e-05	0.00439718123429486	TRUE	0.852850338104061	1.47402623957253	3.43761179226484	3.88880917943595
Scer_10.153	549.515773550001	492.574057286665	589.105414132259	544.482199881572	1347.39293004385	1703.45872737529	1915.74547925434	1904.84063503369	1130.88940206971	0.144494668195775	-0.138976346396094	0.336145298750849	0.552169160185591	FALSE	0.20005433330542	-0.164449118202618	0.411064219441621	0.725680297123205	FALSE	0.919355912186038	0.798582464492681	-1.67497415978016	-2.10170139843909
Scer_10.154	346.667177454395	344.177010429689	524.415170636187	476.997082149771	528.389384330924	436.497308591565	618.325463962344	465.577969549949	467.630820888103	0.154788071721753	-0.487083760008682	0.00165080024655987	0.0112289066246509	FALSE	0.220036309976538	0.302996957995546	0.168502469755958	0.499166644356461	FALSE	0.690179300942574	0.890297387847233	0.686627510227518	0.665430522198759
Scer_10.155	527.513677148097	669.609130730075	428.970549084606	521.475909745731	247.099741495932	284.282862518609	314.480027125811	436.479346453078	428.738905537742	0.144888126859013	0.285853644599924	0.0485039215252054	0.153246721420513	FALSE	0.216283067062757	-0.725545264921799	0.000794770465782135	0.0227605558358176	TRUE	1.25926456161399	0.707993839455328	2.49795288402424	2.78779363031677
Scer_10.156	507.658126736622	567.553617803874	430.031044879624	448.367032202947	236.221136524413	174.598923436626	173.191898996824	237.265696020647	346.860934575197	0.193469802133975	0.262649160041122	0.17459957564164	0.366909807635999	FALSE	0.27280518598496	-0.234344175024114	0.390331374468413	0.706113814179901	FALSE	1.2238049781856	1.00088092903851	0.995640126029268	1.0275062625424
Scer_10.157	409.453647674464	526.939689190385	193.540482590706	220.349134412167	48.1766791595842	24.622925100037	95.7113126035077	154.446537975704	209.155051088319	0.240804622129886	0.704439557010418	0.00344060943366192	0.0203786488257495	TRUE	0.324883937035748	-1.88655368273645	6.36574899628269e-09	1.9254268797423e-06	TRUE	2.25938008195167	0.293837537187975	2.50256725552301	2.79320037389681
Scer_10.158	395.501098736671	484.242995006975	423.13782221201	344.583101145708	141.421864629747	80.5841185092119	189.903398022833	176.830094204067	279.525561558403	0.219853217860126	0.12058738087993	0.583355214627855	0.754470527014418	FALSE	0.300953111454064	-0.740517837870525	0.0138714401710144	0.13592812971035	TRUE	1.14572670911131	0.606433702267617	4.67658863726017	5.34054103593764
Scer_10.159	419.113104631397	398.849606640153	463.966910320186	395.196939444558	329.466321994576	217.129430427599	387.402931966579	414.095790224715	378.15262945622	0.181271063016515	-0.0901641341861484	0.618907365583675	0.778913375215848	FALSE	0.254991746316164	-0.42363389501999	0.0966405307785218	0.373934828751521	FALSE	0.952100825320127	0.682363394831229	-6.78645326471016	-8.0909150632817
Scer_10.160	282.270797741504	399.370298032634	336.707414918078	400.309448363634	94.7992718946657	181.314266645727	121.538174734613	145.493115484359	245.225348476902	0.199617729582376	-0.0829508128097634	0.677740547761856	0.819757095493346	FALSE	0.284342201206907	0.0299169754587071	0.916205457543311	0.971569815940703	FALSE	0.924966799184864	1.03388503004258	1.42723943984256	1.53321908166244
Scer_10.161	8.58618396171877	10.4138278496124	6.36297477010541	4.09000713526063	6.21634569801087	0	3.03845436836533	60.43560181658	12.3929244499567	0.298597801973857	-0.277573714991327	0.352583087395287	0.568872499115368	FALSE	0.26778074311747	-0.417441476781545	0.119021750891642	0.418605956430527	FALSE	1.74627114375869	0.111926348751979	4.92821888255032	5.63538080200963
Scer_10.162	46.6873752918458	46.8622253232556	161.725608740179	120.655210490189	26.4194692165462	20.146029627303	150.403491234084	73.8657355535977	80.845643184625	0.268282119619592	-1.30547747677035	1.13843711837112e-06	2.18859712120754e-05	TRUE	0.339700165523478	-0.667947305028644	0.0492657104079268	0.267540635755526	FALSE	0.333648554167809	0.21114956322321	-0.416812624145386	-0.627490488619396
Scer_10.163	405.160555693604	472.787784372401	908.844896330056	906.959082244045	540.822075726945	541.704352200814	657.825370751093	479.008103286967	614.139027575741	0.169599953674601	-0.91444264083576	6.97700108865657e-08	1.80883736795628e-06	TRUE	0.237554570887437	0.770441805220571	0.00118186791588487	0.0297896374131648	TRUE	0.48378820744098	0.952271534148516	0.932647683066082	0.953696863651768
Scer_10.165	327.884900038135	308.769995741007	403.518650004185	443.254523283871	240.883395797921	235.037012318535	378.287568861483	411.857434601878	343.686685080877	0.158250836149097	-0.400194063089007	0.0114433964651611	0.0515577852655767	FALSE	0.230709937513015	-0.304904859870785	0.186303395832343	0.524028832542678	FALSE	0.752152717107127	0.602823004668755	-0.777048472030199	-1.04958542795642
Scer_10.166	345.057267961573	393.642692715347	369.582784563622	417.180727796584	355.885791211122	360.390085555087	306.883891204898	290.986230968718	354.951183997119	0.157169111069012	-0.0660095451807751	0.674492339605634	0.817135312360684	FALSE	0.227813162759298	0.295499445651352	0.19459226287339	0.533531510846194	FALSE	0.93898733448661	1.19771524777833	3.86586748736006	4.39060421927816
Scer_10.167	136.305670392285	168.18331977124	199.373209463303	193.764088032972	164.733160997288	223.8447736367	88.1151766825944	107.441069896142	160.220058609066	0.210761299916726	-0.204280516923227	0.332420169062052	0.549688188881774	FALSE	0.291231290328887	0.989673181423032	0.000678214380608146	0.0209323717334637	TRUE	0.775082673231178	1.98201757214534	3.68506287226887	4.17875214101643
Scer_10.168	937.503961320168	1207.48333916255	779.994657235421	992.337981192611	289.060074957505	373.820771973289	249.153258205957	261.887607871847	636.405206489919	0.132528978904824	0.278791836636125	0.0354108003032182	0.121435223715571	FALSE	0.205244479598212	0.0490478713297223	0.81112658596545	0.937359081890142	FALSE	1.21014368876954	1.29653879389759	-0.361536479180934	-0.562722417388976
Scer_10.169	760.950553607326	807.071658344958	775.752674055351	723.420012049224	526.835297906421	532.750561255346	574.267875621047	432.002635207405	641.631408505885	0.150899863439613	0.0693518403970041	0.645811622254121	0.795128176436078	FALSE	0.216889885631913	-0.00640743933221729	0.976432034355904	0.992713744510173	FALSE	1.04589440034833	1.05293051644038	-0.149420113614021	-0.314181787737413
Scer_10.170	4234.06196612257	4493.04602571525	4266.37458335568	4495.42909254334	18232.5419322659	17289.7703156987	18318.8413868745	18090.3901437629	11177.5569307924	0.0745636122619474	-0.0106366554606802	0.88656495272781	0.946364767085482	FALSE	0.104726696915806	-0.019616425855841	0.851417071896804	0.95232127217818	FALSE	0.996040572704302	0.975640932633823	-5.21600094976642	-6.25078732890969
Scer_10.171	105.180753531055	61.4415843127129	68.4019787786331	72.5976266508762	124.326913960217	210.414087218498	139.768900944805	243.980762889156	128.264076035744	0.276288346298795	0.0749366712889015	0.786216971363089	0.88688871185339	FALSE	0.329217798458147	-0.125383751103875	0.703311957613114	0.892637662811095	FALSE	1.18044227895392	0.872621948082076	1.82134871808114	1.99500413960998
Scer_10.175	1686.11187548252	1783.8887106386	1747.69707018895	1891.11704916613	2272.07435262297	2363.80080960355	2420.12890440298	2466.6678963656	2078.93583355891	0.0827230386645734	-0.0684894276514274	0.407706431462604	0.6128622153458	FALSE	0.120018157502509	-0.00689337041046621	0.954197836584165	0.983684522740822	FALSE	0.953620287273385	0.948663651790393	-0.109734481297929	-0.267681405658923
Scer_10.176	682.601624956642	743.026617069842	573.197977206995	679.452435345172	843.868928504975	653.626739019164	636.556190172536	714.035443684778	690.795744495013	0.164788006420652	0.172736400800172	0.294530782257652	0.512321286446717	FALSE	0.230246446311832	-0.0112553254342711	0.961011884609748	0.98622730614667	FALSE	1.1379793184307	1.10868965890798	0.20173688033939	0.09727529220298
Scer_10.177	310.712532114698	348.863232962014	457.603935550081	505.627132096596	372.980741880652	313.38268309138	414.749021281867	396.188945242024	390.013528027414	0.164921901414099	-0.492757114645329	0.00280974094649696	0.0174388436036344	FALSE	0.235089363867774	0.235414894665687	0.316640852837653	0.64945730077958	FALSE	0.685080358060779	0.846571355586198	0.559618300569341	0.516611505544277
Scer_10.178	178.699953703272	144.752207109612	189.298499410636	218.304130844536	220.680272279386	109.683939081983	202.057215496294	264.125963494683	190.95027267755	0.252503925519653	-0.302871138684636	0.230344850443762	0.439023699441465	FALSE	0.319973232754368	-0.14776679038114	0.644217687173698	0.861679141128262	FALSE	0.794053040261301	0.70928112625341	-0.489574347277954	-0.712746731972277
Scer_10.179	211.971416554932	219.731767626821	336.707414918078	350.718111848599	212.909840156872	246.22925100037	270.422438784514	290.986230968718	267.459558982363	0.166538372380098	-0.60441910639175	0.000284181617407655	0.00265942355537795	TRUE	0.24106791470309	0.281550199680266	0.242835420125312	0.584068931240884	FALSE	0.628540295729629	0.818157891056582	0.567787834461011	0.526183897999563
Scer_10.180	225.387328995118	257.742239277906	279.970889884638	302.660528009287	122.772827535715	60.438088881909	145.845809681536	80.5808024221066	184.424814336027	0.256377159157886	-0.184695609902361	0.471275138066401	0.67048457240742	FALSE	0.326135950769933	-0.156205285929505	0.631968806375601	0.853600022186991	FALSE	0.829512520110791	0.809979600512518	-0.127485090209195	-0.288480119156176
Scer_10.181	1204.74893712866	1138.75207535511	1275.24619350863	1269.43596460652	1695.50828913246	1564.67496772053	1431.11200750007	1714.5804070926	1411.75735525557	0.12211339461674	-0.11177773992439	0.360002571139635	0.576537827483418	FALSE	0.173345827932013	0.165434581705964	0.339900695136522	0.669480560755947	FALSE	0.92097161659006	1.03638450384581	1.43410576374548	1.54126447911049
Scer_10.182	308.029349626661	312.935526880851	507.447237915906	432.518254553812	792.584076496385	731.972409792008	1063.45902892786	958.016206573934	638.370261345928	0.133157716000161	-0.571497540101279	1.77163084014911e-05	0.000252763808860267	FALSE	0.187790490671547	0.167388446379635	0.372737455738461	0.690422117745211	FALSE	0.660985850687323	0.754301689093309	0.318967839445464	0.234636953633526
Scer_10.183	192.115866143457	156.728109136666	180.284285152987	153.375267572274	234.66705009991	324.574921773215	214.211032969755	230.550629152138	210.81339525005	0.217593683885111	0.0720233168862918	0.740645153723408	0.859334226822153	FALSE	0.291039817775603	0.231947766197796	0.425472919531828	0.732766681240152	FALSE	1.04537274502165	1.25681955062328	-4.15136924656684	-5.00333886752838
Scer_10.184	277.441069263038	246.807720035813	277.319650397094	199.899098735863	290.614161382008	449.927995009767	320.556935862542	217.120495415121	284.960890762656	0.235525592815227	0.15099563162065	0.521457234077579	0.710825387896655	FALSE	0.305924213440964	0.272762065673209	0.372607305367837	0.690422117745211	FALSE	1.09834419970184	1.37659778066615	-2.40727317723922	-2.95974956650974
Scer_10.185	658.452982564308	431.132472973952	630.994998035453	498.469619609889	1196.64654686709	866.279273974028	1080.17052795387	940.109361591244	787.78197294623	0.139559192013123	-0.068646505315459	0.622803519384679	0.782089004643313	FALSE	0.19651363895936	0.0922751645332277	0.638668607531952	0.857797357126248	FALSE	0.964723210718308	1.02109847899669	1.58135993338614	1.71380488608706
Scer_10.187	558.10195751172	539.956974002401	435.86377175222	426.894494742828	730.420619516277	637.957604864594	660.863825119458	573.019039446091	570.384785869449	0.132462372486043	0.323631982701679	0.0145576933678722	0.0621338239040793	FALSE	0.190892069958311	-0.162815108512683	0.393705284554941	0.709107136175374	FALSE	1.272414950046	1.1089134554172	0.570886132714703	0.529814230797142
Scer_10.188	829.103388803468	861.223563162942	714.243917944332	768.410090537091	739.745138063293	774.502916782981	581.86401154196	541.682060726383	726.346885945306	0.120599505938798	0.191906236615815	0.111549084915863	0.273931377300299	FALSE	0.177933582865485	0.221187112944802	0.213835383907362	0.555653572043356	FALSE	1.13997397122092	1.34743083650618	-1.27623920230637	-1.63449634742965
Scer_10.189	414.28337615293	324.390737515425	337.767910713095	256.647947737605	612.31005125407	570.804172773585	606.171646488882	559.588905709074	460.245593543083	0.153136383099445	0.275139118086907	0.0723843184492238	0.20525478300258	FALSE	0.215703639339868	-0.227964315766034	0.290584442796061	0.625631158731183	FALSE	1.2422815132822	1.01487337894396	0.931948002650656	0.952877035296987
Scer_10.190	174.406861722412	131.214230905116	137.334205454775	99.1826730300703	102.569704017179	149.975998336589	100.268994156056	152.208182352868	130.895106246883	0.260951907677961	0.242238686275964	0.353257875529409	0.569556141178723	FALSE	0.32568357423544	-0.182780418612267	0.574646977918942	0.819348876284786	FALSE	1.29094443554289	1.00027034325452	0.998941526376481	1.03137457378202
Scer_10.191	163.674131770264	163.497097238914	234.369570698883	221.371636195982	130.543259658228	223.8447736367	157.999627154997	217.120495415121	189.052573971136	0.227379156629815	-0.368728665529071	0.104879011143075	0.262602689600513	FALSE	0.302640426442213	0.221104023425893	0.465033752000585	0.761853407565398	FALSE	0.718505849823002	0.944879074446955	0.828489086881521	0.831652329227726
Scer_10.192	220.020964019043	296.273402321472	192.479986795689	187.117826438174	60.6093705556059	114.160834554717	71.4036776565851	67.1506686850888	151.152091378297	0.238565210109286	0.37765626881216	0.113414259684739	0.276794242167649	FALSE	0.318861142622885	-0.143961398642336	0.651639184641644	0.864994778884329	FALSE	1.35916273912656	1.25951079072794	0.248136903393579	0.151643048858216
Scer_10.193	158.30776679419	192.655815217829	162.786104535197	202.455353195401	110.340136139693	145.499102863855	71.4036776565851	147.731471107195	148.897428438743	0.226681506716482	-0.000513154553482817	0.998193775258705	0.998854247540526	FALSE	0.306136825438747	0.195747334513606	0.52255542318949	0.796546876769057	FALSE	0.961015129726023	1.16673434681325	4.87798816810745	5.57652455410952
Scer_10.194	643.963797128908	677.940193009765	383.89947779636	374.746903768255	1059.88694151085	1040.87819741065	483.114244570087	382.758811505006	630.898570837486	0.143067032893942	0.781001654843203	4.78847843844117e-08	1.29317420685759e-06	TRUE	0.204204787457263	0.470283741630492	0.0212788111005133	0.173196128367929	FALSE	1.74147343059008	2.42453623883246	-0.596520439231703	-0.838057426231621
Scer_10.195	817.297385856105	720.116195800695	1096.02240415066	970.354192840585	519.064865783907	832.702557928523	862.921040615752	1016.21345276768	854.336511967988	0.190770247226562	-0.390019952238605	0.0409092568204595	0.134887571362227	FALSE	0.260175297793651	-0.0905444915993806	0.727830115383704	0.898502641137017	FALSE	0.744138046205869	0.719505667532344	-0.113904871186823	-0.272567927856812
Scer_10.196	395.501098736671	456.646351205502	401.397658414149	422.804487607568	573.457890641502	521.558322573511	490.710380491	402.904012110533	458.122525222554	0.164580506143361	0.056446786216968	0.731618240894957	0.852646277662579	FALSE	0.23174927696342	0.219985456313675	0.342499060621481	0.670773760629231	FALSE	1.03386479792276	1.22512696227456	-5.09669748868292	-6.11099727896207
Scer_10.198	870.42439911924	208.797248384728	1357.96486552	480.064587501217	1177.99750977306	512.604531628043	993.574578455461	727.465577421796	791.111662225442	0.236382569361997	-0.632793669034282	0.00742869509196811	0.0376160598574323	TRUE	0.305113543481292	0.419992966509363	0.168662655013986	0.499166644356461	FALSE	0.587386811956354	0.982324387516591	0.966482541257548	0.993341786553417
Scer_10.199	453.457840478272	477.994698297207	451.771208677484	525.565916880991	282.843729259494	311.144235355013	136.73044657644	270.841030363192	363.793638236012	0.204553547294225	0.0174821757120759	0.931891693188795	0.967725477683123	FALSE	0.281175253481201	0.468344800792631	0.0957794323239506	0.372724508285436	FALSE	0.953099411660574	1.45626407665854	8.82483524119227	10.2011175413653
Scer_10.201	318.762079578809	369.170197268758	235.4300664939	197.854095168233	178.719938817812	235.037012318535	208.134124233025	118.632848010324	232.717545236175	0.235766637258403	0.541434873640148	0.0216480864715674	0.0827493742198531	FALSE	0.309134641244805	-0.190985797633601	0.536702030495345	0.802312063379697	FALSE	1.58636288786315	1.26540190519383	0.489884293005123	0.434902891964104
Scer_10.202	252.755790373096	286.38026586434	277.849898294603	368.611893065364	104.123790441682	161.168237018424	186.864943654468	297.701297837227	241.93201456865	0.192067553788253	-0.261737301071013	0.17296584084794	0.364489558721368	FALSE	0.273950522545653	-0.546061437919884	0.0462302597301957	0.257357899872267	FALSE	0.834236187285897	0.54841544717367	-2.31453548581678	-2.85108711532657
Scer_10.204	279.05097875586	319.7045149831	348.90311656078	388.039426957852	174.057679544304	125.353073236552	189.903398022833	183.545161072576	251.069668641732	0.198718774839329	-0.254823253186269	0.1997265437368	0.401527109155879	FALSE	0.280211886023049	-0.0702063809380551	0.802163994186843	0.933662914732095	FALSE	0.812740096104537	0.802275093557809	-0.0625039590151961	-0.212340537850119
Scer_10.205	343.983994966358	391.559927145425	323.981465377867	273.007976278647	214.463926581375	212.652534954865	127.615083471344	167.876671712722	256.892697561075	0.195787208456601	0.303257859284086	0.121402013005101	0.290721796016558	FALSE	0.276199192387984	0.186922816595631	0.498553068863453	0.78376135600606	FALSE	1.23170054653717	1.44394052802736	-0.762875749838028	-1.03297898984353
Scer_10.227	370.815819846729	338.970096504882	339.888902303131	418.2032295804	287.505988533002	241.752355527636	331.19152615182	396.188945242024	340.564607961203	0.185289414679643	-0.106362496795192	0.565944527407135	0.744473853536147	FALSE	0.259440750647854	-0.308617048235272	0.234224363886903	0.578260105722573	FALSE	0.936363171869459	0.727996376736906	-3.82813934124279	-4.62460446871505
Scer_10.228	127.182849932959	105.700352673565	372.764271948675	310.840542279808	110.340136139693	96.2532526637809	407.152885360954	284.271164100209	226.813181887456	0.186159383269896	-1.43399407313367	1.32861732007381e-14	9.88186357569649e-13	TRUE	0.268454217299937	-0.272382985190254	0.310279954814452	0.641047429414011	FALSE	0.341632424642091	0.299806728210871	-0.121596768712213	-0.281580665035607
Scer_10.229	7717.90610858996	7125.14101470478	9718.38346554099	8762.8402872959	14922.3378480751	19588.6561409476	15803.0011698681	17647.1957304413	12660.682720683	0.130299732870116	-0.299186883463413	0.0216676783277905	0.0827493742198531	FALSE	0.181030452777541	0.336175138364708	0.063309906432183	0.306222862988075	FALSE	0.803152657483452	1.03171178274651	1.14241722658961	1.19948767894184
Scer_10.23	253.292426870704	266.073301557596	238.611553878953	213.19162192546	119.664654686709	129.829968709286	136.73044657644	105.202714273306	182.824586059807	0.201624974981512	0.184488622349616	0.360187020928397	0.576629680293626	FALSE	0.28672861809052	-0.159102355084342	0.578971065997871	0.821019904510943	FALSE	1.14920953790543	1.03112569119753	0.779606303819595	0.774375477208974
Scer_10.230	1694.16142294663	1576.65353643131	1496.8898146673	1207.5746066857	2716.54307003075	3288.27972472312	2049.43747146241	1938.41596937623	1995.99445204043	0.139610704128301	0.270863905566232	0.0523630312186003	0.162275322840703	FALSE	0.194704190243436	0.312741749272439	0.108221085390704	0.397892272623684	FALSE	1.20933579224144	1.50565140680906	-1.15301143742505	-1.49010811886321
Scer_10.232	187.822774162598	200.986877497519	192.479986795689	163.089034518518	250.207914344937	223.8447736367	264.345530047783	129.824626124505	201.575189641031	0.234661108866937	0.131770076579207	0.57443389153027	0.749340588232558	FALSE	0.306841378184193	0.128368461955903	0.675687970469387	0.877137717316054	FALSE	1.09322355100675	1.20214717777048	-1.06560966602727	-1.38769786288033
Scer_10.233	775.976375540334	1015.86890672969	712.653174251806	702.458725481014	509.740347236891	680.488111855567	369.172205756387	485.723170155476	656.510127125895	0.154019538430902	0.319620189654444	0.0379686982695084	0.12798215753994	FALSE	0.220845464098596	0.137369059092105	0.533932398583907	0.800092654487619	FALSE	1.26603362531469	1.39179214261245	-0.401474384091306	-0.609518391885609
Scer_10.237	1180.06365823872	1108.03128319876	1784.81442301457	1759.72556994589	2910.80387309359	2419.76200301273	4850.89239909524	4530.43178062066	2568.06562377752	0.0952783518027559	-0.628511408506647	4.20746385123289e-11	1.98846494719204e-09	TRUE	0.134703353109676	-0.178943032161753	0.184038406125605	0.52060902200218	FALSE	0.64562660299486	0.568256412162019	-0.291745530109644	-0.480947084402296
Scer_10.238	199.628777109961	249.931868390697	176.572549870425	170.757797897131	85.4747533476494	53.722745672808	50.1344970780279	73.8657355535977	132.511090615037	0.247480441422826	0.323845109775789	0.190680557273422	0.388775499322884	FALSE	0.325113149316111	-0.163941968757985	0.614077791644849	0.84290879216396	FALSE	1.2934866237992	1.12157790484773	0.554146570740701	0.51020017950982
Scer_10.24	389.061460765382	551.412184636975	393.974187849026	481.087089285032	127.435086809223	143.260655127488	118.499720366248	98.487647404797	287.902254030521	0.196810991189394	0.132155515250873	0.501911978203327	0.694811750005107	FALSE	0.283687138652043	0.0822105210448986	0.771974673307758	0.920727942375735	FALSE	1.0746664302779	1.24638296574174	-2.05853024223423	-2.55112108364366
Scer_10.239	271.001431291749	211.921396739612	241.793041264005	265.339212900033	323.249976296565	405.159040282427	281.057029073793	221.597206660793	277.639791813622	0.205814131046057	-0.0166519232021978	0.935515452035478	0.969712955422656	FALSE	0.279306564778817	0.482480931196478	0.0840914998575384	0.351196682160505	FALSE	0.952356053105687	1.44823365878208	8.58649428826041	9.92184908249312
Scer_10.241	171.723679234375	171.828159518604	200.963953155829	146.217755085568	55.9471112820978	62.676536618276	151.922718418266	147.731471107195	138.626423052526	0.224423018436292	-0.127289696161067	0.570587509859278	0.74711734437542	FALSE	0.310263378775786	-1.00674830182173	0.00117525571721645	0.0297896374131648	TRUE	0.989574784078258	0.397877867889292	-86.9404137787928	-102.008778317224
Scer_10.242	1227.28767002818	1302.76986398651	1077.46372773785	1214.2208682805	2932.56108303663	2630.17609023122	2325.93681898366	2403.99393892618	1889.30125765134	0.110490727160043	0.136215640914115	0.217641365229303	0.424887639434316	FALSE	0.155852844168418	0.104123115550254	0.50407864749895	0.787703159355705	FALSE	1.10397109938729	1.17603436997373	-0.639287190919918	-0.888168012297588
Scer_10.25	725.532544765236	736.257628967594	1211.08619791006	978.022956219198	966.64175604069	1020.73216778335	840.132632853013	875.197048528991	919.200366633517	0.137848404521569	-0.524414663262798	0.000142214179748851	0.00149704346524487	FALSE	0.196173777983037	0.70149300932446	0.000349057732673308	0.013088222587924	TRUE	0.667907428711882	1.15850348880699	1.36453667096382	1.45974909920084
Scer_10.243	265.098429818067	235.352509401239	211.568911106005	236.197912061301	340.344926966095	355.913190082353	233.96098636413	181.30680544974	257.467958906116	0.189277726598758	0.184502105740834	0.329674738346858	0.547687399443316	FALSE	0.26356455375857	0.497261478513322	0.0592036314363954	0.295822550470183	FALSE	1.11739752881054	1.67502297982309	-3.64699081419052	-4.41234942251108
Scer_10.244	367.596000861085	393.642692715347	183.465772538039	170.246547005224	139.867778205244	172.360475700259	41.0191339729319	87.2958692906155	194.436783786093	0.233995738948106	0.991808768630042	2.24941840427444e-05	0.000308326625383479	TRUE	0.313015193428112	0.197175764836419	0.528744346985039	0.79723543824271	FALSE	2.14889264223445	2.42221123613272	-0.156517133595355	-0.322497496004882
Scer_10.246	2586.58791846778	2395.70109680332	2257.7955475924	2062.89734884708	5114.49842303844	4454.51099537033	4949.64216606711	4257.35239463463	3509.87323635264	0.076712712759698	0.199235444018415	0.00939972180147154	0.0449857993810932	FALSE	0.109394411339427	-0.138933292128855	0.20407684887849	0.541521081909275	FALSE	1.15308725878618	1.03931527710193	0.72928026604938	0.715407537220714
Scer_10.247	225.923965492725	176.51438205093	296.40857470741	286.811750360152	90.1370126211575	89.5379094546799	97.2305397876904	167.876671712722	178.805100773433	0.239271998524293	-0.422795033979041	0.0772272396014973	0.214299685670944	FALSE	0.316776731174687	-0.137846923200009	0.663450050176349	0.869287019515509	FALSE	0.690558561955199	0.678955376884092	-0.0457668272115472	-0.192729334037899
Scer_10.248	2770.11760064952	2852.34744800883	2539.35718116957	2603.28954159339	3585.27738132777	4080.69022339704	3697.7989663006	3536.60188408135	3208.18502831601	0.090335492168764	0.123989681354174	0.169893312480524	0.360473576877407	FALSE	0.128872680541707	-0.0423100664913474	0.742678007025213	0.904694417002043	FALSE	1.09328368602221	1.05964655770524	0.350395847283683	0.271461725903826
Scer_10.249	247.389425397022	247.328411428294	223.234364851198	216.770378168813	289.060074957505	295.475101200444	311.441572757446	306.654720328572	267.169256136162	0.164895640661991	0.139932403589911	0.396097280852276	0.604268111374168	FALSE	0.235753138200516	-0.198592355991511	0.399578542082361	0.713735372215618	FALSE	1.12406463801416	0.945790150412989	1.47656232441034	1.5910116086744
Scer_10.252	1222.45794154971	1138.75207535511	1184.04355513711	1111.97068989898	1753.00948683906	1669.88201132978	1608.86158804944	1598.18591470511	1410.89540785804	0.093043832045084	0.0386712805133167	0.677684919138307	0.819757095493346	FALSE	0.135018823938507	0.0570278194976279	0.672755410384343	0.876339734973806	FALSE	1.02838283306671	1.0672820446795	-1.32658378664925	-1.69348601877672
Scer_10.26	1130.15646396123	1289.75257917449	952.855471823285	1147.75825233251	626.296829074595	552.896590882649	633.51773580417	816.999802335248	893.779215673523	0.144848691731287	0.182111842666825	0.208661061356108	0.412863164139844	FALSE	0.2080456936017	-0.441371178822324	0.0338788429036846	0.223088984403508	FALSE	1.15192864193356	0.81307554951767	2.46305664958834	2.74690507343438
Scer_10.253	3494.04023592193	3463.11845138859	2824.10030213178	2489.79184358991	4814.55974310941	5128.28376401679	4515.14319139087	4971.38783831941	3962.55317123359	0.101617670799807	0.370197875036366	0.000269430398373001	0.00257348572088064	FALSE	0.143471548055343	-0.291970325132537	0.0418468581758732	0.247534805142029	FALSE	1.30918154057211	1.04809601950043	0.825631677543205	0.828304250383271
Scer_10.256	208.21496107168	266.073301557596	250.277007624146	345.094352037616	180.274025242315	181.314266645727	150.403491234084	264.125963494683	230.722171113481	0.204031952462396	-0.264638862855617	0.194615300733413	0.393831230788356	FALSE	0.282475191015403	0.092527431367941	0.743244750732559	0.904776343996142	FALSE	0.79696694841087	0.872593477458099	0.399470126779155	0.328962957800304
Scer_10.258	732.508819234132	1126.77617332806	956.567207105846	1324.65106093254	478.658618746837	434.258860855198	524.133378543019	787.901179238376	795.681912248	0.175637407490309	-0.281041188040284	0.109571637167479	0.270030699526808	FALSE	0.245407413059648	-0.192459683476333	0.432896014047948	0.739476361346212	FALSE	0.815121418759453	0.696034597251013	-0.772620622449631	-1.04439723552339
Scer_10.259	373.499002334766	355.111529671782	289.515352039796	247.956682575176	321.695889872062	373.820771973289	241.557122285043	405.142367733369	326.03733981066	0.214580640589147	0.350410565245708	0.102468625038071	0.259243643108759	FALSE	0.287665514070773	-0.193932903042601	0.500208889760606	0.785547847990263	FALSE	1.35496457588229	1.07537009458746	0.760794002016697	0.752332758709667
Scer_10.260	107.327299521485	107.262426851007	152.181146585021	107.873938192499	163.179074572785	49.245850200074	106.345902892786	192.498583563921	123.239277797447	0.294932243703139	-0.231828879912611	0.431843379947081	0.635452496773831	FALSE	0.331812702041634	-0.171093658247865	0.606110590685852	0.83750166703587	FALSE	0.82583998145918	0.711785390136476	-0.776698605267325	-1.04917548266386
Scer_10.261	1891.64365406617	1981.23074838875	2066.37605659173	2164.63627633669	2935.66925588563	2681.66038816766	3286.0883993871	2746.46234922013	2469.22089100548	0.112001412582514	-0.126137235762149	0.260076169840125	0.474522864707788	FALSE	0.158358958523921	0.025682888469616	0.871162952462171	0.95747730506804	FALSE	0.915374081571808	0.931181302378241	0.193629341608707	0.0877755406130316
Scer_10.27	176.016771215235	210.35932256217	165.437344022741	163.600285410425	152.300469601266	80.5841185092119	135.211219392257	49.2438237023985	141.594169301963	0.276250947767175	0.224158324199353	0.417118740099266	0.620979714118491	FALSE	0.331600544145942	0.0313790313671329	0.924609506196492	0.976024506657395	FALSE	1.17373311171431	1.26113900278842	-0.448381331785978	-0.664480121424527
Scer_10.262	1106.54445806651	1127.29686472054	1322.96850428442	1203.48459955044	1628.68257287885	1486.32929694769	1917.26470643852	1575.80235847675	1421.04667017046	0.111625771455513	-0.171656036916919	0.124102068920905	0.293255774319868	FALSE	0.159519805207805	0.00958038488713155	0.952109718160698	0.98309553739078	FALSE	0.884226622996946	0.891800818912471	0.069321268861584	-0.0578785044615629
Scer_10.263	1099.0315471	1142.91760649496	1005.88026157416	1054.71059000534	1151.57804055651	1099.0778385562	873.555630905031	812.523091089575	1029.90932578522	0.109349462262729	0.12632086212321	0.248007174456331	0.460909301471225	FALSE	0.160367381118494	0.278956491405865	0.0819496665652417	0.347243323553667	FALSE	1.08797007508862	1.33464778481149	-2.42373325734707	-2.97903614377683
Scer_10.264	1579.32121245865	1504.27743287651	1675.05310823025	1599.70404077881	1442.19220193852	1775.08905493903	1529.86177447194	1667.57493901304	1596.63422058834	0.122463047179427	-0.0810575589580757	0.508039142635356	0.699324511570574	FALSE	0.174235513825694	0.0832700694122396	0.63270946357308	0.854346082211626	FALSE	0.941644482488045	1.00620445085216	1.10286947345166	1.15314885242112
Scer_10.265	657.379709569093	591.505421857982	795.371846263176	877.306530513406	536.159816453437	521.558322573511	653.267689198545	626.739574394163	657.411113852914	0.134149626028787	-0.397882560075921	0.00301738741992178	0.0184423396765272	FALSE	0.195575299138832	0.113190982873892	0.56275173624707	0.81519943402074	FALSE	0.746789316734969	0.826473173975354	0.34723978043569	0.267763704586489
Scer_10.266	188.896047157813	145.793589894573	189.298499410636	214.725374601183	7.77043212251358	13.430686418202	0	0	94.9893287006151	0.285984875242895	0.0719733290337182	0.801297456927455	0.896323116883596	FALSE	0.341845786856588	0.293230471356057	0.391010736668659	0.707060865789439	FALSE	0.828814444263081	22.2011185407156	17.5112884464632	20.379193821839
Scer_10.267	770.610010564259	904.961640131314	622.511031675312	693.256209426677	324.804062721068	425.30506990973	373.729887308935	373.805389013661	561.12291259387	0.139932185217477	0.324660187228663	0.0203341062442069	0.0793940103528112	FALSE	0.208314150940101	-0.330892209466917	0.112189395605346	0.405524586429029	FALSE	1.27324829959505	1.00343852372709	0.985790427950908	1.01596519094366
Scer_10.270	569.907960459083	623.2675967993	784.766888313	638.552363992566	327.912235570073	423.066622173363	657.825370751093	485.723170155476	563.877776026744	0.188962842312182	-0.248067030378128	0.189256395104208	0.387179941328734	FALSE	0.260985987729821	-0.33520572624869	0.199008299313533	0.537695764265928	FALSE	0.83841846224107	0.65700914453817	-1.3834670922463	-1.76013722954948
Scer_10.271	2399.30178080279	2166.07619271937	2573.82329450764	2349.19784831533	5029.02366969079	4385.11911554295	5368.94886890153	4711.7385860704	3622.90366956885	0.072343973649784	-0.110105503381608	0.128016092814823	0.298309713970648	FALSE	0.103342108328234	0.0135749943329409	0.895490721282557	0.966541227366647	FALSE	0.927367661728649	0.933885604695127	0.0928828831391637	-0.0302709295698009
Scer_10.272	103.034207540625	172.869542303565	191.419491000671	212.169120141645	18.6490370940326	20.146029627303	145.845809681536	158.923249221377	127.882060826344	0.239857663434261	-0.706341419083765	0.00323126161758878	0.0194246319467841	TRUE	0.333334102950968	-1.6847585926963	4.32053388441095e-07	6.75940077019741e-05	TRUE	0.684408167255079	0.130147461172555	-4.37732814751784	-5.26809904936367
Scer_10.274	208.751597569288	184.845444330619	141.576188634845	126.79022119308	97.9074447436711	33.576716045505	39.4999067887492	15.6684893598541	106.077001083201	0.281389031328076	0.562784156814353	0.0454979253377871	0.146608016518139	FALSE	0.335391394308234	0.26148757566697	0.435597487174659	0.740910448471285	FALSE	1.46490812329563	2.35869581247551	-1.24757894917383	-1.60091460402905
Scer_10.276	128.256122928174	106.741735458527	131.501478582178	137.015239031231	68.3798026781195	29.099820572771	60.7690873673065	51.4821793252348	89.1556832429428	0.265758625528799	-0.126782316488688	0.633320719077119	0.787873897025744	FALSE	0.334062220267183	-0.120904749684484	0.71740968658917	0.896141071512536	FALSE	0.875633468960587	0.869567521202625	-0.0523433768016512	-0.200435197617499
Scer_10.278	317.688806583594	296.273402321472	491.539800990643	414.113222445139	180.274025242315	201.46029627303	536.28719601648	387.235522750679	353.109034077919	0.1777823824712	-0.557684781528193	0.00170746888070888	0.011545136083124	FALSE	0.253461103059439	-0.655240682925645	0.00973302782555691	0.110396868111379	TRUE	0.678277348675961	0.413980439578291	-1.27186711040389	-1.62937348728903
Scer_10.279	1146.79219538706	1120.00718522581	1054.13282024746	893.15530816254	3251.14880005968	2775.67519309508	1830.66875694011	1969.75294809594	1755.16665090171	0.118875097624625	0.221418234443852	0.0625168142728277	0.184540524629681	FALSE	0.167054164213899	0.435708588087072	0.00910230723543574	0.106711028235586	FALSE	1.16399589339161	1.58567621823415	-2.03578645312041	-2.52447176947168
Scer_10.30	336.471083999854	447.794597533332	336.707414918078	302.149277117379	351.223531937614	259.659937418572	246.114803837591	344.706765916789	328.103426584901	0.216649825476462	0.236347278233187	0.27530879549414	0.491378178995995	FALSE	0.29048277108513	-0.148607186137121	0.608940141743486	0.840000432681726	FALSE	1.22725243215815	1.03389856103104	0.837205715216065	0.841865762259714
Scer_10.306	630.011248191115	760.209433021702	558.881283974258	569.533493585043	472.442273048826	331.290264982316	370.69143294057	317.846498442754	501.363241023323	0.186621373279892	0.283213120538717	0.129119964672042	0.300104366577414	FALSE	0.259780849366808	-0.068550153751825	0.791874810065841	0.930278615553786	FALSE	1.23180669215192	1.16706057985341	0.258984939088329	0.164353890922901
Scer_10.307	513.024491712696	560.784629701626	462.906414525168	474.952078582141	795.692249345391	783.456707728449	812.786543537725	1067.69563209291	683.912343403264	0.144020899845562	0.158943054019865	0.26976190323118	0.486644037757401	FALSE	0.202869286006372	-0.368589842198252	0.0692349659017376	0.321025919539475	FALSE	1.14480417369082	0.83984263977638	2.29066108349895	2.54490603186831
Scer_10.308	366.52272786587	435.298004113797	406.700137389237	540.903443638219	289.060074957505	338.005608191417	399.55674944004	514.821793252348	411.358567356054	0.146002014717629	-0.233784590005952	0.109323281241174	0.269858393357567	FALSE	0.213938326674797	-0.284953503946178	0.182879154189131	0.519318880068317	FALSE	0.846318470683098	0.686126726656277	-1.25754499290701	-1.61259199996199
Scer_10.309	100.351025052588	70.8140293773641	70.5229703686683	47.5463329474048	223.788445128391	44.76895472734	85.0767223142291	76.104091176434	89.8715713865524	0.294728381387103	0.36971834206548	0.209683019437332	0.414343144245286	FALSE	0.331285296913846	0.199258739245758	0.547525838332637	0.809642694554694	FALSE	1.44592308542307	1.66207946583798	-0.377823347297663	-0.581806038994339
Scer_10.310	263.488520325245	270.759524089921	273.077667217024	381.904416254961	177.16585239331	174.598923436626	174.711126181006	176.830094204067	236.56701551277	0.196725782013876	-0.22289613674519	0.257201817568045	0.471104015464765	FALSE	0.277063119656597	0.177013511405389	0.522892956075379	0.796546876769057	FALSE	0.815949181999305	1.00063412569066	1.00311659162108	1.0362665741798
Scer_10.31	240.413150928125	229.104212691472	229.067091723795	187.629077330081	306.155025627035	297.713548936811	271.941665968697	136.539692993014	237.320433274879	0.222301751965165	0.19642697173658	0.376909400801594	0.590564984603372	FALSE	0.296004366269534	0.328234961647858	0.267479562387225	0.60647415020032	FALSE	1.1264584127869	1.47715777855569	-2.27615493180944	-2.80611591740007
Scer_10.311	100.351025052588	127.569391157751	146.348419712424	161.555281842795	15.5408642450272	62.676536618276	37.9806796045666	26.8602674740355	84.860308213433	0.296095919666198	-0.163874082837711	0.579955780711412	0.752433336313319	FALSE	0.336078390278705	0.0208948540077129	0.950425413859037	0.982415393775516	FALSE	0.741073723162938	1.2031631435789	1.61722293488738	1.75582622164263
Scer_10.313	271.001431291749	352.508072709378	213.159654798531	290.901757495412	85.4747533476494	44.76895472734	51.6537242622105	76.104091176434	173.196554976088	0.254446113728071	0.274564186460807	0.280558243093916	0.497481174592814	FALSE	0.328438429767387	-0.244791580600289	0.456078569114674	0.75768160676429	FALSE	1.23650211399968	1.01930673200594	0.909920225169344	0.927066685065888
Scer_10.314	560.785139999757	539.43628260992	743.407552307315	927.409117920348	497.307655840869	541.704352200814	481.595017385904	521.536860120857	601.647747298223	0.144409336019979	-0.53620588714021	0.000204738287593487	0.0020149622794179	FALSE	0.208992589396798	0.547382892763286	0.00881492363516095	0.10501553482435	FALSE	0.658697476954645	1.03573248827038	1.08409499078392	1.13115044729499
Scer_10.315	996.533976056984	1124.69340775813	1116.17182425599	1235.69340574062	1137.59126273599	1002.82458589242	937.363172640703	895.342249134518	1055.77673552692	0.129214915331683	-0.129411628881388	0.316574328323037	0.534336952232745	FALSE	0.18528434135192	0.338593690263175	0.067635526179886	0.317992105987713	FALSE	0.901975751419548	1.16780799314826	2.50365441958658	2.79447422393743
Scer_10.316	1411.89062520513	1319.95267993837	1548.85410862316	1458.59879461232	1087.8604971519	1007.30148136515	941.920854193251	812.523091089575	1198.61276652236	0.0991578828369574	-0.125774297999353	0.204646360800078	0.408302787576937	FALSE	0.148400303951281	0.366632716268864	0.0134899497441927	0.135011766652438	FALSE	0.908388262353858	1.19409223185382	2.84616985282906	3.19580582895501
Scer_10.317	264.56179332046	295.752710928991	269.365931934462	233.130406709856	432.036026011755	335.76716045505	299.287755283985	302.1780090829	304.009974215932	0.183704670700651	0.157543753126385	0.391117501885166	0.600710936375422	FALSE	0.255508510118184	0.185237872105462	0.468465951034819	0.763240958995831	FALSE	1.11483333873055	1.27609439728865	-1.24280701672801	-1.59532324340221
Scer_10.320	321.981898564454	286.38026586434	327.693200660428	286.811750360152	542.376162151448	335.76716045505	791.517362959167	631.216285639835	440.468010831859	0.170266698153037	-0.0654510960798067	0.700679487869232	0.832630391949373	FALSE	0.236841339289665	-0.576737417845062	0.0148867934741026	0.140127348531127	FALSE	0.990019923346512	0.617491427186259	-47.0638015885222	-55.2846216230789
Scer_10.321	8853.42893752726	8298.25872196361	9202.98250916246	9014.88697700634	35220.2606385051	32871.6050085494	38254.1404977194	34058.8191570771	21971.7978059388	0.0649519015372112	-0.0906507049980362	0.162817210750309	0.350095585390593	FALSE	0.0914178300471211	0.00823160149918425	0.928252472313102	0.977524672512757	FALSE	0.941479254380337	0.941628227414289	0.00262375862051178	-0.13602919852613
Scer_10.322	815.687476363283	601.919249707595	655.916649218366	569.533493585043	501.969915114377	640.196052600962	436.018201860424	537.205349480711	594.805798491345	0.193871926375844	0.196858222445977	0.309913550294498	0.526794512746581	FALSE	0.265085411267923	0.0236625697641441	0.928872146792534	0.977524672512757	FALSE	1.15667704422802	1.17341237146406	-0.0986922532507939	-0.254743024859044
Scer_10.325	1741.38543473609	1566.76039997418	1629.982036942	1393.15868044815	5189.09457141457	4664.92508258882	7137.32931129015	4631.15778364829	3494.22416263028	0.12923596935018	0.103254187077105	0.424314427296612	0.628301095510681	FALSE	0.179554837785034	-0.314055308409269	0.0802776416056469	0.344958367627548	FALSE	1.09424333850644	0.837336374517257	2.97116676709135	3.34226700224648
Scer_10.326	582.250599904054	564.950160841471	437.984763342256	449.900784878669	638.729520470616	776.741364519348	493.748834859365	445.432768944423	548.717349720025	0.149002565708337	0.35910214634431	0.0159507707700257	0.0663206652363185	FALSE	0.21247217757453	0.211470329739732	0.319597766089901	0.651916298171442	FALSE	1.29173071048754	1.50659285318837	-0.601085948771324	-0.843406917359403
Scer_10.327	202.311959597998	229.624904083953	234.899818596391	258.181700413327	166.287247421791	315.621130827747	279.53780188961	349.183477162462	254.45600499916	0.209694208963748	-0.196794821661884	0.347995339678263	0.564481535974357	FALSE	0.284133422384828	-0.186228263905276	0.512193898092206	0.791152548867516	FALSE	0.876245815770808	0.766860505296035	-1.00933423674887	-1.32175891192111
Scer_10.328	390.134733760596	343.656319037208	459.724927140116	428.428247418551	306.155025627035	203.698744009397	306.883891204898	358.136899653807	349.602348481451	0.189910960379561	-0.253408268708898	0.182088180047613	0.376542421547867	FALSE	0.265191999911006	-0.123529121273351	0.641351409927914	0.859848820699121	FALSE	0.826394229725963	0.767023757588385	-0.390984122485957	-0.59722676027277
Scer_10.32	543.076135578712	536.312134255037	572.667729309487	557.774723071169	345.007186239603	367.105428764188	472.479654280808	517.060148875184	488.935392546773	0.136526259272693	-0.0764289569303632	0.575608084013604	0.749794394823349	FALSE	0.202217397144374	-0.379472427179659	0.0605788660091664	0.299203248353441	FALSE	0.954876907403037	0.719923230476674	-6.11696962934186	-7.30646882863526
Scer_10.330	314.46898759795	284.818191686898	212.099159003514	310.840542279808	161.624988148282	371.582324236922	243.076349469226	248.457474134829	268.371002069679	0.2445849806011	0.170956969452244	0.484572298276978	0.681833850352855	FALSE	0.31381955315584	-0.0967254207911549	0.757915036538649	0.914053067444796	FALSE	1.14571806223984	1.08461041005511	0.402926438230164	0.333012781216852
Scer_10.331	103.570844038233	122.362477232945	145.818171814916	167.179041653778	161.624988148282	163.406684754791	174.711126181006	214.882139792284	156.694434202029	0.201761453218062	-0.410232372012345	0.0420268228087338	0.137771455984989	FALSE	0.279034704134835	0.151600767923962	0.586920271286864	0.82466933131883	FALSE	0.722723997338287	0.834708893638141	0.443619539396386	0.380693632995056
Scer_10.332	271.538067789356	258.783622062867	371.173528256149	480.575838393124	52.8389384330924	98.4917004001479	59.2498601831238	102.96435865047	211.951989271041	0.230623676684493	-0.465400915627836	0.0435902063920045	0.141943718368424	FALSE	0.315817779922536	0.190072269675759	0.547279598661363	0.809588372718162	FALSE	0.623068993812282	0.933317206808743	0.854131391658777	0.861697887278013
Scer_10.339	103.034207540625	120.279711663023	107.640323194283	111.96394532776	116.556481837704	190.268057591195	130.653537839709	114.156136764651	124.319050219869	0.238239047171486	0.0428389380231649	0.857297860794477	0.929627245321353	FALSE	0.31143932628276	0.209362479710792	0.501429883772645	0.786648472571401	FALSE	1.01681586084647	1.25228813684552	-12.4907564031218	-14.7747515035067
Scer_10.33	1403.30444124341	1567.28109136666	532.368889098819	623.726088127246	2314.03468608454	2679.4219404313	910.017083325415	1298.24626124505	1416.05006011531	0.119476072886363	1.3110567379637	5.1315599050229e-28	1.36952278171111e-25	TRUE	0.169189556720051	-0.107963856140901	0.523393197701362	0.796546876769057	FALSE	2.56814314390503	2.26068867651759	0.135194991525732	0.0193069426145372
Scer_10.345	221.630873511866	318.663132198138	182.405276743022	187.629077330081	183.382198091321	214.890982691232	103.307448524421	69.3890243079251	185.162251674751	0.231417164521774	0.54803350418654	0.0178766710890999	0.072195512510352	FALSE	0.308139907919554	0.472351890177834	0.125297116806113	0.429385600832063	FALSE	1.45887840241164	2.29868329662592	-1.20388449393995	-1.54971701073122
Scer_10.349	331.10471902378	370.211580053719	301.711053682498	281.187990549168	343.4530998151	449.927995009767	376.7683416773	573.019039446091	378.422977407178	0.189586213508658	0.189293750191977	0.318057631229562	0.536230335518845	FALSE	0.26049691283444	-0.386144863984246	0.138249982612443	0.453208216121859	FALSE	1.2028043306727	0.835498146690036	1.97330912868383	2.17305893529894
Scer_10.350	286.027253224756	284.818191686898	220.052877466145	334.869334199464	147.638210327758	226.083221373067	136.73044657644	64.9123130622526	212.641480989598	0.263999464179494	0.182701576164601	0.488904152961628	0.685462961058995	FALSE	0.326666727394996	0.425280714571428	0.192957582553772	0.532835393820125	FALSE	1.02864291606255	1.84917256540004	-20.7680625434537	-24.4734226759951
Scer_10.351	844.665847234084	1180.40738675356	723.258132201981	900.824071541154	705.555236724233	653.626739019164	615.287009593978	799.092957352557	802.839672552589	0.156219803822912	0.28009172679674	0.0729835506298921	0.206052501062738	FALSE	0.220725410387816	-0.296955674500634	0.178508221692088	0.513239418134984	FALSE	1.24675122853532	0.961001291178213	1.18037235357027	1.24396039623107
Scer_10.352	532.880042124171	644.615943891005	481.995338835485	479.042085717401	1272.79678166772	1170.70816611994	856.844131879022	718.512154930451	769.67433064565	0.152659532771018	0.285976920225518	0.0610271348894078	0.180849190720603	FALSE	0.213010982305271	0.335576098078252	0.115165664262076	0.410693389449283	FALSE	1.22500014649938	1.55073124536796	-1.16184344023262	-1.5004567382779
Scer_10.353	109.473845511914	153.083269389302	111.882306374353	131.391479220248	23.3112963675407	0	9.11536310509598	35.8136899653807	71.7589062417293	0.32463776022131	-0.00494725967692704	0.987841250103883	0.995294156472867	FALSE	0.311317666248459	-0.548749018889777	0.0779568636500869	0.341720572483386	FALSE	1.07894146013121	0.529322830371352	9.37263963423443	10.8429899796786
Scer_10.354	325.738354047706	251.493942568139	198.312713668285	188.651579113897	174.057679544304	102.968595872882	116.980493182065	192.498583563921	193.83774269515	0.250412128244954	0.388900226958781	0.120413411527688	0.289055898466202	FALSE	0.320246056725877	-0.447154485004022	0.162628952459863	0.492555111689185	FALSE	1.49042658660468	0.895475077841232	1.27665070474334	1.35677150327798
Scer_10.356	3268.65290692681	3333.46629466092	3535.69298058857	3275.58446445186	4938.88665706963	4790.27815582538	4255.35534289564	4922.14401461701	4040.00760212948	0.0996065943071611	-0.0437461320606597	0.660524511101415	0.807110074566959	FALSE	0.140927691493267	0.129820642226483	0.356953230663273	0.679965609855555	FALSE	0.969296869491865	1.06010410132358	2.87167978286244	3.22569628109395
Scer_10.357	1488.62964436299	1430.85994653674	1661.79691079253	1446.32877320654	2433.69934077125	2585.40713550388	2834.87792568485	2330.12820337258	2026.46598502892	0.115011200517545	-0.0879194298949995	0.444603692405904	0.646113693928759	FALSE	0.16237871763845	0.0525648970863943	0.746151619580215	0.906752255298912	FALSE	0.939328251003121	0.971757746867228	0.542281412408986	0.496297556226613
Scer_10.358	623.034973722218	776.350866188602	730.151354869595	725.465015616855	575.011977066005	284.282862518609	525.652605727201	494.676592646821	591.828281044488	0.22391272302022	-0.0522849313288507	0.815368625328343	0.90669790517517	FALSE	0.295759531537371	-0.193069318627546	0.513890681503171	0.791688292692661	FALSE	0.961396472183783	0.842328644823061	-3.35844629055139	-4.07425652055082
Scer_10.359	137.915579885108	179.638530405813	134.682965967231	124.745217625449	170.949506695299	329.051817245949	115.461265997882	80.5808024221066	159.128210780605	0.258424869326629	0.366710195338451	0.155893030457344	0.338091146837939	FALSE	0.322878904746627	0.70537807795039	0.0289143646274532	0.206915571474377	FALSE	1.22319368778132	2.5426109660673	-3.63202291030107	-4.3948112554427
Scer_10.360	595.129875846632	625.350362369222	588.57516623475	529.655924016252	759.948261581828	595.427097873622	954.074671666712	1166.18327949771	726.793079885841	0.164102009348902	0.0693472037492628	0.672597378258207	0.816472406277729	FALSE	0.228319847677864	-0.653365694310918	0.00421475788333846	0.0682941304168092	TRUE	1.09135660084453	0.639420283002779	6.11536942476414	7.02638683053759
Scer_10.361	487.26593982754	433.735929936355	889.225724122231	634.973607749213	1742.13088186754	1481.85240147495	1452.38118807863	1307.1996837364	1053.59566959911	0.128785912392949	-0.664320694650606	2.4915744606961e-07	5.54131045498931e-06	TRUE	0.180400251743851	0.8631420879436	1.71332705709061e-06	0.000222096138800574	TRUE	0.604512374544896	1.1682263382569	1.30891399058904	1.39457498608464
Scer_10.362	2903.74008855377	2561.80165100464	2524.51024003932	2336.41657601764	9599.59184415328	7274.95514319274	8187.11529556037	7655.17623010013	5380.41338357774	0.0990126547653621	0.154961109208365	0.117567980130142	0.283274522490947	FALSE	0.138800471998485	-0.0636775537503136	0.646399023481982	0.862562461628751	FALSE	1.12435705973703	1.06515410386873	0.461490064888104	0.401632854945447
Scer_10.363	1168.79429178897	992.958485460539	1073.22174455778	905.425329568322	1620.91214075633	1506.47532657499	1666.59222104838	1499.69826730032	1304.25972588195	0.0996795694676192	0.11978932391355	0.229462730478871	0.438479936366161	FALSE	0.143797020538792	-0.131108489603775	0.361894638597285	0.682751008333234	FALSE	1.09249411448969	0.987717255123745	1.13970546763838	1.19631026132298
Scer_10.364	288.173799215186	311.37345270341	319.209234300288	379.348161795424	279.735556410489	188.029609854828	355.499161098743	371.567033390825	311.617001096149	0.201343895016843	-0.230442007729471	0.252408268645241	0.464763114790364	FALSE	0.276384157217946	-0.34885477509601	0.206873325013376	0.545453584497138	FALSE	0.858467447089117	0.643849652426121	-1.8851325989945	-2.34794788993125
Scer_10.366	970.238787674221	974.213595331236	959.748694490899	847.653978782766	920.019163305608	1072.21646571979	1127.26657066354	1047.55043148739	989.86346093193	0.130735943846975	0.0926031542157147	0.478745275374183	0.676656484228245	FALSE	0.186545990788619	-0.212489249907406	0.254673270029245	0.595901302796639	FALSE	1.07578495196742	0.916086061950509	2.19978460169691	2.43842439407846
Scer_10.367	980.971517626369	1131.98308725286	1146.39595441399	1073.11562211401	1252.59365814919	1237.86159821095	1219.93942889868	1125.89287828666	1146.09421811909	0.122932279753669	-0.0645297938990649	0.599637778398801	0.764738428754277	FALSE	0.175848082016074	0.144845052046908	0.410113313831389	0.724847722965723	FALSE	0.952012422373686	1.06162474784926	2.21602126591751	2.45744919085942
Scer_10.368	2322.56276164493	1718.28159518604	2397.25074463721	1575.67524885916	6831.76392211394	5893.83288985431	7716.15486846374	6746.40384722859	4400.24073474849	0.118311892639197	0.0164462563052332	0.889444116323316	0.946840179644297	FALSE	0.164916727138272	-0.185075555667135	0.261761935868619	0.602647548694989	FALSE	1.01709099853539	0.879907708893278	8.54949813634324	9.87850001384581
Scer_10.369	12.3426394449707	22.9104212691472	19.619172207825	18.4050321086728	17.0949506695299	0	18.230726210192	4.47671124567259	14.1349566445013	0.3157281925288	-0.0561157667656831	0.858931553368209	0.930112634071848	FALSE	0.283536615684877	-0.160288208435948	0.57185783322732	0.819348876284786	FALSE	0.928989106865444	0.763260504355088	-2.66769270929166	-3.26488790082399
Scer_10.371	405.160555693604	353.028764101859	400.337162619132	338.959341334725	452.23914953029	731.972409792008	528.691060095567	709.558732439105	489.993396950786	0.213267577866889	0.00742608345661192	0.972222874798186	0.985913094090159	FALSE	0.283871005843742	-0.0513782835709445	0.8563741250348	0.953254948905018	FALSE	1.02552060659574	0.956394398015716	2.76921453668808	3.10563587588423
Scer_10.372	130.402668918604	86.4347711517826	171.800318792846	157.976525599442	85.4747533476494	105.207043609249	183.826489286102	147.731471107195	133.606755226609	0.235052627741958	-0.54198610199504	0.0211213933370307	0.0814169597027258	FALSE	0.311970314656557	-0.211767284866459	0.497260865821318	0.782845901904153	FALSE	0.658563148428975	0.576386133503486	-0.319090844473373	-0.512988089969295
Scer_10.37	1298.66032420996	1490.73945667201	1598.16716309147	1446.32877320654	1317.8652879783	1119.2238681835	1396.16978226387	1101.27096643546	1346.05320275514	0.142729814400502	-0.108390847953481	0.447605659123669	0.649490659575251	FALSE	0.201343112220745	0.0674948958385337	0.737456672007224	0.902604517365575	FALSE	0.916238221704499	0.975844297060501	0.72047839679268	0.705094225839367
Scer_10.373	193.72577563628	193.69719800279	208.917671618461	230.574152250318	245.545655071429	331.290264982316	364.614524203839	393.950589619188	270.289478923078	0.179699144722967	-0.189718893764693	0.291078577254501	0.509321066499304	FALSE	0.250612557240353	-0.186883841774742	0.455843697847345	0.757568812136778	FALSE	0.881793832692748	0.760745734023241	-1.17378870433468	-1.51445322295905
Scer_10.374	292.466891196045	318.142440805658	383.89947779636	278.120485197723	183.382198091321	228.321669109434	265.864757231966	185.783516695412	266.99767951549	0.217233033531885	-0.0846268677772947	0.696856599465331	0.831572433396688	FALSE	0.293587174757031	-0.0601559808922983	0.837650338290674	0.947259126599802	FALSE	0.922459904886999	0.911753984213728	-0.144635288125385	-0.308575320096219
Scer_10.375	393.891189243848	416.553113984494	526.536162226222	273.007976278647	710.217495997741	557.373486355383	1203.22792987267	1242.28737067414	665.386840579144	0.211346052464375	-0.0721998629752229	0.732637508864309	0.853283259103044	FALSE	0.281100841490999	-0.748575288224306	0.00774443459684975	0.0969010048129055	TRUE	1.0136159447046	0.51852975620859	49.5621078500816	57.9337258077783
Scer_10.377	669.722349014064	747.192148209687	609.785082135102	548.060956124925	489.537223718356	458.881785955235	669.979188224554	588.687528805946	597.730782773483	0.144143527876161	0.252073617131907	0.0803310965201646	0.220218842847122	FALSE	0.208059754586049	-0.625999140870705	0.0026232755737599	0.0504313613480876	TRUE	1.22355727198473	0.753706513665553	2.40141179937497	2.67467467364483
Scer_10.378	311.249168612305	376.459876763487	458.134183447589	533.234680259605	138.313691780742	290.99820572771	199.018761127929	210.405428546612	314.726749533247	0.212646964820916	-0.399141726199219	0.0605159197471629	0.17968634024403	FALSE	0.290121190243017	0.316362579484212	0.275515076886006	0.61597606868731	FALSE	0.694005092827057	1.0484564709738	1.12954329752883	1.18440306052352
Scer_10.379	734.655365224562	779.475014543485	780.52490513293	816.467674376404	363.656223333636	252.944594209471	402.595203808406	445.432768944423	571.968968696664	0.170177641227657	-0.0806344086999635	0.635624756369226	0.788906146073079	FALSE	0.242948179045175	-0.353599882926028	0.145543634461192	0.467325880785864	FALSE	0.948146067257253	0.727421047790265	-4.97689164113131	-5.97061857359046
Scer_10.380	632.694430679152	947.658334314725	727.500115382052	832.827702917446	906.032385485084	1121.46231591987	817.344225090273	1031.88194212753	877.175181489516	0.134716946119989	0.000771126692949241	0.995432892886892	0.998060317905774	FALSE	0.19156210648147	0.13050222648512	0.495711526971278	0.782548085549301	FALSE	1.01282558759261	1.0963495908477	-6.2179728036408	-7.42481609745618
Scer_10.381	1040.00153236319	1230.91445182418	1099.73413943322	1271.99221906606	1275.90495451673	1291.58434388376	1267.03547160834	1797.39956513754	1284.32083472913	0.131483967226051	-0.0693967345883029	0.597640814293627	0.764180328971545	FALSE	0.186035572846051	-0.154152737634541	0.407319645906124	0.722725550831477	FALSE	0.95751285269336	0.837887369202601	-3.07386775635193	-3.74081064103927
Scer_10.382	349.350359942432	283.776808901937	370.113032461131	400.309448363634	554.80885354747	440.974204064299	752.017456170418	425.287568338896	447.079716473777	0.200829862071699	-0.274790813499116	0.171225492766173	0.361830489371276	FALSE	0.271549843120992	0.0567830390556875	0.834364520530662	0.947259126599802	FALSE	0.822023190413628	0.845946539205213	0.146375046970802	0.0324068183003694
Scer_10.38	948.236691272316	1022.11720343945	1002.69877418911	1102.25692295274	893.599694089062	855.087035292193	964.709261955991	944.586072836917	966.661457003473	0.113670641194366	-0.0924470777912041	0.416052404046757	0.620300405978522	FALSE	0.166261895430312	-0.0332641520466013	0.84142520225593	0.947987619228993	FALSE	0.936085169021951	0.915924725100654	-0.329639248185081	-0.525347847752812
Scer_10.383	99.8143885549807	150.479812426899	11.1352058476845	17.3825303248577	102.569704017179	87.2994617183129	3.03845436836533	8.95342249134518	60.084122468703	0.297627263479978	2.33859954831343	3.91946150492823e-15	3.11975383295778e-13	TRUE	0.328244738975382	0.756055687029784	0.0212603287772225	0.173196128367929	TRUE	8.51332905453762	14.6914235561609	-0.254773258310056	-0.43762599652603
Scer_10.386	142.745308363575	122.883168625426	5.83272687259662	9.20251605433642	94.7992718946657	152.214446072956	3.03845436836533	0	66.33948653149	0.307727578153876	2.94343149702386	1.12140822860221e-21	1.88438116043267e-19	TRUE	0.320864357392049	1.02482079744956	0.00140346356261504	0.0342222464747604	TRUE	16.6276543613298	61.4130296755122	-0.464789590093752	-0.683705978139543
Scer_10.387	115.913483483203	92.68306786155	147.408915507442	112.986447111575	133.651432507234	176.837371172993	293.210846547254	378.282100259334	181.371708056323	0.23458231034442	-0.390258900125403	0.0961857696135136	0.248941720899322	FALSE	0.30625898337883	-0.565535838459957	0.0648060814882048	0.31048066706651	FALSE	0.801837298277704	0.463185235115651	-2.48485287100401	-3.05065111427548
Scer_10.388	162.600858775049	189.010975470464	287.92460834727	216.770378168813	144.530037478753	185.791162118461	297.768528099802	458.86290268144	242.907431392507	0.228589311864578	-0.538584043289884	0.0184669088611812	0.0738839201968071	FALSE	0.30237227076025	-0.532324293096356	0.0783242381970351	0.341720572483386	FALSE	0.697281649309567	0.437311846019333	-1.29391858568067	-1.65521160466101
Scer_10.389	245.242879406592	261.907770417751	161.725608740179	130.368977436433	191.152630213834	194.744953063929	167.114990260093	266.364319117519	202.327766082041	0.225717259090477	0.575670819699987	0.0107597305820223	0.0494598760391441	FALSE	0.300160605496822	-0.600046059765676	0.0455993395552637	0.2560448063889	FALSE	1.7337428727467	0.890485634015554	1.2107795389527	1.27958905213739
Scer_10.390	289.783708708008	275.966438014728	205.205936335899	216.259127276906	172.503593119802	87.2994617183129	176.230353365189	161.161604844213	198.051277922882	0.230469956714316	0.286190919214982	0.214321048403576	0.420395415740174	FALSE	0.307466738201955	-0.564750774409996	0.066241409798869	0.314369535834172	FALSE	1.34153139640955	0.770712921838189	1.88641546999891	2.0712440442859
Scer_10.39	725.532544765236	424.363484871704	485.707074118046	213.702872817368	1017.92660804928	819.271871510321	794.555817327533	586.449173183109	633.438680830325	0.194303570590666	0.640374528326575	0.000981619566279216	0.00739801988739004	TRUE	0.263026605161945	-0.176892387982779	0.501248513091415	0.786635940468956	FALSE	1.64317487875863	1.3300953992072	0.42562770651006	0.359612272949112
Scer_10.392	692.261081913576	638.888338573718	556.760292384223	498.980870501797	537.71390287794	586.473306928154	624.402372699074	454.386191435768	573.733294664281	0.157820268525948	0.30268050881931	0.0551260903619377	0.168195744433162	FALSE	0.223855245731839	-0.227697882068829	0.309074600806758	0.640053429513626	FALSE	1.2606203555553	1.04204401415163	0.822178407097058	0.824257990167806
Scer_10.393	128.792759425781	106.221044066046	214.750398491057	224.950392439335	164.733160997288	118.637730027451	224.845623259034	270.841030363192	181.721517383648	0.218112021258772	-0.786414684568151	0.000311487632225143	0.00285844588784675	TRUE	0.294858401264777	-0.00289351446418177	0.992170297831945	0.997526313639855	FALSE	0.535542046551728	0.572535800893551	0.106963079712832	-0.0137729054183674
Scer_10.394	451.84793098545	380.625407903332	435.333523854712	403.888204606987	424.265593889242	427.543517646097	306.883891204898	270.841030363192	387.653637556739	0.151228969282177	0.0155957254167421	0.917862514852859	0.96103289758147	FALSE	0.220626301296888	0.501273616180967	0.0230835922945564	0.182611458788927	FALSE	0.991968322950571	1.47360011596632	49.0783024079105	57.3668421121017
Scer_10.395	5039.0167125337	4160.32422592014	4209.10781042473	2930.49011241424	13236.1540774896	14650.640434522	10113.495365104	9604.78397759054	7993.00158949987	0.140678099699694	0.348559323517202	0.0132229125670616	0.0576849560738061	FALSE	0.194635111646322	0.16448909608876	0.398046508759589	0.713245264708631	FALSE	1.28845525793111	1.41424004535659	-0.367530027773601	-0.569745168024399
Scer_10.396	2849.00316579781	2576.90170138658	2420.05140423009	2089.48239522628	7196.97423187208	5345.41319444439	6178.69695807089	5562.31372274819	4277.35459672204	0.0982786338412295	0.255025155100589	0.00946130429554254	0.0451376841102802	FALSE	0.138262910048808	-0.159449162944912	0.248815318755324	0.589798903444568	FALSE	1.20316244339827	1.0682486813614	0.643042302518083	0.614360936225771
Scer_10.397	168.503860248731	202.54895167496	160.134865047653	154.397769356089	88.5829261966548	102.968595872882	54.6921786305759	78.3424467992703	126.271449228352	0.224462577936295	0.253124618379112	0.259450083402422	0.473882861673425	FALSE	0.309685048830313	0.184359777682471	0.551633745048177	0.812321422032969	FALSE	1.1791262498941	1.43658044667211	-1.19856448033903	-1.54348345337889
Scer_10.40	165.284041263086	130.693539512635	226.415852236251	208.079113006385	391.629778974684	252.944594209471	317.518481494177	351.421832785298	255.498404185248	0.206122340008502	-0.468760851106487	0.0229547149073657	0.0868261477878551	FALSE	0.278140841965981	0.376815257882632	0.175492693027767	0.508349932759207	FALSE	0.681931146116146	0.963629683755447	0.903224579726181	0.919221274694464
Scer_10.398	90.1549315980471	107.783118243488	73.704457753721	65.9513650560777	0	13.430686418202	12.1538174734613	2.23835562283629	45.6770915207292	0.328627418661317	0.238123767752883	0.468696823674628	0.668696185510449	FALSE	0.309748578503474	-0.524872844394911	0.0901679346063525	0.36428487917099	FALSE	1.41436057084212	0.937534052399211	1.18605820285801	1.25062260995656
Scer_10.399	85.8618396171877	52.5898306405424	67.3414829836156	51.1250891907579	111.894222564196	89.5379094546799	97.2305397876904	125.347914878833	85.1161036396878	0.262928534605757	0.0934790733034819	0.722192313897457	0.845788985067827	FALSE	0.3262974116753	-0.14200021981016	0.663427080247453	0.869287019515509	FALSE	1.16728610957537	0.905418781612083	1.64233736182483	1.78525325556191
Scer_10.401	694.407627904005	609.208929202323	1076.93347984034	1050.62058287007	1872.67414152577	1792.99663682997	2386.70590635096	2453.23776262858	1492.098133394	0.10406133290434	-0.690402433678066	3.25444867751547e-11	1.58768103762233e-09	TRUE	0.147029869230886	0.28925629668149	0.0491451597682507	0.267352026221287	FALSE	0.612912107783197	0.757428928961006	0.432469000634025	0.367628342546842
Scer_10.404	224.314055999903	192.135123825348	198.312713668285	200.921600519679	365.210309758138	288.759757991343	261.307075679418	246.219118511992	247.147469494263	0.181190285416137	0.0659655723969484	0.715807282989829	0.841610330953733	FALSE	0.253566168575463	0.281721858284725	0.266551637412912	0.60558076061211	FALSE	1.04301196830715	1.2879770506039	-5.00942483131645	-6.00873830825392
Scer_10.405	210.898143559717	149.959121034418	156.9533776626	121.677712274004	133.651432507234	105.207043609249	171.672671812641	96.2492917819607	143.283599280228	0.214372601440939	0.27762460584095	0.195300779859102	0.395042192697614	FALSE	0.29598865179457	-0.37447214731625	0.205815013857547	0.544479718875623	FALSE	1.29405233400969	0.891925943535307	1.44368367099615	1.5524870884196
Scer_10.408	547.369227559571	461.853265130308	489.418809400608	452.457039338207	941.776373248646	949.101840219607	650.22923483018	649.123130622526	642.666115043707	0.133360220069063	0.105118535446357	0.430562143947407	0.63436116660787	FALSE	0.190225604709339	0.423367321923828	0.0260405576177023	0.195042823099494	FALSE	1.07142684165805	1.45489658321159	-4.43452659641572	-5.33511951931269
Scer_10.41	272.074704286963	306.687230171084	260.881965574322	295.503015522581	144.530037478753	158.929789282057	168.634217444276	333.514987802608	242.59449344533	0.218237504280315	-0.0132184524766359	0.951702371070213	0.977540845729768	FALSE	0.295701981847368	-0.576095011866253	0.0513876348316796	0.272919822742081	FALSE	1.0401463155988	0.605108432222244	13.762445461894	15.9866058508002
Scer_10.410	227.533874985547	218.69038484186	118.775529041968	124.233966733542	161.624988148282	255.183041945838	91.1536310509598	129.824626124505	165.877505359063	0.226017219629358	0.76615470045439	0.000699419054981995	0.00565644251774209	TRUE	0.302338644298808	0.113858300184349	0.706476869653385	0.892709214674821	FALSE	1.83281498290073	1.88220249771517	-0.0438878808602285	-0.190527738192193
Scer_10.411	1358.76361194199	1449.60483666604	1154.87992077413	1096.12191224985	2296.93973541501	2439.90803264003	1690.8998559953	1947.36939186758	1679.31091219374	0.105126965698881	0.307887182715156	0.0034036362576888	0.0202389222819582	FALSE	0.149779651697415	0.0776737368391839	0.604048978591737	0.836295889135007	FALSE	1.24749829569882	1.30186788758136	-0.192908800476146	-0.365138278466189
Scer_10.412	355.253361416114	347.301158784572	361.098818203482	266.361714683849	397.846124672695	243.990803264003	373.729887308935	358.136899653807	337.964845998432	0.193836108894191	0.131883268144315	0.496260431527026	0.690654471729484	FALSE	0.267172374379046	-0.294859124622127	0.269754196535645	0.609499397252102	FALSE	1.1194887878931	0.877153855751658	2.1612508262923	2.39327366383509
Scer_10.413	130.402668918604	141.628058754728	94.3841257565635	95.6039167867173	73.0420619516277	51.484297936441	65.3267689198545	31.3369787197081	85.4011097180305	0.268355651872471	0.411841157370087	0.124861438466973	0.294131020936997	FALSE	0.332977856869664	-0.102063348868821	0.759211095109374	0.91432997843234	FALSE	1.42956974707701	1.28529124595275	0.297694632703934	0.209710747755366
Scer_10.415	5804.79699461949	5444.34919977734	5579.26837758742	4861.48473114917	11517.3344919896	11666.7896019448	12290.5479200377	13067.5201261183	8779.01143040299	0.0913599494962949	0.0984407545553761	0.28125495197725	0.497680856911383	FALSE	0.128518217990544	-0.219838388113584	0.0871619872485144	0.35612964805117	FALSE	1.07741928747423	0.91427350767525	2.20191971054034	2.44092614020683
Scer_10.416	338.080993492676	310.332069918448	465.027406115204	505.115881204688	226.896617977397	167.883580227525	350.941479546195	351.421832785298	339.462482658429	0.175530542616104	-0.54899412227606	0.00176223469642971	0.0117924171352531	FALSE	0.252028120440441	-0.257427486862419	0.307053757302	0.639582059919553	FALSE	0.668709830866812	0.562696676477193	-0.4289446938834	-0.641705856884848
Scer_10.418	633.767703674366	621.705522621858	458.664431345098	503.070877637058	500.415828689875	487.981606528006	340.306889256916	340.230054671117	485.767864303037	0.137538267274914	0.377684437348468	0.00603209409217973	0.031822803367697	FALSE	0.203433250402072	0.147354712359126	0.468857412509404	0.763260165251226	FALSE	1.3051076599908	1.45171504499154	-0.399796825270835	-0.607552765497457
Scer_10.419	764.17037259297	652.947006170695	963.990677670969	1026.59179095042	1541.65373310669	1412.46052164758	2055.51438019914	1490.74484480897	1238.50916589343	0.143962549054085	-0.472930080279736	0.00101949423422174	0.00760651856333453	FALSE	0.200764355607943	0.213874960072514	0.28673863341308	0.623350828842905	FALSE	0.712055564410202	0.833069721524936	0.462195815802388	0.402459796214899
Scer_10.42	846.275756726906	830.502771006586	785.827384108018	703.481227264829	1367.59605356239	1244.57694142005	1215.38174734613	1154.99150138353	1018.5791728523	0.10654095523438	0.164986773216885	0.121483663362032	0.290721796016558	FALSE	0.153640195495941	-0.0200366999312054	0.896239573183047	0.966541227366647	FALSE	1.12579268141513	1.10196612717223	0.180537523786719	0.0724356179433966
Scer_10.420	686.358080439894	792.492299355501	659.628384500927	909.004085811675	362.102136909133	416.351278964262	489.191153306817	355.898544030971	583.878245414897	0.19274021666458	-0.0638191621866866	0.740557679191509	0.859334226822153	FALSE	0.265797153709489	-0.0852461248244913	0.748423554171228	0.908156636874796	FALSE	0.942800564963257	0.921242060181014	-0.392729127157179	-0.599271414199265
Scer_10.423	136.842306889893	97.8899817863562	208.387423720952	202.455353195401	138.313691780742	147.737550600222	112.422811629517	96.2492917819607	142.53730142313	0.220930392838573	-0.575873284073851	0.00914508044987472	0.0440458917208934	FALSE	0.30082879030013	0.834620764040162	0.0055302860187619	0.080383132580933	TRUE	0.572384176411396	1.36904832693756	1.56298724142414	1.69227726648815
Scer_10.424	303.736257645801	376.459876763487	251.337503419164	273.007976278647	163.179074572785	176.837371172993	129.134310655526	118.632848010324	224.040652314841	0.187067946421949	0.360134659453587	0.0542100587785751	0.165846956627374	FALSE	0.27123433205463	0.0468787921046139	0.862781106675149	0.955725158686609	FALSE	1.29666316878014	1.37082582594369	-0.214089404863425	-0.389955980470207
Scer_10.425	344.520631463966	307.207921563565	619.32954429026	548.572207016832	345.007186239603	434.258860855198	382.845250414031	429.764279584569	426.438235178503	0.173735721874266	-0.730071832840532	2.64336240189908e-05	0.000355873448588015	TRUE	0.244449024948387	0.60591496500766	0.0131863421507962	0.132843448265347	TRUE	0.558411818869836	0.959017831435853	0.928181591744647	0.948463862670707
Scer_10.426	1130.15646396123	1160.10042244682	1171.3176055969	1178.43330584697	1297.66216445977	935.671153801405	1157.65111434719	1137.08465640084	1146.00961085764	0.144496048725781	-0.034631370852088	0.810586078383712	0.903594358139288	FALSE	0.203702153285021	-0.00599480062641124	0.976522248567093	0.992713744510173	FALSE	0.974691480604688	0.973253693535103	-0.0575872919163962	-0.206579588980111
Scer_10.427	508.731399731837	462.373956522789	283.152377269691	251.535438818529	651.162211866638	660.342082228265	449.691246518068	322.323209688426	448.66399033053	0.161265663223384	0.798478736684078	7.37098230074352e-07	1.49295297761042e-05	TRUE	0.227313957641801	-0.0238223928898289	0.916534893591846	0.971569815940703	FALSE	1.81468632860325	1.6979039441719	0.11162393830687	-0.00831169205756303
Scer_10.428	835.00639027715	825.81654847426	759.314989232579	920.76285632555	310.817284900543	454.404890482501	314.480027125811	393.950589619188	601.819197054698	0.158972942691974	0.0130188967021454	0.934731173127308	0.969712955422656	FALSE	0.230225633793411	0.0616289718829714	0.788938375918004	0.928612148292494	FALSE	0.9885460944848	1.08005230856629	7.68484625836734	8.86537157556062
Scer_10.429	84.2519301243654	100.493438748759	114.003297964389	94.5814150029021	41.9603334615733	4.476895472734	19.7499533943746	13.4301337370178	59.1184247382644	0.317093936232936	0.0598406504901862	0.850315531304758	0.926048374978087	FALSE	0.325811703810094	-0.0584593758221159	0.857602530669912	0.953428738458561	FALSE	0.886254375347087	1.38786155669975	3.71437418232508	4.21309673973617
Scer_10.431	244.706242908985	232.228361046356	249.746759726637	243.866675439915	85.4747533476494	40.292059254606	139.768900944805	176.830094204067	176.614230859128	0.24131505288288	-0.163081872071167	0.499164584071275	0.692571779183907	FALSE	0.32000937689302	-0.935290470197623	0.00347013939763244	0.0593627922135062	TRUE	0.966279057491442	0.399141101006426	-25.7746496764914	-30.3397324966679
Scer_10.432	495.315487291651	539.956974002401	600.770867877452	734.667531671191	432.036026011755	279.805967045875	388.922159150762	472.293036418458	492.971006183693	0.202313734570453	-0.309146686807082	0.126498670480233	0.295837354623101	FALSE	0.275711004702875	0.0303253203938334	0.912417688247431	0.970866032715123	FALSE	0.775398597978054	0.826756471842303	0.252116720692245	0.156306273662512
Scer_10.433	364.912818373048	386.353013220619	394.504435746535	359.409377011028	115.002395413201	158.929789282057	157.999627154997	250.695829757665	273.475910744894	0.209340869590252	-0.0397273122311136	0.849486762022018	0.926048374978087	FALSE	0.290243956422911	-0.482793914943196	0.0962309335036595	0.372843505812215	FALSE	0.996492339762304	0.671064762999965	-112.520012828129	-131.980862917886
Scer_10.434	3186.01088629527	2550.86713176255	3115.73664576161	2284.26898504306	8998.16039787073	7015.29520577417	7729.82791312139	5414.582251641	5036.84367715872	0.0823989493236475	0.0931599653173816	0.258224953103148	0.472596455114555	FALSE	0.116372220334236	0.201466916668215	0.0834109993858371	0.350165114326653	FALSE	1.06237215997921	1.21825453925913	-2.26289448089992	-2.79057840425389
Scer_10.435	583.860509396876	643.053869713563	497.372527863239	553.173465044	383.859346852171	449.927995009767	325.11461741509	346.945121539626	472.913431604292	0.13462175808857	0.222475941857548	0.0984122611173445	0.253097978407924	FALSE	0.201569098411779	0.0704890829311743	0.726562478865536	0.898242066235863	FALSE	1.16772294069191	1.2402871447316	-0.388810559175579	-0.594679956341329
Scer_10.436	218.411054526221	300.959624853797	204.145440540882	144.684002409845	49.7307655840869	24.622925100037	34.9422252362012	87.2958692906155	133.098988442711	0.289481128478851	0.280109211074051	0.333231628131951	0.549688188881774	FALSE	0.336441332494681	-0.705710609784305	0.0359427890750864	0.226489491713426	FALSE	1.48749823625712	0.611448034582577	2.23880802912868	2.48414885856819
Scer_10.437	326.274990545313	329.597651440231	436.924267547238	512.273393691394	261.086519316456	447.6895472734	390.441386334944	447.671124567259	393.994860089529	0.189738745743394	-0.457947337983016	0.0157971860300803	0.0659961630004366	FALSE	0.262151641135149	0.1657465288644	0.527220654529871	0.797067680640461	FALSE	0.691301051119487	0.845865193723204	0.546575291215627	0.501328772650663
Scer_10.438	2355.83422449659	2183.77970006371	2466.71321921086	2384.98541074886	3224.72933084314	2856.25931160429	2379.10977043005	2363.70353771513	2526.88931313908	0.0851906575148218	-0.0891391454519481	0.295400005038668	0.513088540440483	FALSE	0.12322883742776	0.44124773310865	0.000342651139656966	0.0130639346270895	FALSE	0.93568842221673	1.28208853244806	4.73823034153999	5.41276774957926
Scer_10.439	579.030780918409	434.777312721316	487.297817810572	452.457039338207	1055.22468223734	819.271871510321	750.498228986235	425.287568338896	625.480662732663	0.171900659364035	0.114675779890685	0.504705101801651	0.696669532895785	FALSE	0.237984669238495	0.539789086179807	0.0233190010680289	0.183359285694362	FALSE	1.07871682609791	1.5937450621946	-5.15115524450073	-6.17480642864364
Scer_10.442	255.438972861133	208.797248384728	101.807596321687	116.05395246302	90.1370126211575	67.1534320910099	39.4999067887492	20.1452006055267	112.379165267126	0.253282040486594	0.956663498540501	0.000158685396196756	0.00162518203734691	TRUE	0.328992148294573	0.185402703605717	0.573062122919744	0.819348876284786	FALSE	2.12571017535616	2.61011071648474	-0.272225268515173	-0.45807483645157
Scer_10.443	4534.57840478272	4496.17017407014	1546.20286913561	1386.00116796145	8977.95727435219	9164.20503268649	3044.53127710206	3657.47308771451	4600.88991097565	0.10993865729902	1.56901050838203	3.28516577422932e-46	2.98095942353569e-43	TRUE	0.154300996367373	-0.119902449624112	0.437118335055706	0.741385377999154	FALSE	3.07914092051756	2.70672094475582	0.114624678311727	-0.00479567004655806
Scer_10.46	550.589046545216	633.160733256432	557.820788179241	628.327346154414	256.424260042948	358.15163781872	199.018761127929	293.224586591555	434.589644964557	0.160706655409439	0.0251740102572951	0.875524065450715	0.941641807235361	FALSE	0.2357555260304	0.256498250499933	0.276602151761152	0.616488985777354	FALSE	0.997979734404962	1.24801662446699	110.555751129037	129.401094507871
Scer_10.47	1217.09157657364	1101.26229509651	1734.97112064874	1559.82647121002	1992.33879621248	1479.61395373859	1962.841521964	1817.54476574307	1608.18631264838	0.113165255045307	-0.484597456143614	1.85045707045043e-05	0.000262360116519799	FALSE	0.161325228617166	0.348156413916094	0.0309198467057838	0.212430384240151	FALSE	0.703730677332667	0.918433739827457	0.757839185330058	0.748870545891531
Scer_10.48	49.9071942774903	31.7621749413177	27.042642772948	5.11250891907579	41.9603334615733	0	16.7114990260093	67.1506686850888	29.9558777604379	0.311153079937667	0.0925434440453493	0.766145152602958	0.875449872274359	FALSE	0.282770468566858	-0.243819101224391	0.38854944561998	0.705343466676813	FALSE	2.4934094703206	0.50623657891731	1.74508881682138	1.90564901688944
Scer_10.49	322.518535062061	227.021447121549	328.223448557937	266.361714683849	393.183865399187	317.859578564114	388.922159150762	302.1780090829	318.283594702795	0.160745097093663	-0.110949214189248	0.490056891245344	0.686513819221591	FALSE	0.230030315926987	0.145923430081747	0.525841940075332	0.796546876769057	FALSE	0.924368194780083	1.02881559150684	1.36122193348032	1.45586516059442
Scer_10.50	1044.29462434405	1171.55563308139	1146.9262023115	1268.92471371461	1162.45664552803	1083.40870440163	949.516990114164	1320.62981747341	1143.4641663711	0.142470896151607	-0.113602641118104	0.425233639662315	0.62925147526025	FALSE	0.201109141573233	0.112337705603323	0.576441056433705	0.819847407558685	FALSE	0.917247415935144	0.989308723867256	0.875560508800348	0.886806776226815
Scer_10.52	198.555504114746	224.417990159146	108.700818989301	163.089034518518	87.0288397721521	82.8225662455789	56.2114058147585	4.47671124567259	115.662858857484	0.313149272115311	0.573193923275022	0.0671875254672488	0.195028664776013	FALSE	0.324663209540281	0.246164072992898	0.448323098523232	0.749094696601502	FALSE	1.55421284487673	2.76959995148435	-1.31014517240616	-1.67422459345643
Scer_10.53	453.457840478272	380.104716510851	483.586082528011	432.007003661904	648.054039017633	470.07402463707	622.883145514892	467.816325172786	494.747897190177	0.146322767299534	-0.127992778781604	0.381721336586524	0.594123397630551	FALSE	0.20933747610752	0.157210090828452	0.452659422533986	0.754210723480241	FALSE	0.910504966231226	1.02512467368858	1.26466847771994	1.34273170846506
Scer_10.54	281.734161243897	363.442591951471	300.120309989972	346.116853821431	298.384593504522	288.759757991343	478.556563017539	414.095790224715	346.401327718111	0.183224889713907	-0.0493785337758346	0.787547352663111	0.887506790619109	FALSE	0.255357052046606	-0.501708443812318	0.0494451407392449	0.267700004217129	FALSE	0.998361635154277	0.658135514735705	-254.133419431236	-297.911884553914
Scer_10.55	833.396480784328	768.540495301392	675.535821426191	565.443486449782	988.398965983728	998.347690419681	823.421133827003	913.249094117208	820.791646038664	0.13683844895491	0.344123680574675	0.0119094126928007	0.0531820919165717	FALSE	0.194335293863808	-0.137764005243375	0.478387443899791	0.769536117325419	FALSE	1.29063098388254	1.14391477993788	0.47299123186331	0.415108982891095
Scer_10.57	818.907295348927	1025.76204318682	878.090518274546	895.200311730171	907.586471909586	653.626739019164	1013.32453184984	1560.1338691169	969.078972554493	0.199437750039308	-0.0208391208851218	0.916781019412959	0.96103289758147	FALSE	0.26892052774823	-0.595675352611736	0.0267558830976063	0.197705930967166	TRUE	1.04022931715813	0.606812372785718	13.6653300953399	15.8728139975046
Scer_10.58	890.279949530715	848.206278350927	1070.57050507023	1120.15070416951	2034.29912967406	1842.24248703004	1882.32248120232	2014.52006055267	1462.82394944756	0.107705305432351	-0.322280770222295	0.00276933001774905	0.0172351855837139	FALSE	0.152850826699426	0.31448447570021	0.0396419901011385	0.239357873203047	FALSE	0.793662177720601	0.994791753429386	0.977404084681342	1.00613875897024
Scer_10.59	408.917011176856	331.159725617673	305.953036862568	291.41300838732	542.376162151448	758.833782628412	680.613778513833	1125.89287828666	555.644922953096	0.214210993223354	0.173965964045664	0.416720281177529	0.620702533060554	FALSE	0.283921567457585	-0.526252240013072	0.0638089030433158	0.308254109606157	FALSE	1.2385006513614	0.720445448917424	2.53288118852136	2.82871976427712
Scer_10.60	642.890524133693	629.515893509067	544.564590741521	476.485831257864	1799.63207957415	1712.41251832075	1557.20786378723	1557.89551349406	1115.07560185229	0.110209573013031	0.299411233380101	0.00659275124468477	0.0342234695619391	FALSE	0.155056890039948	-0.114032762866559	0.46208050657257	0.760250170230571	FALSE	1.24593306771662	1.12738384211115	0.454715294352502	0.393694732254334
Scer_10.61	537.17313410503	538.91559121744	720.606892714437	713.194994211073	2001.6633147595	1817.61956193	1668.11144823256	1401.21061989552	1174.8119446332	0.115904925785871	-0.389304610600874	0.000782740125560295	0.0062085523595578	FALSE	0.162860998745637	0.691980541613744	2.14820168758693e-05	0.00170989316782138	TRUE	0.750688115995201	1.24426128331828	1.76209440902192	1.92557478066454
Scer_10.63	877.937310085744	944.534185959841	839.912669653914	978.534207111106	784.813644373872	646.911395810063	735.305957144409	597.640951297291	800.69879017953	0.159751465833878	0.0117354655583533	0.941439461348548	0.972494960487662	FALSE	0.225042639477025	0.0791815611879705	0.724949730461324	0.897679292331612	FALSE	1.00221200153297	1.07404952259879	-31.3304860672864	-36.849607730098
Scer_10.64	2430.96333416163	2359.77339072216	2851.14294490473	2456.56053561592	6345.33487124459	5573.73486355383	6333.65813085752	6021.17662542963	4296.54308706125	0.0832281737191427	-0.14434997050595	0.0828492100926777	0.22441006936745	FALSE	0.117705189476814	0.0935935442732899	0.426524953753402	0.733842895403559	FALSE	0.902619018460199	0.96473204521718	0.649553586401971	0.621990326782301
Scer_10.66	847.349029722121	936.203123680151	966.111669261004	1042.44056859955	690.014372479206	693.91879827377	580.344784357777	763.279267387177	814.957701720095	0.130010051505945	-0.154413595727906	0.234949630460015	0.444762709536126	FALSE	0.189303007578787	0.199097797508677	0.292918241961574	0.627873739722655	FALSE	0.888034717277204	1.0299779845197	1.24874787889829	1.32407725129959
Scer_10.67	182.993045684131	287.421648649301	371.173528256149	557.263472179261	163.179074572785	179.07581890936	161.038081523362	176.830094204067	259.871845497302	0.196999974267537	-0.794140841237487	5.54993355380069e-05	0.000671227195950661	TRUE	0.277899877814372	0.68110728532139	0.014249601042147	0.137262080527009	TRUE	0.507204570199584	1.012945204268	1.01894719651204	1.05481558380878
Scer_10.68	83.1786571291506	60.4002015277517	251.867751316672	244.377926331823	29.5276420655516	44.76895472734	154.961172786632	241.74240726632	138.853089143905	0.25571862203197	-1.50908616764278	3.60529921336678e-09	1.18530742978588e-07	TRUE	0.331438744250586	-0.695492683350153	0.0358693932416745	0.226341359022917	FALSE	0.290759407584244	0.189328435974517	-0.347305980336954	-0.546048281315194
Scer_10.69	235.583422449659	198.383420535116	198.842961565794	222.394137979797	60.6093705556059	116.399282291084	51.6537242622105	55.9588905709074	142.478151276272	0.248389339634803	0.157837531091969	0.525138838141385	0.713981093391509	FALSE	0.324658210971692	0.300231007704906	0.355090632523734	0.678603852614803	FALSE	1.03014833005646	1.63893165743407	-15.6329293516993	-18.4564930844843
Scer_10.71	19.8555504114746	7.81037088720927	21.2099159003514	17.3825303248577	4.66225927350815	4.476895472734	22.7884077627399	35.8136899653807	16.749952499782	0.326031488094037	-0.571883617056496	0.0794176911498572	0.218236020748346	FALSE	0.313819258153088	-0.70862346059102	0.023941770705843	0.186318719884064	TRUE	0.72402501062013	0.170114058610699	-4.48505788349087	-5.39432795366992
Scer_10.75	4214.20641571109	3151.2243072927	4312.50615043894	3260.75818858654	12291.269531392	10267.7597667154	15186.1949330899	12205.7532113263	8111.20906306911	0.0753764900932199	-0.0472874876298311	0.530429430178034	0.718161242828332	FALSE	0.106126433156387	-0.223144516963842	0.0354982120905237	0.225852026835143	FALSE	0.972560554171466	0.823570693419724	-5.97646961297372	-7.14184238672511
Scer_10.76	9.65945695693361	21.869038484186	88.0211509864581	108.896439976314	7.77043212251358	0	0	4.47671124567259	30.0866537215098	0.332229972265597	-0.869339487414001	0.00887895649559044	0.0432990145683594	TRUE	0.30252474750236	-0.0612051637171456	0.839670811539317	0.947259126599802	FALSE	0.164353735728514	1.6014048813407	1.26076998602284	1.33816377435728
Scer_10.78	426.089379100294	419.156570946898	371.703776153658	323.11056368559	358.993964060127	257.421489682205	448.172019333885	306.654720328572	363.912810411404	0.178251954021931	0.231560305547304	0.193922718817774	0.393131088148454	FALSE	0.251055905152322	-0.476486110189593	0.0577055262513491	0.291223551281836	FALSE	1.21619504168698	0.816874319659638	2.03342847475944	2.2435018739564
Scer_10.79	218.411054526221	248.890485605735	177.633045665443	240.79917008847	135.205518931736	96.2532526637809	100.268994156056	44.7671124567259	157.778579261771	0.266071668286459	0.229797674871714	0.387770112938417	0.597707418907327	FALSE	0.32929796905945	0.235218829559582	0.475039269896633	0.767540301823726	FALSE	1.11651304440267	1.59178970863615	-3.21792015599189	-3.9095994754776
Scer_10.80	1202.06575464063	1217.89716701217	921.040597972758	938.656637542315	960.425410342679	640.196052600962	709.479095013303	678.221753719397	908.497808605526	0.161598164059047	0.352428969042148	0.0291910275002325	0.103792861887582	FALSE	0.226961158396649	-0.146632359608359	0.518235266991345	0.794335610249909	FALSE	1.30110523917806	1.15332360054741	0.45805384876955	0.397606577597909
Scer_10.81	53.1270132631349	152.562577996821	49.3130544683169	96.1151676786248	7.77043212251358	2.238447736367	6.07690873673065	17.9068449826904	48.1388058731499	0.318077131564085	0.203713640234611	0.521877753379713	0.710825387896655	FALSE	0.331436437173538	-0.752753921929396	0.0231356975802086	0.182611458788927	TRUE	1.41154203902402	0.440641545802738	3.37761695881167	3.81851213449819
Scer_10.83	655.769800076271	448.835980318293	370.64328035864	314.419298523161	1104.95544782143	1137.13145007444	676.056096961285	792.377890484048	687.523655577196	0.182385928599008	0.60683308251984	0.000877257688897853	0.00681527077830404	TRUE	0.248775414788729	0.0214449247238916	0.931305884256176	0.977539818763046	FALSE	1.61152322605405	1.52649722073977	0.113592650790608	-0.00600491559077151
Scer_10.85	350.960269435255	438.942843861161	264.063452959374	391.618183201205	284.397815683997	212.652534954865	211.17257860139	313.369787197081	308.397183236791	0.219105067973327	0.220112530305422	0.315090422831206	0.532426535711427	FALSE	0.293826312141644	-0.227210829035346	0.439355041480512	0.742605094247476	FALSE	1.20439352913931	0.947688298891299	1.28890602852434	1.37113129056254
Scer_10.86	1375.93597986543	1438.67031742395	1575.3665034986	1382.42241171809	2357.54910597062	2178.00964748509	2485.45567332284	1604.90098157362	1799.78882760728	0.153954008997945	-0.0541428585679701	0.725076737938592	0.847635444480132	FALSE	0.213328352973423	0.210479499964952	0.323816363303822	0.654411955594405	FALSE	0.95160769421876	1.1088152747638	3.08240113400735	3.47260234680278
Scer_10.87	125.03630394253	117.155563308139	118.775529041968	115.031450679205	41.9603334615733	33.576716045505	53.1729514463932	71.6273799307614	84.5420284820093	0.249220028209971	-0.0173993201645803	0.944340831722177	0.973522916047152	FALSE	0.33102851113425	-0.552789617860092	0.0949360974319102	0.371757010642882	FALSE	1.03570970309082	0.608401016668367	15.1625824889944	17.6271720437195
Scer_10.88	268.854885301319	346.780467392092	273.607915114533	267.895467359571	309.263198476041	214.890982691232	194.461079575381	239.504051643484	264.407255944206	0.215702686438856	0.176802991084967	0.412409622862958	0.61789366568186	FALSE	0.290907453444149	0.0877987717228701	0.762796925078392	0.915356654678214	FALSE	1.13664794103444	1.2073477699136	-0.471118344343594	-0.691121495381515
Scer_10.89	741.631639693459	612.333077557207	704.699455789174	672.806173750374	1390.90734992993	1233.38470273822	978.382306613635	805.808024221066	892.494091286633	0.118662559056861	-0.0169822567985544	0.886200259359554	0.946364767085482	FALSE	0.170077429042666	0.55876192971341	0.00101859909062288	0.0268685120590466	FALSE	0.982922875478756	1.47059504374564	23.3904565382753	27.2679227299599
Scer_10.91	1087.22554415264	858.620106200539	958.688198695881	708.082485291997	2163.28830290778	1439.32189448398	1978.03379380583	1844.40503321711	1379.70816984447	0.133488448993065	0.19930499394397	0.135423971446353	0.309063661193212	FALSE	0.186906867569195	-0.284732852330131	0.127660093044398	0.431975488666604	FALSE	1.16733413594847	0.942504996267368	1.38271103289139	1.48104433186674
Scer_10.92	680.455078966212	911.209936841082	676.0660693237	875.261526945775	338.790840541592	434.258860855198	480.075790201721	416.334145847551	601.556531190354	0.16976605116933	0.02700076514205	0.873631918683308	0.941041788952082	FALSE	0.240734454422505	-0.260761889766447	0.27872274055587	0.616560250561669	FALSE	1.02598512043125	0.862537476244625	6.7644436507334	7.7869189864693
Scer_10.93	843.055937741261	744.588691247284	868.015808221879	860.435251080455	870.288397721521	834.94100566489	631.998508619988	821.47651358092	809.350014234775	0.151634726873857	-0.0976338829406221	0.519656181446968	0.709290040681376	FALSE	0.214182215814895	0.314923126238898	0.141466599973556	0.460096031598584	FALSE	0.918583165706585	1.1730895184467	2.87983462614899	3.23525146029821
Scer_10.94	257.048882353956	253.576708138061	345.191381278218	326.689319928943	102.569704017179	138.783759654754	150.403491234084	123.109559255996	212.171600732649	0.200763859661785	-0.321119175219803	0.109712444155113	0.270230922438517	FALSE	0.286005968021162	0.0661988275830264	0.816957766126244	0.940458568172612	FALSE	0.760351113613676	0.882848604972575	0.545208262769005	0.49972700038775
Scer_10.96	212.508053052539	291.066488396666	56.7365250334399	118.098956030651	158.516815299277	295.475101200444	72.9229048407678	71.6273799307614	159.619027973068	0.240193776889436	1.3182307313971	4.06057392654293e-08	1.11653478210456e-06	TRUE	0.313441823679751	0.193424534546151	0.537169641618988	0.802746595528771	FALSE	2.86958319444806	3.12601186053276	-0.0811932571629921	-0.234239130714391
Scer_11.83	20313.8379804314	21218.6949349777	20249.1067100654	16755.736731379	47182.0638479025	49621.9094197836	40028.5978488448	45281.9342499783	32581.4852154203	0.110841847576132	0.155733747942367	0.160018724034958	0.345223466926583	FALSE	0.15479855142925	0.0326218394967531	0.833092212897132	0.947259126599802	FALSE	1.12235066283867	1.13472318320985	-0.0949829760533165	-0.25039679684524
Scer_11.84	242.559696918555	243.162880288449	609.254834237593	669.227417507021	163.179074572785	346.959399136885	489.191153306817	266.364319117519	378.737346885703	0.258909584509828	-0.983762309190693	0.000144908476104921	0.00151137874962765	TRUE	0.322608080973243	0.272724284916131	0.397902400534087	0.713245264708631	FALSE	0.380405884132697	0.675612684515727	0.594279738534319	0.557224947102263
Scer_11.85	848.958939214943	909.127171271159	1100.26438733073	1094.58815957413	1216.84967038563	969.24786984691	2072.22587922515	1728.01054082962	1242.40907720978	0.135288502698394	-0.327333944793658	0.0155407828653555	0.0653461833736031	FALSE	0.190723158123705	-0.444218522012619	0.0198523206930698	0.166748868249289	FALSE	0.801094824406861	0.575364775706591	-1.49238490858485	-1.88775822937524
Scer_11.86	272.611340784571	337.408022327441	223.234364851198	223.416639763612	149.192296752261	183.552714382094	194.461079575381	147.731471107195	216.450991192969	0.208571717242775	0.362004745476342	0.0826280768300607	0.22441006936745	FALSE	0.288042504745776	-0.380062544281436	0.187013076458611	0.525545871351277	FALSE	1.36494581004632	0.972471606596846	1.08972381466572	1.13774584330813
Scer_11.87	683.138261454249	624.308979584261	893.99795519981	843.563971647505	1122.05039849096	893.140646810432	1195.63179395176	1022.92851963619	909.845065846895	0.11853052660762	-0.393776138761746	0.000893267948087234	0.00691148312919366	FALSE	0.170343647054598	0.249102718698161	0.143644219807245	0.464182663291035	FALSE	0.752603183604297	0.908374074341868	0.661881761616261	0.636435475425242
Scer_11.88	772.219920057082	777.392248973563	609.785082135102	690.699954967139	1090.96867000091	890.902199074065	695.80605035566	859.528559169137	798.412835591582	0.156907410420975	0.241818042900986	0.123279992723425	0.292226398634367	FALSE	0.219562384323487	0.115540112507772	0.598729048306779	0.833006345344329	FALSE	1.19141759207857	1.27406462398238	-0.382933390871634	-0.58779357062127
Scer_11.89	2682.1092150419	2682.08136266766	2310.29008944577	2375.78289469452	4797.46479243989	4687.30955995249	5119.79561069557	5992.07800233276	3830.86394090882	0.0935951289869484	0.180430367913535	0.053883094495561	0.165292494743989	FALSE	0.132250804613997	-0.39293065704078	0.00296733012619751	0.0534237173911035	FALSE	1.14467826634316	0.853584291759748	2.1716012066348	2.40540139401085
Scer_11.90	408.380374679249	389.997852967983	389.201956771447	278.631736089631	447.576890256782	306.667339882279	563.633285331768	608.832729411472	424.115270673826	0.187856241287079	0.172771768981377	0.357728484513368	0.574925304370227	FALSE	0.25864275709566	-0.730845802922402	0.00471780157147259	0.0725502287030603	TRUE	1.19518235426765	0.643601280863947	3.47155866590734	3.92858535289271
Scer_11.91	1242.31349196118	1182.49015232348	1022.84819429444	906.447831352137	1524.55878243716	1604.96702697514	1341.47760363329	1674.29000588155	1312.4241361073	0.137141028085317	0.30070417565549	0.0283316065846751	0.101693432812239	FALSE	0.192695259969374	-0.227919411201233	0.23688953619357	0.57895723224149	FALSE	1.25670032578143	1.03770863872267	0.838001085495608	0.842797712180482
Scer_11.92	590.300147368165	455.604968420541	378.066750923763	353.785617200045	972.8581017387	487.981606528006	546.921786305759	561.82726133191	543.418279977111	0.20855272636752	0.421524254031713	0.0432603143282048	0.1411013990705	FALSE	0.279145773685635	-0.0412856437959917	0.882421733815738	0.962854114074555	FALSE	1.42853480636068	1.31727052289753	0.227359190486031	0.127297422178448
Scer_11.93	608.545788286818	531.10522033023	661.219128193454	616.56857564054	1101.84727497243	1193.09264348361	1453.90041526281	1419.11746487821	948.174563881012	0.123277291755405	-0.172109299277038	0.162679811086151	0.349966004218998	FALSE	0.174277636664517	-0.140168329390335	0.421234252600232	0.730412595390025	FALSE	0.891978398914228	0.798860694055035	-0.964500847315922	-1.2692268085669
Scer_11.94	347.203813952003	464.456722092711	305.42278896506	313.396796739346	264.194692165462	286.521310254976	312.960799941629	295.462942214391	323.702483290697	0.178476730791561	0.322795061194549	0.0705113863714123	0.202346717246741	FALSE	0.25265424975585	-0.434057688448657	0.0857982848590549	0.35340233556135	FALSE	1.31112432518755	0.905307693573894	1.36724214404213	1.4629191515473
Scer_11.95	543.076135578712	608.167546417362	538.731863868925	696.83496567003	366.764396182641	284.282862518609	419.306702834415	458.86290268144	489.503421969017	0.179055457617903	-0.104145933367827	0.560808753677359	0.740509113921472	FALSE	0.251634068884042	-0.294544414084841	0.241789047309558	0.583739045976856	FALSE	0.931808661263929	0.741662649175251	-3.23149037237701	-3.92549994650374
Scer_11.97	306.956076631446	238.997349148604	323.451217480358	299.593022657841	593.661014160038	595.427097873622	578.825557173594	725.22722179896	457.767319615558	0.180987192711242	-0.187484485984268	0.300249176451905	0.518247087988413	FALSE	0.247962840657049	0.0703218681377965	0.776718153303707	0.922263873734342	FALSE	0.876465786558534	0.911908032539953	0.30063850068646	0.213160131776409
Scer_11.98	163.137495272657	184.324752938139	123.017512222038	131.391479220248	150.746383176763	114.160834554717	177.749580549372	149.969826730032	149.312233082996	0.219400397404866	0.315854289368585	0.149973532684076	0.330145520518027	FALSE	0.297650146311395	-0.51852015647881	0.0815004485036345	0.346548767442352	FALSE	1.36433038728606	0.808918523953975	1.68259357384866	1.83242219633198
Scer_11.99	767.390191578615	853.413192275733	977.246875108689	1201.43959598281	791.029990071883	727.495514319274	943.440081377434	870.720337283319	891.52197224972	0.143190579601079	-0.396798861662868	0.00558631366871217	0.0300653678706371	FALSE	0.203721521710357	0.131219616968579	0.519502363253825	0.795221423710609	FALSE	0.744053516578563	0.837130144955608	0.39867968400698	0.328036781530148
Scer_11.100	355.253361416114	402.494446387518	392.913692054009	363.499384146289	262.640605740959	226.083221373067	346.383797993647	208.167072923775	319.679447754422	0.206467459130812	0.00183626813800161	0.992903914794904	0.99694808292695	FALSE	0.282440456765573	-0.171297109448921	0.544189898321344	0.806859336171221	FALSE	1.00176222413538	0.881510322007611	72.6308766101945	84.9638245821046
Scer_11.101	60.6399242296388	64.5657326675966	124.608255914564	141.616497058399	4.66225927350815	11.192238681835	56.2114058147585	67.1506686850888	66.3308727906737	0.273466954924546	-1.02278104333004	0.000183981087606754	0.00184673051874302	TRUE	0.351564757698794	-1.22135362684529	0.000512665055385874	0.0167335349373073	TRUE	0.472282808733682	0.135527635922186	-1.66414312931857	-2.08901048171748
Scer_11.102	103.570844038233	137.462527614883	115.594041656915	171.780299680947	10.878604971519	0	1.51922718418266	0	67.6006931433349	0.330924776261093	0.102705168355366	0.75628869115368	0.869566894240679	FALSE	0.310161765136699	-0.263652667464609	0.395297899551378	0.710369145707353	FALSE	0.839302728981521	4.71517814911675	9.8523399632928	11.4050636391512
Scer_11.103	393.891189243848	307.207921563565	343.070389688183	301.638026225472	469.33410019982	382.774562918757	381.326023229848	389.473878373515	371.089511430376	0.162325506601972	0.107187619977397	0.509045172335963	0.700423993400592	FALSE	0.230577848562368	0.0383173977247811	0.868015397768704	0.956655953395169	FALSE	1.08733151605894	1.1053495359954	-0.196294533063212	-0.369105403335467
Scer_11.104	369.205910353907	439.463535253642	393.974187849026	390.59568141739	543.930248575951	371.582324236922	391.960613519127	573.019039446091	434.216442581507	0.213144586714211	0.0221772711437302	0.917131244907056	0.96103289758147	FALSE	0.284875121739044	-0.0615019023687285	0.829072911128583	0.94676662416068	FALSE	1.03067782673951	0.948790763862883	2.73966837876933	3.07101610162359
Scer_11.105	693.33435490879	577.446754261005	326.102456967902	323.11056368559	677.581681083184	604.38088881909	311.441572757446	282.032808477373	474.428885120048	0.143922152770729	0.924632412870494	1.32276215709261e-10	5.94195238290016e-09	TRUE	0.209836682217245	0.174264663798816	0.406268808598616	0.721425277734607	FALSE	1.95594531141748	2.15814610418931	-0.146638583636967	-0.310922618129994
Scer_11.107	1107.61773106172	1035.65517964395	710.001934764262	792.950133348655	2267.41209334946	1927.30350101199	1432.63123468425	1584.7557809681	1357.29094860405	0.131117346619915	0.483442389014065	0.00022682681898487	0.00220839759170462	FALSE	0.183893574304107	0.00328998314221353	0.985726055213785	0.995812863823854	FALSE	1.42575880985103	1.39005222743269	0.0715042340661324	-0.0553206841585615
Scer_11.108	941.797053301027	864.347711517826	975.125883518654	860.946501972363	1016.37252162478	960.294078901442	1134.86270658445	1349.72844057029	1012.93436224885	0.136167410328847	-0.0362232409101255	0.790223882892224	0.889418446212359	FALSE	0.192979715892254	-0.275175958014799	0.153887962788979	0.480185479486655	FALSE	0.983709068347808	0.79565241563966	-12.9172985701669	-15.2745387711557
Scer_11.109	829.103388803468	896.109886459144	929.524564332898	811.866416349235	495.753569416366	555.135038619016	478.556563017539	467.816325172786	682.983219021307	0.13992515197734	-0.000175231271316831	0.99900079229908	0.999441365967128	FALSE	0.204612513736841	0.129173736709827	0.527838454579429	0.79723543824271	FALSE	0.99071522660592	1.11032162852444	12.2187066442017	14.1777788103153
Scer_11.110	229.14378447837	202.54895167496	255.049238701725	287.834252143967	60.6093705556059	71.6303275637439	151.922718418266	67.1506686850888	165.736164027716	0.255980815991547	-0.287876550465145	0.260757704578184	0.474551827385167	FALSE	0.32790239742701	-0.398787389247371	0.223917462343177	0.56628401708528	FALSE	0.795561445486294	0.605433032467371	-1.19412128928617	-1.53827728506186
Scer_11.111	599.959604325099	651.384931993253	540.85285545896	439.675767040518	1134.48308988698	1143.84679328354	1023.95912213911	1099.03261081262	829.149346867511	0.143737611756843	0.317010046955333	0.0274206155406001	0.0992700816360877	FALSE	0.201195347907597	-0.193405218301128	0.336411015819274	0.666214220328261	FALSE	1.2759123958395	1.07313500698183	0.710318331733906	0.693189491566462
Scer_11.112	172.260315731983	137.462527614883	196.19172207825	290.390506603505	87.0288397721521	91.7763571910469	83.5574951300464	47.0054680795622	138.209154025179	0.259568407571292	-0.343649585138849	0.185527338764533	0.381740379126841	FALSE	0.328460086658263	0.485682442469937	0.139229864151544	0.45510511070285	FALSE	0.637272700005797	1.3666855213403	1.69333747997895	1.84501102787925
Scer_11.113	614.985426258107	605.043398062478	395.564931541553	457.569548257283	845.423014929478	1022.97061551972	496.787289227731	731.942288667468	646.285814057977	0.159405333026881	0.492247394957073	0.00201492619434161	0.0132680989023627	FALSE	0.222789062163749	0.125430341766156	0.573434579004699	0.819348876284786	FALSE	1.429551028789	1.52016643663141	-0.171981541748377	-0.340617426210496
Scer_11.114	290.320345205616	287.942340041782	312.846259530183	357.875624335305	362.102136909133	443.212651800666	261.307075679418	288.747875345882	325.544288605998	0.162947432276482	-0.156255200703786	0.337593950198125	0.553947107431788	FALSE	0.233373118068224	0.647054526541717	0.0055607340980286	0.080383132580933	TRUE	0.86235494058043	1.46322029628726	3.57035575720194	4.04434771386131
Scer_11.11	4213.13314271588	4804.41947841866	3916.94121889739	3936.12061679645	8107.66887663067	8369.55608627621	6868.42609968982	6585.24224238438	5850.18847022618	0.0869110555636707	0.193794295690887	0.0257607050697166	0.095021397480735	FALSE	0.122925927149623	0.0983254707997847	0.423782776714612	0.731583569006674	FALSE	1.1482660577166	1.22472175039631	-0.46625124714058	-0.685418628466086
Scer_11.118	2798.55933502271	2557.6361198648	3057.93962493316	2823.12742511365	4495.97202608636	4087.40556660614	4749.104177755	5094.49739757541	3708.03020911965	0.0930704060595368	-0.136141407946561	0.14352794216263	0.32078141556249	FALSE	0.131993835993502	-0.0582827654925007	0.65881000744228	0.868372253537351	FALSE	0.910767491989891	0.871988320401314	-0.465525965875775	-0.684568803127304
Scer_11.119	312.32244160752	409.263434489766	422.077326416992	461.659555392544	290.614161382008	261.898385154939	407.152885360954	353.660188408135	364.831047276607	0.184135311859019	-0.277971211299581	0.131144766345786	0.302498539375586	FALSE	0.25792690119349	-0.171289260666739	0.50662629629914	0.789309515919165	FALSE	0.816724035081927	0.726572653575542	-0.577725138659943	-0.816034628386153
Scer_11.121	585.470418889698	454.56358563558	354.735843433376	384.971921606407	899.816039787073	953.578735692341	432.979747492059	483.48481453264	568.700138383647	0.166764810243458	0.482571329760926	0.00380702665706834	0.0219514492163126	FALSE	0.232408488966873	0.504724469000691	0.0298773393753183	0.209121019783175	FALSE	1.40545847317986	2.02121678834882	-1.06749421183674	-1.38990601971368
Scer_11.122	738.948457205421	694.081626176664	605.543098955031	507.672135664226	528.389384330924	505.889188418942	714.036776565851	611.071085034309	613.203969043921	0.129167347248627	0.330388765920443	0.0105326044523732	0.0487746213170621	FALSE	0.18920930497186	-0.658141532322466	0.000504457527106515	0.0165849550759584	TRUE	1.28703148083603	0.780689567363425	1.98113366800414	2.18222709129768
Scer_11.123	1011.02316149238	1227.7903034693	1356.90436972498	1644.18286837477	1355.16336216637	841.656348873991	1630.130768628	1806.35298762889	1359.15052129484	0.19449758801722	-0.401719573568877	0.0388831002488877	0.130097806658705	FALSE	0.26289958252515	-0.211521879367955	0.421066186092105	0.730412595390025	FALSE	0.746085402361402	0.639368755427542	-0.526974023342774	-0.756568617252423
Scer_11.124	589.22687437295	672.733279084959	518.582443763591	496.424616042259	648.054039017633	523.796770309878	378.287568861483	474.531392041295	537.704622936756	0.170465537652607	0.303167614855511	0.075326916174887	0.210595155362241	FALSE	0.239210511796098	0.151919606082639	0.525371348604513	0.796546876769057	FALSE	1.24306237960517	1.37365280350229	-0.459124899595255	-0.677068556554865
Scer_11.125	1977.50549368335	2503.48421504681	1771.55822557685	2189.17631914825	704.001150299731	951.340287955974	572.748648436864	839.383358563611	1438.64971233893	0.105158745018271	0.179682743512655	0.087510066165666	0.233027932942138	FALSE	0.159133182614402	0.0467334702993846	0.769006101494792	0.919617101571386	FALSE	1.13132004634126	1.17210666098454	-0.287048853723544	-0.475443902678664
Scer_11.126	240.413150928125	278.569894977131	265.123948754392	338.448090442817	223.788445128391	212.652534954865	138.249673760622	118.632848010324	226.984823369583	0.198449025340912	-0.104248751920182	0.599362472770594	0.764738428754277	FALSE	0.278907715748184	0.723882588302576	0.00944754677519116	0.10866283725295	TRUE	0.860084509690068	1.69628006225174	4.50598083148916	5.14063674587274
Scer_11.12	537.709770602638	665.964290982711	440.636002829799	422.804487607568	739.745138063293	698.395693746504	445.13356496552	519.29850449802	558.710931662007	0.154969323704522	0.451234176426435	0.00359393476266102	0.0209911735666787	FALSE	0.219412069111275	0.128561630343702	0.557917910737182	0.814081712226389	FALSE	1.39358819364863	1.49067021629961	-0.202915501744623	-0.37686331357772
Scer_11.127	9.65945695693361	27.0759524089921	2.65123948754392	4.60125802716821	26.4194692165462	0	3.03845436836533	11.1917781141815	10.5797010724664	0.29397677818974	0.425185425336353	0.148086580336216	0.326943462280007	FALSE	0.263235873937568	0.0869655206809114	0.741119588694464	0.903742616821057	FALSE	4.57260475373098	1.80033162645204	0.613198173535606	0.579392023813554
Scer_11.129	596.203148841847	628.474510724106	828.247215908721	797.040140483916	505.078087963383	503.650740682575	496.787289227731	790.139534861212	643.202583586686	0.179439056957624	-0.369487828861921	0.0394820623064823	0.131327065017969	FALSE	0.248939999072002	0.0315165047045444	0.899254768646439	0.968291274483056	FALSE	0.753666106268391	0.783995495520658	0.139508557977544	0.0243612274129404
Scer_11.130	455.604386468702	425.404867656665	490.479305195625	733.645029887376	424.265593889242	335.76716045505	622.883145514892	615.547796279981	512.949660668442	0.199046553916808	-0.440958485111629	0.0267358085603425	0.0975867767001398	FALSE	0.271071986269637	-0.229553374097879	0.397086832217387	0.712650720038669	FALSE	0.71993448245856	0.61401787601188	-0.484292629983949	-0.70655804710402
Scer_11.131	1943.16075783648	1820.33710811224	2712.74824365494	2441.22300885869	2649.71735377713	2477.96164415827	3053.64664020715	2545.01034316487	2455.47563747122	0.0875009276147177	-0.440561466222904	4.78011483215622e-07	1.01414332309062e-05	FALSE	0.12619492743651	0.310222037147138	0.0139605603874703	0.136213037586996	FALSE	0.730265540106185	0.915891636427879	0.720508844993211	0.705129902553474
Scer_11.132	245.7795159042	293.149253966588	210.508415310987	196.32034249251	407.170643219712	474.550920109804	475.518108649173	315.608142819918	327.325667809111	0.209367014524337	0.321008780229535	0.125218027331403	0.294512280975934	FALSE	0.280576738772565	-0.127184422017645	0.650335333972499	0.864994778884329	FALSE	1.32391048826169	1.11436978851844	0.614066461305449	0.580409412492917
Scer_11.134	1565.36866352085	1843.24752938139	1457.65147025165	1811.87316092046	1011.71026235127	1179.66195706541	756.575137722966	1029.6435865047	1331.96647096484	0.103581590124488	0.0708837678870861	0.493768158371959	0.6882106448852	FALSE	0.153840609396213	0.22628171044848	0.141322456023719	0.459956946183366	FALSE	1.04252882256395	1.22669497006535	-3.90580704760338	-4.71560914245091
Scer_11.135	748.607914162355	716.471356053331	572.137481411978	560.330977530706	676.027594658682	669.295873173733	387.402931966579	487.961525778312	602.279456841959	0.144454664613015	0.367322086158997	0.0109962130394876	0.0500901792772644	FALSE	0.208425095630694	0.244683215192547	0.240410106231589	0.582660604686283	FALSE	1.29344514057609	1.53625977860495	-0.66861722533404	-0.922534550690348
Scer_11.136	564.004958985401	460.291190952866	529.717649611275	418.714480472307	859.409792750002	635.719157128227	739.863638696957	550.635483217729	594.794543976846	0.127603334049255	0.109346146745986	0.391487809195286	0.601076206537737	FALSE	0.184366763897404	0.102257049614174	0.579141414420886	0.821019904510943	FALSE	1.07990462661929	1.15844364466944	-0.913258725103821	-1.20918547566343
Scer_11.13	356.326634411329	217.128310664418	255.579486599234	216.770378168813	514.402606510399	420.828174436996	449.691246518068	378.282100259334	351.126117196074	0.179786829538426	0.218850056851715	0.223499509925255	0.432112253355449	FALSE	0.248762867625326	-0.0265290879133365	0.91507134476735	0.971569815940703	FALSE	1.21359482242008	1.12938586576631	0.371475992397605	0.296161717937716
Scer_11.137	242.023060420948	170.786776733643	379.127246718781	275.564230738185	121.218741111212	96.2532526637809	176.230353365189	154.446537975704	201.95627496593	0.189873701784334	-0.590294670588828	0.0018779758562056	0.0124749289306074	TRUE	0.276489179613394	-0.0358535510855828	0.896824087120019	0.966712017881569	FALSE	0.631104492557248	0.658689222790773	0.0929434927893371	-0.0301999121328539
Scer_11.139	4650.49188826593	2919.51663763883	6883.14795756152	4315.46877859187	20144.0682344042	18317.2178266911	35961.6266767878	37640.1881536151	16353.9657691946	0.162026625592676	-0.57964228758652	0.000346961448745426	0.0031295508806322	FALSE	0.221839839433586	-0.313363939037271	0.157782676466924	0.485946509919824	FALSE	0.676006037015966	0.522565422935535	-0.657514155117484	-0.909524880006461
Scer_11.140	1810.07490642984	1393.37016627813	1429.54833168368	1117.59444970997	3984.67759242496	2236.20928863063	3035.41591399696	1620.56947093348	2078.43251501096	0.152226299935665	0.307173022043486	0.0436047076223965	0.141943718368424	FALSE	0.210721606123438	0.119215163024465	0.571565629931889	0.819348876284786	FALSE	1.25756103469028	1.336033155953	-0.264125476564592	-0.448584161905721
Scer_11.141	87.4717491100099	101.534821533721	152.181146585021	136.503988139324	127.435086809223	257.421489682205	240.037895100861	371.567033390825	184.269151293899	0.243956639108384	-0.55369663817656	0.0232287147921795	0.0875379214075353	FALSE	0.312724857189283	-0.0719790451259892	0.817961747932761	0.941184998826005	FALSE	0.655907217415677	0.629862017991689	-0.0960756772001157	-0.251677134787674
Scer_11.142	707.286903846583	665.44359959023	608.724586340084	688.143700507601	559.471112820978	510.366083891676	584.902465910325	595.402595674454	614.967631072741	0.137954442769974	0.0716737129852143	0.603379871508405	0.767049755494571	FALSE	0.200285557607686	-0.201242830716702	0.315003017247102	0.647561707861396	FALSE	1.05845139861872	0.906486589734977	2.72829446137192	3.05768907433835
Scer_11.143	22.5387328995118	43.2173855758913	15.3771890277547	11.2475196219667	6.21634569801087	4.476895472734	10.6345902892786	33.5753343425444	18.4104991159616	0.326420645806769	0.166619120777121	0.609741166003563	0.772699731166295	FALSE	0.312660608744779	-0.759633658950047	0.015116368874535	0.141408176461372	TRUE	2.41653656231687	0.258643235218181	2.53264362423303	2.82844140585039
Scer_11.144	421.259650621827	518.608626910696	464.497158217695	432.518254553812	264.194692165462	385.013010655124	236.999440732495	230.550629152138	369.205182876156	0.187112046300463	0.0920801833541859	0.622639791655769	0.782089004643313	FALSE	0.262735913678112	0.302342649192264	0.249836201912206	0.590368150039416	FALSE	1.04771952034627	1.38770164516394	-6.02869123400422	-7.20303141632996
Scer_11.145	144.891854354004	137.983219007364	144.757676019898	159.510278275165	236.221136524413	268.61372836404	212.691805785573	179.068449826904	185.46726851967	0.200333063865803	-0.0651603718568688	0.744984152467342	0.863048325788819	FALSE	0.274932858035961	0.383511605227719	0.163037483009122	0.492805503272743	FALSE	0.929920973909312	1.28789727998228	4.48232795005312	5.1129222315802
Scer_11.146	288.173799215186	266.073301557596	303.832045272533	313.396796739346	74.5961483761304	161.168237018424	148.884264049901	109.679425518978	208.225502218512	0.251167239454328	-0.0969833386378478	0.699400002134739	0.832418103275265	FALSE	0.322070679813593	-0.119699960572378	0.710147925336852	0.893990326651859	FALSE	0.89812552090883	0.912162967739465	0.144341441271568	0.0300240052647052
Scer_11.147	259.732064841993	251.493942568139	249.746759726637	254.091693278067	226.896617977397	279.805967045875	271.941665968697	273.079385986028	258.348512174104	0.176496723538992	0.0104449098667128	0.952809489574121	0.977588569470328	FALSE	0.250810674131166	-0.112711913669996	0.653150042381459	0.865714794707765	FALSE	1.01463350178945	0.929822363452333	6.00856251116679	6.90123921410698
Scer_11.14	1016.92616296607	973.692903938756	725.379123792016	757.673821807032	1000.83165737975	870.756169446762	1043.70907553349	790.139534861212	897.388556215636	0.140243893827857	0.386150230449842	0.0058976325525365	0.0312953905156235	FALSE	0.199127754937144	-0.337210511450747	0.0903721227142627	0.364555133213867	FALSE	1.34201348598172	1.02056802736641	0.93079074484448	0.951521055134648
Scer_11.149	310.17589561709	270.238832697441	303.832045272533	205.522858546847	550.146594273962	492.45850200074	524.133378543019	329.038276556935	373.193297938571	0.180652506219408	0.187519499754865	0.299264389874987	0.517439991182476	FALSE	0.249369551682417	0.121875332518424	0.625030159922713	0.848880609798991	FALSE	1.13923609622119	1.22177444082077	-0.536571162013931	-0.767813760369069
Scer_11.150	19.8555504114746	15.1000503819379	64.1599955985629	18.4050321086728	71.4879755271249	67.1534320910099	112.422811629517	221.597206660793	73.7727568011367	0.307816955882669	-0.814688740193503	0.00812895432815636	0.0406179138621645	TRUE	0.326672221489485	-0.107060525283168	0.743115267088121	0.904776343996142	FALSE	0.430270913322503	0.416815115498947	-0.0376743388844305	-0.183247217281401
Scer_11.151	1295.44050522432	1136.66930978519	1053.07232445244	1066.46936051921	3050.67165129883	2079.51794708494	2161.86028309193	2034.66526115819	1734.79583032688	0.142672802070616	0.177968505800506	0.212254841686068	0.417968844066706	FALSE	0.198428902146557	0.105617914862198	0.594538437805015	0.830067365980287	FALSE	1.14740013471701	1.22243201245377	-0.460686018578081	-0.678897748253089
Scer_11.152	125.572940440137	196.821346357674	44.5408233907379	43.4563258121442	248.653827920435	125.353073236552	51.6537242622105	116.394492387487	119.055819225922	0.289518222159567	1.16674677327094	5.57864117612641e-05	0.000671360610506248	TRUE	0.330888493249753	0.0675584003119594	0.838218536564757	0.947259126599802	FALSE	3.63376006641051	2.21834284081255	0.382484503880641	0.309060592422047
Scer_11.153	1553.02602407588	1601.1260318779	1510.67626000253	1729.56176732334	1928.62125280787	1598.25168376604	1990.18761127929	2724.07879299177	1829.44117801558	0.15466304578282	-0.0562648365417647	0.716014989374175	0.841610330953733	FALSE	0.214464841499242	-0.322328950071404	0.132853120625328	0.443890739009643	FALSE	0.973440404362062	0.748181043043163	-9.77728771519856	-11.5953305548506
Scer_11.154	17472.8843620977	15390.5961789421	16154.5324455026	13280.2531681913	32791.2235570073	30711.5029429552	37859.141429832	40847.7517611395	25563.4857307085	0.101864533329759	0.142025579217462	0.163239297928746	0.350694192357709	FALSE	0.142627586825789	-0.439914592432468	0.00203991704570215	0.0438630504092447	FALSE	1.11648049664252	0.806827929517582	2.94810561684823	3.31524583022801
Scer_11.155	2405.20478227647	2208.2521955103	2417.40016474255	2358.40036436966	3869.67519701176	3776.26133125113	3161.51177028412	3977.5579417801	3021.78296840326	0.122233460196075	-0.0471419612565789	0.699739976770778	0.832604320642281	FALSE	0.171405999409664	0.149392275404902	0.383443166715962	0.700919277755971	FALSE	0.966014165687674	1.07098905705952	2.98348639511568	3.35670213599043
Scer_11.156	430.919107578761	595.670952997827	474.041620372853	546.015952557294	321.695889872062	286.521310254976	325.11461741509	239.504051643484	402.435437836543	0.20440520596103	0.0288640956455744	0.887703905271405	0.946434748753704	FALSE	0.279577981673506	0.0422025045223882	0.880014570626661	0.961846809668311	FALSE	1.00639776621772	1.07708113867781	-10.6434408850014	-12.6102180842599
Scer_11.15	1710.79715437246	1951.55133901736	2016.53275422591	2257.17268777196	2604.64884746655	2095.18708123951	2812.08951792211	3057.59378079438	2313.19664535128	0.134614151864634	-0.220321376686548	0.101695662538545	0.257919970217465	FALSE	0.188352235945212	-0.0871350949622986	0.643638355346093	0.861334007209522	FALSE	0.856982672396179	0.800730628704466	-0.439900009774704	-0.654542401120269
Scer_11.157	837.689572765187	735.736937575113	924.752333255319	898.267817081616	674.473508234179	577.519515982686	779.363545485706	722.988866176123	768.849012069491	0.118473729275167	-0.208398180871584	0.0785733638248779	0.216750549012324	FALSE	0.175032330018348	-0.0535550145041756	0.75962586724905	0.91432997843234	FALSE	0.863162893265993	0.833465935529904	-0.237921525551915	-0.417880512676944
Scer_11.158	1112.9840960378	1195.5074371355	1105.03661840831	1036.81680878857	2335.79189602758	1732.55854794806	1552.65018223468	1651.90644965319	1465.40650452921	0.144642157558412	0.109316572585713	0.449785575964389	0.651175330838802	FALSE	0.201700917830068	0.227943225880839	0.258431961965408	0.599440598894201	FALSE	1.07776458429749	1.26946764985994	-2.18601432344169	-2.70049651598793
Scer_11.159	445.944929511768	442.587683608525	396.62542733657	366.566889497734	163.179074572785	237.275460054902	199.018761127929	210.405428546612	307.700456782103	0.188369280644091	0.194607171219106	0.301549980535414	0.519412400033855	FALSE	0.267984757211483	-0.238541686600031	0.373395255233467	0.690422117745211	FALSE	1.16401669255877	0.978145403530025	1.14549267335098	1.20309123622742
Scer_11.160	418.039831636182	445.191140570928	541.383103356468	572.600998936488	520.61895220841	537.22745672808	601.613964936334	747.610778027323	548.035778300027	0.137593622184929	-0.353416279592505	0.010212458984733	0.0475707663385356	FALSE	0.198231843900868	0.014816369279005	0.94041948901466	0.980293055701652	FALSE	0.775106093826653	0.784200122575438	0.0457863997412238	-0.0854547415628734
Scer_11.161	794.222016458986	779.475014543485	898.23993837988	884.464043000112	1384.69100423192	1137.13145007444	1662.03453949583	1618.33111531064	1144.82364018691	0.11589040099686	-0.184398366753074	0.11157707411306	0.273931377300299	FALSE	0.165052274461852	-0.182892021853568	0.267824919231723	0.606953875401761	FALSE	0.882824194732234	0.76883307735332	-1.10930826379114	-1.43890031005641
Scer_11.162	303.736257645801	278.04920358465	522.294179046152	621.169833667708	124.326913960217	134.30686418202	179.268807733554	210.405428546612	296.694686045839	0.177832983637217	-0.854220890803405	1.55915214951484e-06	2.92730890050193e-05	TRUE	0.263011754248578	0.208819104587586	0.427222498407255	0.733957888922631	FALSE	0.509221307753047	0.664578705302811	0.394549453408466	0.323197314708164
Scer_11.16	890.816586028322	761.250815806664	1062.08653871009	1011.25426419319	1352.05518931736	1311.73037351106	1748.63048899424	1799.63792076038	1242.18277216517	0.111559794688006	-0.326422092173817	0.00343369408940125	0.0203642746191026	FALSE	0.159252321984121	-0.0802345232251489	0.614387790955664	0.84290879216396	FALSE	0.796912156151642	0.750798546400341	-0.262573760980286	-0.44676598834173
Scer_11.174	1587.90739642036	1817.73365114984	1329.33147905452	1315.95979577011	2484.98419277984	2048.1796787758	2111.7257860139	2390.56380518916	1885.79822314419	0.133006668715672	0.33208252372288	0.0125342271179625	0.0554266943803078	FALSE	0.186367483244521	-0.29918351755895	0.108418597218371	0.398295688728543	FALSE	1.2873265615086	1.00685593935884	0.972947664982432	1.00091709040639
Scer_11.17	2726.65004434332	2664.8985467158	2753.57733176312	2682.02217894716	8563.01619900997	7780.84433161169	6043.48573867863	4418.51399947885	4704.12604631857	0.11727150372547	0.000319239577456705	0.997827980307561	0.998854247540526	FALSE	0.163926890983257	0.637891297835077	9.97020727488859e-05	0.00514032163706472	TRUE	0.991897339584354	1.56215817066435	55.8287432399659	65.276457244063
Scer_11.182	716.40972430591	547.76734488961	819.233001651071	788.348875321487	1122.05039849096	895.379094546799	1332.3622405282	987.114829670806	901.083188675605	0.135312382154597	-0.344946208850294	0.0107952321717354	0.0495227182640682	FALSE	0.191515570555271	0.14532007458375	0.447978267300787	0.748886292831124	FALSE	0.786517047908469	0.869833845358645	0.419286431756568	0.352182085203749
Scer_11.184	582.250599904054	551.932876029455	459.724927140116	481.087089285032	819.003545712931	541.704352200814	688.209914434746	658.076553113871	597.748732227627	0.172275744680437	0.226474643275247	0.188642517203673	0.386572312806262	FALSE	0.238959532908586	-0.192712641084524	0.419974440104832	0.730412595390025	FALSE	1.20531853080655	1.01070405642192	0.942985151795686	0.965809465054269
Scer_11.185	797.44183544463	749.79560517209	925.282581152828	1053.17683732961	410.278816068717	613.334679764558	486.152698938452	633.454641262671	708.614711891695	0.167024347084806	-0.301546525732029	0.0710113907529921	0.202920402609583	FALSE	0.235542360527108	0.138950843390426	0.555245155702307	0.812890374772949	FALSE	0.782151645121213	0.914337662333516	0.635519239589757	0.60554602563593
Scer_11.186	255.438972861133	321.266589160541	319.739482197797	356.85312255149	271.965124287975	201.46029627303	489.191153306817	331.276632179772	318.398921602319	0.218447752766134	-0.257099718044917	0.239219784275326	0.448849768731294	FALSE	0.292314449520384	-0.454481994555736	0.120000646222851	0.419504719926485	FALSE	0.852585400095134	0.577533810750696	-2.44232352232586	-3.00081869766356
Scer_11.187	213.044689550147	258.783622062867	108.170571091792	149.285260437013	312.371371325046	306.667339882279	139.768900944805	199.21365043243	210.913175715797	0.200264314534804	0.785649014415962	8.74311982846259e-05	0.000986754593575492	TRUE	0.27520442507597	0.109362401372022	0.691082795698932	0.886469506385653	FALSE	1.82943564792546	1.82373686148189	0.00516535526032036	-0.133051163203442
Scer_11.188	84.2519301243654	56.2346703879068	81.6581762163527	87.423902516196	6.21634569801087	15.669134154569	56.2114058147585	31.3369787197081	52.3753179539834	0.300689117364043	-0.403132503592222	0.180019382600603	0.3737976836883	FALSE	0.340690317189622	-0.961722583434475	0.00475966911583454	0.0727091541365028	TRUE	0.831872479256074	0.258451692517009	-6.35047261099597	-7.58006854797196
Scer_11.18	127.719486430567	102.576204318682	108.170571091792	133.436482787878	13.9867778205244	62.676536618276	12.1538174734613	4.47671124567259	70.6495734733566	0.31458219269241	0.319743825839708	0.309435185226995	0.52632597027081	FALSE	0.326731294229244	0.41482666605609	0.204217752695031	0.541521081909275	FALSE	0.953375786278531	4.40504738547714	32.054891769589	37.4202001471712
Scer_11.190	376.718821320411	317.101058020696	342.009893893166	324.133065469405	550.146594273962	528.273665782612	610.72932804143	765.517623010013	476.828756226462	0.17013837358422	0.0190021421165364	0.911072064627507	0.957723345045181	FALSE	0.236021791884305	-0.326173097465265	0.166983434378983	0.497616885826499	FALSE	1.04148574093472	0.783752150790751	6.99440808999628	8.05637253089104
Scer_11.191	384.231732286915	355.111529671782	295.348078912393	261.249205764773	318.587717023057	239.513907791269	343.345343625282	302.1780090829	312.445690519796	0.163303932265819	0.352407106459789	0.0309291550754906	0.108615627545732	FALSE	0.235598370622496	-0.5175310136681	0.028044283540317	0.203579063075869	FALSE	1.32773828406883	0.864781793994508	1.51248633047702	1.63310442439636
Scer_11.192	1194.01620717652	1336.61480449775	1077.99397563536	1121.17320595332	1055.22468223734	1099.0778385562	858.363359063204	949.062784082589	1086.44085715028	0.102654431706257	0.19857776553305	0.0530603368937301	0.16376513502507	FALSE	0.151969000349731	0.0548708376959789	0.718050116056478	0.896141071512536	FALSE	1.15065392887382	1.19181119392819	-0.250435711193892	-0.43254361314409
Scer_11.193	11651.98827255	11172.9958998491	10083.194019027	9578.28545988849	15952.6971475204	16949.5262597709	17307.0360822089	16252.7001774143	13618.5529147786	0.0742672607616442	0.208610098921682	0.00497094422925281	0.0275429317347265	FALSE	0.105031238921111	-0.232508994801991	0.0268485439489861	0.197746499832061	FALSE	1.16089042569	0.980408270925719	1.13262649411609	1.18801569842202
Scer_11.194	33.2714628516602	22.3897298766666	58.857516623475	66.4626159479853	66.8257162536168	38.053611518239	118.499720366248	60.43560181658	58.0994969068088	0.283847851488271	-0.817520406796706	0.00397503700689657	0.0227424248427361	TRUE	0.334351790503091	0.0775390138644192	0.816609101828583	0.940344034263016	FALSE	0.448552353254325	0.588429922971291	0.33855846773861	0.257591651533591
Scer_11.195	3637.85881728072	4153.03454642541	3513.4225688932	3639.08384859815	10288.052130208	11324.3070982806	13745.9675624847	12360.199749302	7832.74079018411	0.100577278499151	0.104176467435478	0.300302313053017	0.518247087988413	FALSE	0.140863106389627	-0.364738612126955	0.00961677587569082	0.109434157601196	FALSE	1.08924112301819	0.827870713446982	3.20982157048754	3.6219032054547
Scer_11.197	410.526920669679	294.190636751549	319.209234300288	245.400428115638	275.073297136981	317.859578564114	214.211032969755	342.468410293953	302.367442350245	0.234300975773182	0.247387935571613	0.291034312217522	0.509321066499304	FALSE	0.305773258564855	-0.12880278027099	0.673582577621854	0.876584466868625	FALSE	1.24771128273667	1.06500765426321	0.715413987930335	0.699160165239677
Scer_11.198	596.203148841847	532.667294507672	441.696498624817	371.67939841681	553.254767122967	364.866981027821	607.690873673065	434.240990830241	487.787494130655	0.159153416352506	0.413960151418665	0.00929488524982316	0.0445310394703777	FALSE	0.226254211018449	-0.556537811117706	0.0139018392374291	0.135932423750465	FALSE	1.38740653726858	0.881286476550908	1.3859455136557	1.48483423220569
Scer_11.199	108.937209014307	54.6725962104649	165.967591920249	189.674080897712	0	17.907581890936	0	6.71506686850888	67.9842658502722	0.32371376205911	-0.226059961932998	0.484969044763282	0.681842130799818	FALSE	0.294768473095445	-0.255203800626767	0.386612396932581	0.704159150896475	FALSE	0.46155516242431	2.45073467452529	2.15939151884509	2.39109507925295
Scer_11.200	198.018867617139	211.921396739612	229.067091723795	177.40405949193	348.115359088608	226.083221373067	319.037708678359	409.619078979042	264.908347961444	0.223292557310614	-0.0371345035155199	0.867917513706668	0.936888355861802	FALSE	0.295299271810411	-0.241197125521962	0.414049157708015	0.727600557879722	FALSE	1.00851376381046	0.788313889751343	29.0569256115572	33.9074283032832
Scer_11.201	213.044689550147	210.35932256217	312.316011632674	251.535438818529	132.097346082731	82.8225662455789	124.576629102978	261.887607871847	198.579951483332	0.26423962052415	-0.364183220609624	0.1681319974384	0.357317796656626	FALSE	0.32772666568966	-0.369907661088785	0.259021095574088	0.600025055536288	FALSE	0.751355089507698	0.557264107815811	-1.04534173973039	-1.36394956250712
Scer_11.202	382.621822794093	370.7322714462	567.365250334399	548.572207016832	293.722334231013	217.129430427599	455.768155254799	425.287568338896	407.649879980479	0.158147399014259	-0.540290469323776	0.000634613081958869	0.00519599441285521	FALSE	0.230048748133981	-0.228683894693432	0.320190195359569	0.652313837605012	FALSE	0.675377201539297	0.580294136716456	-0.386604989786049	-0.592095650300873
Scer_11.203	1264.8522248607	1296.52156727674	1304.40982787161	1302.66727258051	1165.56481837704	1320.68416445653	1915.74547925434	1701.15027335558	1408.94945350413	0.114119909218049	-0.0398656508569254	0.726840638211818	0.849259844338661	FALSE	0.163608738881251	-0.489224450316795	0.00278785915675735	0.0522665991496203	FALSE	0.982476243395273	0.687484978260992	-20.1953648990716	-23.8023823592602
Scer_11.204	416.966558640968	361.88051777403	411.472368466816	365.033136822011	511.294433661394	452.166442746134	556.037149410855	454.386191435768	441.154599869747	0.138984760640463	-0.00238135183900659	0.986329789717176	0.994660648132213	FALSE	0.201280844472031	-0.0594012230455502	0.767905171335371	0.91950006923953	FALSE	1.00301164571857	0.953567944754187	16.8106764631527	19.5582739319095
Scer_11.206	768.46346457383	747.192148209687	110.291562681827	65.4401141641701	483.320878020345	655.865186755531	157.999627154997	167.876671712722	394.556206659139	0.223100980807656	2.53833921974873	5.41075102069381e-30	1.75346981292056e-27	TRUE	0.29542047810749	-0.609097573549921	0.0392268997951037	0.238010132039609	FALSE	8.58168518428714	3.48812706435253	0.418800091881203	0.35161223186629
Scer_11.207	217.337781531006	294.190636751549	332.465431738008	409.000713526063	309.263198476041	313.38268309138	322.076163046725	418.572501470387	327.036138703895	0.169406812272857	-0.487050700757025	0.0040398130681388	0.0230548828806865	FALSE	0.240320031922968	0.238233047978435	0.321531393611143	0.653546353745303	FALSE	0.690305438910304	0.840891262136199	0.532425658929008	0.48474938940291
Scer_11.208	317.688806583594	295.23201953651	347.312372868253	359.409377011028	362.102136909133	335.76716045505	475.518108649173	499.153303892494	374.022910738155	0.151805239700512	-0.21115124195138	0.164245096530722	0.351735482219472	FALSE	0.218278552744408	-0.245475734279985	0.260759207156894	0.601994114002203	FALSE	0.867460730470447	0.716295761442469	-1.34667538068305	-1.71702770740842
Scer_11.209	489.949122315577	415.511731199533	459.724927140116	376.791907335886	651.162211866638	449.927995009767	534.767968832297	472.293036418458	481.266112514784	0.148147206879125	0.108408991077751	0.464311808131554	0.665166616196041	FALSE	0.212007873900566	0.017246033570363	0.935166638449122	0.978802347862139	FALSE	1.08231956206856	1.09327729287798	-0.127339696095435	-0.288309758210735
Scer_11.20	84.7885666219728	112.469340775814	91.7328862690196	118.098956030651	73.0420619516277	69.391879827377	92.6728582351424	120.87120363316	95.3834691680955	0.236265931044097	-0.126120025067097	0.593476191270827	0.760643245333505	FALSE	0.315821976143231	-0.348873258055736	0.269310573768891	0.609499397252102	FALSE	0.940360361296792	0.668552373484247	-5.54784026562766	-6.63960953169855
Scer_11.210	1453.2116355209	1341.30102703007	1540.90039016053	1469.33506334238	1592.93858511528	1524.38290846593	1926.38006954362	2267.45424593317	1639.48799063898	0.11762697711874	-0.114876679926493	0.328758065352593	0.546564801210962	FALSE	0.167283056699333	-0.297731699523565	0.0751074104949457	0.337388437045117	FALSE	0.928360703012782	0.743371789936066	-2.9894966838531	-3.64195151045219
Scer_11.211	483.509484344288	466.018796270153	428.440301187097	487.73335087983	254.870173618445	192.506505327562	250.672485390139	176.830094204067	342.572648902698	0.194080979652446	0.0602582814356137	0.756195892287252	0.869566894240679	FALSE	0.272598104741109	-0.0230483522625896	0.932618618587609	0.977539818763046	FALSE	1.03636675396458	1.04638034937998	-0.269191988694763	-0.454520686942836
Scer_11.213	1716.16351934854	2052.5654691586	1862.23061605085	2048.58232387367	2811.34234192541	2695.09107458587	3005.03137031331	2542.77198754203	2341.72233784978	0.130656739012324	-0.0540879225196357	0.678896345166736	0.820498859355749	FALSE	0.183003908500085	0.0439129436781524	0.810364122151387	0.936957701886046	FALSE	0.963678234721488	0.992544348992744	0.797729082622344	0.795610268982974
Scer_11.214	292.466891196045	342.094244859766	408.290881081764	455.013293797745	262.640605740959	277.567519309508	215.730260153938	183.545161072576	304.668607151538	0.17402701752645	-0.350556508153032	0.0439696738683999	0.143002872617623	FALSE	0.250996953988816	0.684951598511111	0.0063541356263457	0.0863135129842229	TRUE	0.735344285643899	1.35208932737391	1.98124554760791	2.18235818267807
Scer_11.215	1313.14950964536	1055.44145255821	803.855812623317	773.522599456167	1109.61770709494	1031.92440646519	999.651487192192	765.517623010013	981.585074755674	0.127970268690308	0.546660177085384	1.93923308072285e-05	0.000272393203939305	FALSE	0.183667844021929	-0.253794826272296	0.167028772341334	0.497616885826499	FALSE	1.50128191317676	1.21310133960775	0.524560742271373	0.475533922538666
Scer_11.216	530.733496133741	520.691392480618	632.585741727979	635.996109533028	287.505988533002	205.937191745764	252.191712574322	192.498583563921	407.267527036547	0.174135214555332	-0.210084361822454	0.227646390042863	0.436715294555802	FALSE	0.25218385475262	0.29825273239261	0.23693610189257	0.57895723224149	FALSE	0.828953948553252	1.10938735835837	1.55337469733479	1.68101407256092
Scer_11.21	760.413917109718	820.609634549454	933.23629961546	914.116594730751	949.54680537116	767.78757357388	1098.40125416407	1437.0243098609	960.142048621924	0.160291932256723	-0.232580244358552	0.146785678735357	0.325656051062256	FALSE	0.223245305058544	-0.293649621181019	0.188386419065967	0.525974882032179	FALSE	0.855909905786014	0.677462963359459	-1.50273152094238	-1.89988154453402
Scer_11.220	2544.7302716544	2913.26834092906	2932.27087322358	2988.77271409171	4889.15589148554	5560.30417713562	4619.96986709948	5788.38764065466	4029.60747203426	0.0952257244170428	-0.120715784264324	0.204912107549986	0.408336973208735	FALSE	0.134572157797034	0.13220605889022	0.325894149633856	0.656465927339002	FALSE	0.921809934711787	1.00394861650553	1.04840363652916	1.08933023396121
Scer_11.221	752.364369645607	871.116699620074	671.29383824612	756.140069131309	519.064865783907	814.794976037587	507.421879517009	443.194413321586	666.9238889129	0.178054251242031	0.194091219945388	0.275683244497613	0.491730561442426	FALSE	0.247382061096787	0.229107070597305	0.354380268550936	0.678603852614803	FALSE	1.13724622530712	1.40272907459341	-1.63136879231224	-2.05060819090792
Scer_11.222	729.289000248488	754.481827704416	992.093816238935	1041.41806681574	761.502348006331	479.027815582538	648.710007645997	559.588905709074	745.763973493939	0.178152823227426	-0.381079136482843	0.0324310101048772	0.112923632268479	FALSE	0.247247240424422	0.36872686702236	0.135875258419347	0.448665245595762	FALSE	0.72979216308318	1.02665283982136	1.08350545028264	1.13045967189442
Scer_11.22	412.673466660108	334.283873972557	390.792700463974	402.354451931265	386.967519701176	369.343876500555	452.729700886433	510.345082006675	407.436334015343	0.166761800490252	-0.0997522825515298	0.549725000963744	0.731837537961416	FALSE	0.23570940739681	-0.224231479223617	0.341449695657489	0.670630852466678	FALSE	0.94183721288522	0.785531796536678	-3.02842030330198	-3.68755902810075
Scer_11.223	28.9783708708008	44.7794597533332	8.48396636014054	18.4050321086728	1.55408642450272	2.238447736367	10.6345902892786	0	14.384244192887	0.320679937152615	0.31483831167712	0.326206456203333	0.544364488633426	FALSE	0.2812198916939	-0.540592158279859	0.0545666067155507	0.283583842690096	FALSE	2.68054913150543	0.411921180008038	1.89949671753401	2.08657158155684
Scer_11.224	603.179423310743	664.402216805269	595.468388902364	729.043771860208	1117.38813921745	1522.14446072956	1191.07411239921	1513.12840103734	991.978614282767	0.121743990012465	-0.0606513169122108	0.618351991092742	0.778800843233085	FALSE	0.172181889631629	0.0266201965090707	0.877132657166131	0.959791643720678	FALSE	0.95705017099669	0.976094243159867	0.448828422464206	0.386796976666806
Scer_11.227	230.217057473584	229.104212691472	355.796339228394	331.801828848019	240.883395797921	284.282862518609	284.095483442158	266.364319117519	277.81818738971	0.172720346861977	-0.508472097947834	0.00324100647646364	0.0194246319467841	FALSE	0.246779892090041	0.391199983021046	0.112916760619133	0.406368078822867	FALSE	0.668490407767067	0.954133476047132	0.883417355070344	0.896012786870083
Scer_11.228	458.287568956739	522.25346665806	386.550717283904	286.811750360152	526.835297906421	440.974204064299	423.864384386963	440.95605769875	435.816680914411	0.182663441431258	0.4767445911597	0.00905523528868981	0.0437059601114741	FALSE	0.252958013592627	-0.281086162104595	0.266483602648993	0.60558076061211	FALSE	1.4555095852886	1.1189496746426	0.700576428976458	0.681774725719097
Scer_11.229	1123.71682598994	955.989396594415	1556.27757918828	1253.07593606548	1336.51432507234	1054.30888382886	1633.16922299636	1351.96679619312	1283.1273707411	0.0966006953947618	-0.420091694502132	1.36919425905762e-05	0.000203007658606027	FALSE	0.141621664507205	0.0972974190963839	0.492067886458849	0.779278385989471	FALSE	0.740371704588376	0.800975974815238	0.261735948042851	0.167577298489339
Scer_11.230	757.730734621681	758.647358844261	801.204573135773	915.650347406474	520.61895220841	747.641543946577	612.248555225613	483.48481453264	699.653359990179	0.180728923423206	-0.131098419572267	0.468214618943259	0.668225771042959	FALSE	0.250184404514832	0.282884476235342	0.258179748853575	0.599440598894201	FALSE	0.883298161748709	1.15731000000006	2.17733453877288	2.41211924426155
Scer_11.231	393.891189243848	473.308475764882	353.14509974085	311.351793171716	317.033630598554	324.574921773215	296.249300915619	384.997167127843	356.818947292066	0.180465335487237	0.318897908621161	0.0772136961173651	0.214299685670944	FALSE	0.253440083631612	-0.359328254720868	0.156248122338028	0.484219761644557	FALSE	1.30458860778302	0.941900885488838	1.22511464892812	1.29638576298944
Scer_11.232	152.404765320508	160.37294888403	111.352058476845	108.385189084407	209.801667307867	114.160834554717	116.980493182065	147.731471107195	140.148678489704	0.249653347820618	0.384919466579434	0.123118370829268	0.292005948839194	FALSE	0.318709721588145	-0.0606867717079218	0.848984780120455	0.952171620726396	FALSE	1.42149871700955	1.22298784223665	0.427665080908674	0.361999501838851
Scer_11.23	1321.19905710948	1514.69126072612	1415.76188634845	1703.99922272796	996.169398106241	1264.72297104735	1013.32453184984	987.114829670806	1277.12289469828	0.119923267702226	-0.119660406338999	0.318372427934221	0.536230335518845	FALSE	0.173496267645401	0.265373102602709	0.126125460610694	0.430603160175434	FALSE	0.90903796179233	1.13013284970826	2.28276412045681	2.53565301566854
Scer_11.233	430.382471081153	466.539487662634	313.9067553252	296.525517306396	609.201878405065	700.634141482871	434.498974676242	684.936820587906	492.078255815933	0.182829180386197	0.472601008391706	0.0097398189802456	0.0461268880097853	FALSE	0.250912580363688	-0.194190536635145	0.438968031556091	0.742605094247476	FALSE	1.46855506151015	1.16993407871167	0.591579508332359	0.554061037930023
Scer_11.234	214.117962545362	228.062829906511	255.049238701725	196.32034249251	170.949506695299	174.598923436626	124.576629102978	156.684893598541	190.045040809944	0.212558361223745	0.0155213861086123	0.941788800000204	0.972494960487662	FALSE	0.292008022200998	0.228422017899477	0.434070195381757	0.740910448471285	FALSE	0.979687430091774	1.22775653874151	10.9986102974119	12.7481695792867
Scer_11.235	1037.31834987515	931.516901147826	1575.3665034986	1273.52597174178	2018.75826542903	2153.38672238505	3129.60799941629	2323.41313650407	1805.36173124972	0.135124447798899	-0.50816704175965	0.000169415827111192	0.00171955169486236	FALSE	0.188646867768895	0.136843701073833	0.468209068498334	0.763240958995831	FALSE	0.691196340962593	0.765150131217793	0.275222071873207	0.183379236729217
Scer_11.237	1816.51454440113	1965.08931522185	2034.0309348437	2347.6640956396	1754.56357326357	1817.61956193	1971.9568850691	1875.74201193682	1947.89761528822	0.102164872159156	-0.203819756380332	0.0460419869508934	0.147731608766763	FALSE	0.147378475340135	0.0903678833037244	0.539764730417589	0.804651443394712	FALSE	0.863077132520867	0.928413271813319	0.495567425529818	0.441561922408576
Scer_11.238	669.185712516456	522.25346665806	681.898796196296	533.234680259605	696.230718177217	738.68775300111	786.959681406619	736.418999913141	670.608726016063	0.152221071732001	-0.0325755714280399	0.830545714568826	0.915845022026321	FALSE	0.21474048498501	-0.0452085157751542	0.833256941648994	0.947259126599802	FALSE	0.980516696777038	0.941969661983958	-2.03839256509048	-2.52752539858819
Scer_11.239	411.063557167286	457.167042597983	476.692859860397	564.932235557875	309.263198476041	385.013010655124	388.922159150762	521.536860120857	439.32386544829	0.146068538819275	-0.249691566115063	0.0873743390087511	0.232912676899356	FALSE	0.213502852338455	-0.130058104097463	0.54241619738143	0.806339705206245	FALSE	0.833694300650377	0.76281675251487	-0.488480353668003	-0.711464879627102
Scer_11.240	150.258219330078	174.431616481007	171.270070895337	160.53278005898	66.8257162536168	47.007402463707	91.1536310509598	114.156136764651	121.954446662292	0.234598387115791	-0.0910423653942532	0.697958651101071	0.831793643300646	FALSE	0.318328275808017	-0.610536970957859	0.0551176484277607	0.285792881047715	FALSE	0.978626940475916	0.556605341245674	-26.118956111232	-30.7431626509364
Scer_11.241	912.282045932619	1113.75888851604	939.599274385565	932.521626839424	491.091310142858	467.835576900703	545.402559121576	590.925884428782	749.177145783446	0.136233848322062	0.0989940282927062	0.467441728777558	0.667752872627135	FALSE	0.199982396032855	-0.328623995210902	0.100328195913694	0.380929423785239	FALSE	1.08217303705437	0.8440190628197	3.14737059170724	3.54872825006203
Scer_11.24	861.838215157521	1005.45507888007	906.723904740021	938.656637542315	1832.2678944887	1734.79699568442	2043.36056272568	2240.59397845913	1445.46165845973	0.112104461580766	0.00188833038323576	0.986560763134988	0.994672484965209	FALSE	0.158544365060774	-0.24720101074224	0.118951085385344	0.418605956430527	FALSE	1.01186794989086	0.832696089510097	16.5183362130807	19.2157335077833
Scer_11.242	1371.10625138697	1398.05638881046	1781.10268773201	1524.03890877649	2631.0683166831	2397.37752564906	4531.85469041688	4919.90565899418	2569.31380355614	0.111253894252109	-0.268963618462168	0.015624705427753	0.0656382301164033	FALSE	0.156521694901472	-0.6176058912601	7.95284937233493e-05	0.00440025336613214	TRUE	0.8378838471779	0.532061075963436	-2.56745811794944	-3.14744119472716
Scer_11.243	530.733496133741	554.015641599378	621.450535880295	638.552363992566	492.645396567361	615.573127500925	771.767409564793	707.320376816269	616.507293506916	0.144146180249397	-0.216279066236121	0.133506980932341	0.306066549931335	FALSE	0.206149673246011	-0.19974385122818	0.332581935452334	0.663038566196093	FALSE	0.861020333769723	0.749427523336584	-0.927633946431754	-1.22602918572171
Scer_11.244	801.73492742549	567.553617803874	776.813169850368	792.950133348655	1334.96023864783	1258.00762783825	1043.70907553349	825.953224826593	925.210251909319	0.15271563088666	-0.174995631772956	0.251839809098427	0.464098171847327	FALSE	0.21328575069072	0.620617485306563	0.0036166765950879	0.0611781151978372	TRUE	0.8723711220135	1.3866574774008	3.39413598947402	3.83786778520944
Scer_11.245	132.549214909033	167.662628378759	102.868092116704	86.4014007323808	142.97595105425	205.937191745764	118.499720366248	239.504051643484	149.549781368328	0.251143885437642	0.41453020621029	0.0988266991486012	0.253606750021043	FALSE	0.318569465922835	-0.307778866091148	0.33398015856746	0.664266912699619	FALSE	1.58308007646135	0.974678179120995	1.05583256009229	1.09803483973305
Scer_11.247	507.658126736622	485.805069184417	430.031044879624	423.826989391383	405.616556795209	190.268057591195	480.075790201721	452.147835812932	421.928683824138	0.218900309181804	0.104204775225193	0.634047599380281	0.788520813951159	FALSE	0.292122558564306	-0.664116728334515	0.023000993069975	0.182581518220561	TRUE	1.16330800677224	0.639594409900882	3.95450454466121	4.49446188237365
Scer_11.248	1292.22068623867	1243.41104524372	1149.57744179904	1041.92931770765	756.840088732823	1011.77837683788	762.652046459697	734.180644290305	999.073705913723	0.150403766891706	0.205164835778114	0.172538067067078	0.36392617865334	FALSE	0.213013461739301	0.0189943280086042	0.928947114236443	0.977524672512757	FALSE	1.1569550335403	1.18145269261323	-0.143720190049811	-0.307503082924475
Scer_11.249	207.678324574073	196.300654965193	231.18808331383	172.291550572854	208.247580883364	308.905787618646	332.710753336003	349.183477162462	250.813276553303	0.220359957042348	-0.0537058324510902	0.807448723992788	0.900982503874884	FALSE	0.293160716187939	-0.284870967397435	0.331188444715373	0.661988102577511	FALSE	1.00123453843098	0.75876079392821	224.75899973463	263.215132103826
Scer_11.250	386.914914774952	429.049707404029	397.155675234079	382.926918038777	309.263198476041	349.197846873252	449.691246518068	503.630015138166	400.97869030717	0.150404152560241	0.0310608544528238	0.836387917339777	0.919179342412362	FALSE	0.218051985888736	-0.529030359287012	0.01525928016948	0.142158838047086	FALSE	1.0459388408027	0.691026252736726	9.22839436683346	10.673975158553
Scer_11.251	186.212864669776	138.503910399844	177.102797767934	171.780299680947	172.503593119802	71.6303275637439	164.076535891728	257.410896626174	167.402653214993	0.271203022368117	-0.194739981447833	0.472720430511219	0.67183855251154	FALSE	0.329416531177571	-0.437588086427148	0.184054853712034	0.52060902200218	FALSE	0.930930294845721	0.580215887659945	-6.60581757120656	-7.87926091353734
Scer_11.25	869.887762621633	1050.23453863341	729.621106972087	735.690033455006	396.292038248193	617.811575237292	638.075417356718	501.39165951533	692.375516504958	0.192590450954739	0.313414613762363	0.103659981112233	0.260990751557271	FALSE	0.263919014752893	-0.469761096325161	0.0750851075515189	0.337388437045117	FALSE	1.31017370617226	0.890077086898117	1.431030953939	1.53766166815661
Scer_11.252	1738.70225224805	1640.17788631395	1610.89311263169	1743.87679229675	3726.69924595751	3185.31112885024	3249.62694696672	3086.69240389125	2497.74747114452	0.106449556469113	0.00614559650194027	0.95396172443821	0.978328287472007	FALSE	0.150239757974521	0.120934118009488	0.42085381571282	0.730412595390025	FALSE	1.0071847100119	1.09084140976292	-11.1454190990673	-13.1983951495319
Scer_11.253	804.954746411134	762.812889984105	741.816808614789	646.732378263087	632.513174772606	819.271871510321	750.498228986235	624.501218771326	722.887664664201	0.164926297574802	0.159605402915156	0.333175363491421	0.549688188881774	FALSE	0.230687794902534	-0.0802187762576517	0.728037399026768	0.898502641137017	FALSE	1.12897596660111	1.05580350969653	0.55237283776061	0.508121864097771
Scer_11.254	450.774657990235	460.291190952866	241.262793366497	253.580442386159	411.83290249322	463.358681427969	205.095669864659	241.74240726632	340.992343218491	0.156195984494128	0.837105052772953	8.35334407967271e-08	2.08236934557555e-06	TRUE	0.227376215768872	0.124780989709314	0.583151999851584	0.822175457839228	FALSE	1.83942380006183	1.95649193015119	-0.10123952351195	-0.257727708067755
Scer_11.257	639.670705148048	510.798256023486	562.062771359311	461.659555392544	1146.915781283	1253.53073236552	875.074858089214	935.632650345571	798.168163750837	0.155879856206233	0.160880219440125	0.30203543118285	0.520051139004398	FALSE	0.216715184846149	0.243364286090266	0.261450951278434	0.602647548694989	FALSE	1.12368876046786	1.32551557161853	-1.41647405127923	-1.7988120878472
Scer_11.258	297.83325617212	241.600806111007	241.793041264005	245.911679007545	295.276420655516	210.414087218498	199.018761127929	235.027340397811	245.859423994304	0.203695523253938	0.13442406472115	0.509301025838341	0.700423993400592	FALSE	0.279762563103103	0.0748585325429587	0.789023546763845	0.928612148292494	FALSE	1.10584989230886	1.16468233158971	-0.515177922485266	-0.742746909876272
Scer_11.259	690.114535923146	842.47867303364	785.827384108018	814.422670808773	915.3569040321	723.01861884654	796.075044511715	893.103893511682	807.549715596952	0.160052758964771	-0.0594978791439766	0.710087061106381	0.838830860918621	FALSE	0.223903080923721	0.0244040794238512	0.913207295264844	0.970866032715123	FALSE	0.957747482504523	0.969941990163379	0.293068828623041	0.204290608409507
Scer_11.260	105.180753531055	108.303809635969	100.747100526669	85.3788989485657	43.5144198860761	172.360475700259	39.4999067887492	51.4821793252348	88.3084430428221	0.298972643483039	0.316621109842336	0.289585947884734	0.508259746829028	FALSE	0.331286479291241	0.448729393950467	0.175575125552937	0.508349932759207	FALSE	1.14620396828079	2.3577949223459	-5.28575829824515	-6.33252329146679
Scer_11.26	473.850027387354	571.719148943719	1052.54207655494	1187.63582190131	83.9206669231467	73.8687753001109	703.402186276573	772.232689878522	614.896424145708	0.14112232943664	-1.12188531845973	1.86908798876462e-15	1.57038003796761e-13	TRUE	0.231347101295597	-1.92121195099848	1.00277353976208e-16	1.51652784996686e-13	TRUE	0.466972825785925	0.107534668716967	-1.92841525649643	-2.39866297228602
Scer_11.265	478.679755865821	532.146603115192	502.675006838327	650.822385398348	205.139408034359	190.268057591195	276.499347521245	235.027340397811	383.907238095287	0.181547316725494	-0.168994916117145	0.351926612467615	0.568622165514803	FALSE	0.260382173102034	-0.209697415697493	0.420620765823508	0.730412595390025	FALSE	0.876421519688964	0.77343770572228	-0.947644722709106	-1.2494761787083
Scer_11.266	181.383136191309	258.262930670387	191.94973889818	250.512937034714	205.139408034359	376.059219709656	123.057401918796	322.323209688426	238.585997768228	0.22636516823165	0.0288930144528263	0.898434698364588	0.951271464756157	FALSE	0.299470514730099	0.340568271270853	0.255440170175056	0.596638438419408	FALSE	0.993648599478473	1.30426504333997	42.6908378156932	49.8825328869092
Scer_11.269	611.228970774855	692.519551999222	617.208552700225	585.893522126085	747.515570185806	476.789367846171	806.709634800994	714.035443684778	656.487576764767	0.182089149933564	0.0795548949464466	0.662183293053905	0.808919117012807	FALSE	0.250711538140105	-0.359212196037936	0.15192332019965	0.477668817564665	FALSE	1.08358630887858	0.805197240559654	3.69903187035804	4.1951198718674
Scer_11.270	13.4159124401856	19.2655815217829	47.1920628782818	82.8226444890278	1.55408642450272	6.715343209101	22.7884077627399	35.8136899653807	28.6959660863753	0.31587584084548	-1.32875565840189	2.5926918247293e-05	0.00035009055978562	TRUE	0.337022329200928	-0.713210524391294	0.034326824697243	0.224229685553354	FALSE	0.25708177836508	0.155521868976607	-0.370010523451996	-0.572651610231762
Scer_11.271	687.431353435109	730.009332257827	749.770527077421	693.256209426677	853.193447051991	817.033423773954	782.401999854071	1009.49838589917	790.324334847027	0.147200984842395	-0.031632726653819	0.82984933676891	0.915619270651883	FALSE	0.207798011797733	-0.0535059424027441	0.796800413827063	0.930399142191751	FALSE	0.982281456316311	0.93213593131323	-2.93103250054937	-3.57344795632265
Scer_11.27	582.787236401661	515.484478555812	681.898796196296	659.002399668869	245.545655071429	423.066622173363	376.7683416773	445.432768944423	491.248287336144	0.202964563805282	-0.245452981461518	0.226532597817357	0.435595640012191	FALSE	0.276869610275335	-0.0807218530635103	0.770629278196349	0.920320272235042	FALSE	0.8191897572971	0.813424895332159	-0.0354099885055197	-0.180594036479334
Scer_11.273	200.702050105176	298.876859283875	202.554696848355	247.956682575176	76.1502348006331	85.0610139819459	83.5574951300464	53.7205349480711	156.07244595916	0.243951514292698	0.163657031076293	0.502310456252314	0.694811750005107	FALSE	0.322164777329974	-0.0539889972980558	0.866912182701011	0.956655953395169	FALSE	1.1086739608383	1.17308041408271	-0.547362284977444	-0.780457916744418
Scer_11.274	1323.88223959751	1260.0731698031	882.862749352125	983.646716030182	1665.98064706691	1302.77658256559	1380.97751042204	1334.05995121043	1266.78244575599	0.136423138868214	0.430877310688549	0.00158643832929782	0.0108726143504898	FALSE	0.192192011342115	-0.285175300536492	0.137860890649154	0.453208216121859	FALSE	1.38417258777932	1.09341541550297	0.725298353910612	0.710741857853911
Scer_11.275	164.747404765479	155.686726351705	188.238003615618	229.551650466503	160.07090172378	136.545311918387	127.615083471344	226.073917906466	173.56612502741	0.236504960985497	-0.292500600001312	0.21617505864852	0.423117446543717	FALSE	0.310443080132603	0.05670983543138	0.855053928135141	0.953164538562441	FALSE	0.767531212827318	0.839090618784512	0.336914600637402	0.255665502349836
Scer_11.276	93.911387081299	116.634871915658	109.761314784318	130.368977436433	105.677876866185	51.484297936441	69.8844504724025	163.39996046705	105.140392119973	0.288499172051949	-0.182834271517817	0.526248691699083	0.714493086388447	FALSE	0.333176906055312	-0.217502950376385	0.51387541969582	0.791688292692661	FALSE	0.877311004970252	0.675086208973165	-2.00178543237054	-2.48463215085771
Scer_11.277	409.990284172071	450.398054495735	474.041620372853	485.6883473122	186.490370940326	136.545311918387	211.17257860139	302.1780090829	332.063072111983	0.19938294939333	-0.163641310194558	0.411795100557488	0.617216508499941	FALSE	0.279059957081847	-0.43977724957302	0.115043347470044	0.410662208868285	FALSE	0.896597761745043	0.629989914695319	-3.23325857287027	-3.92757177939965
Scer_11.278	246.852788899415	253.05601674558	226.94610013376	202.455353195401	115.002395413201	53.722745672808	91.1536310509598	134.301337370178	165.436296060163	0.25638753699994	0.127159512742862	0.619918367495359	0.779753155898653	FALSE	0.326257777556601	-0.450922432461999	0.166939532343206	0.497616885826499	FALSE	1.16381764459776	0.749487380512543	2.90082407980141	3.25984518748599
Scer_11.279	327.348263540528	390.518544360464	607.133842647558	528.633422232437	293.722334231013	351.436294609619	633.51773580417	776.709401124194	488.627479818748	0.169715766147218	-0.653377898875253	0.000118196846653874	0.0012831713257899	TRUE	0.23916717074563	-0.435479689684133	0.0686346542342316	0.321025919539475	FALSE	0.632378174592211	0.457870042271892	-0.704614811454228	-0.964713581508342
Scer_11.280	879.547219578566	873.199465189997	953.915967618302	678.941184453265	1577.39772087026	1569.15186319327	1671.14990260093	1745.91738581231	1243.65258866461	0.150773300665608	0.0845478025387995	0.574960405721337	0.749643190372451	FALSE	0.209363708377913	-0.182558481437738	0.383225763679047	0.700919277755971	FALSE	1.07337822192411	0.920856530453121	2.16438345486962	2.3969442221015
Scer_11.281	755.047552133644	686.271255289455	851.047875501598	717.285001346333	1164.01073195253	1076.69336119253	1105.99739008498	1347.49008494745	962.980406556065	0.148253207025668	-0.121006265923019	0.414378048775912	0.619654979332997	FALSE	0.207407337187282	-0.00141970121019432	0.994538530573187	0.998237757471465	FALSE	0.919064927971212	0.913308426279684	-0.0744459920705653	-0.226333236654705
Scer_11.282	927.307867865627	849.768352528369	800.674325238264	677.407431777542	1232.39053463065	1202.04643442908	932.805491088155	812.523091089575	929.365441080908	0.113796613698178	0.264560489068008	0.0200797794193816	0.0788079232056527	FALSE	0.164774938061097	0.210725530384338	0.200943254635678	0.537983600168996	FALSE	1.20214870608738	1.39460408190918	-0.806580739479365	-1.08418892649948
Scer_11.28	320.371989071632	371.773654231161	232.778827006356	228.01789779078	264.194692165462	286.521310254976	230.922531995765	190.260227941085	265.605141307152	0.183460282370815	0.526601313696737	0.00409974617727151	0.0233675231234684	FALSE	0.259433487826506	-0.140389715147315	0.588411414810813	0.825193385536463	FALSE	1.50097565894883	1.30681793473273	0.341085890843976	0.260553079466436
Scer_11.286	397.111008229493	463.41533930775	325.572209070393	373.72440198444	152.300469601266	194.744953063929	192.941852391198	181.30680544974	285.139629887276	0.17239041819146	0.26488465433793	0.124406164171952	0.29366845309477	FALSE	0.254288024426716	-0.377881175019787	0.137269582009201	0.452610533121908	FALSE	1.23023063932803	0.927506109329579	1.36320122333537	1.45818433076086
Scer_11.287	1441.94226907115	1528.22923693061	1159.1219039542	1319.02730112155	772.38095297785	857.32548302856	884.19022119431	911.010738494372	1109.15351334658	0.103159363646485	0.251087890103293	0.014933795353492	0.0634406643434392	FALSE	0.154509791484238	-0.387207430182006	0.0122092449792349	0.126499889931706	FALSE	1.19846417469293	0.90786413803556	1.53391553261921	1.65821341294194
Scer_11.289	354.180088420899	431.132472973952	478.283603552923	556.752221287353	407.170643219712	299.951996673178	577.306329989412	501.39165951533	450.771126954095	0.190845570108741	-0.377586535448111	0.0478731701104147	0.151888512441225	FALSE	0.262804947964721	-0.204502398463099	0.436478955873853	0.741132119311253	FALSE	0.758962713973791	0.655852513180751	-0.529424668119933	-0.759440082612201
Scer_11.290	386.378278277345	275.445746622247	358.447578715938	276.075481630093	304.600939202532	452.166442746134	291.691619363071	355.898544030971	337.588078823541	0.228668402698658	0.067998496408757	0.766186136314641	0.875449872274359	FALSE	0.300209981912417	0.132987845912104	0.657778205733396	0.868372253537351	FALSE	1.04295825951413	1.16833005604541	-2.6987910718422	-3.30132642167449
Scer_11.291	566.151504975831	764.374964161547	619.859792187768	679.452435345172	273.519210712478	369.343876500555	322.076163046725	275.317741608864	483.761961067368	0.177766147514393	0.0407660496922742	0.818617076330462	0.908260819746332	FALSE	0.252262294413572	0.0107600661460315	0.965977126890755	0.989308854334844	FALSE	1.02400518963331	1.07598537051211	-2.08735001529249	-2.58488973946223
Scer_11.294	564.541595483009	546.205270712168	386.020469386395	333.846832415649	758.394175157326	548.419695409915	508.941106701192	514.821793252348	520.14886731475	0.158715102087737	0.574029325274256	0.000298350732855974	0.00277950159130915	FALSE	0.223675021493273	-0.204187643662268	0.361307562010344	0.682751008333234	FALSE	1.54223511513978	1.27621118077804	0.437033141312539	0.372976229755
Scer_11.295	312.32244160752	274.925055229766	389.732204668956	344.583101145708	119.664654686709	188.029609854828	86.5959494984118	51.4821793252348	220.916899502142	0.235891131960211	-0.075880612574868	0.747697850520126	0.864942668997912	FALSE	0.313854315908288	0.864244851558391	0.005893480559659	0.081829343752972	TRUE	0.799993543158414	2.21957447337364	4.57297648244831	5.21913677687601
Scer_11.296	257.048882353956	232.228361046356	208.917671618461	201.944102303494	245.545655071429	264.136832891306	227.884077627399	302.1780090829	242.485448999413	0.193057233759464	0.202348138037086	0.294580959996091	0.512321286446717	FALSE	0.267763530687185	-0.217113277306819	0.417457783154007	0.729464716896448	FALSE	1.19039268619577	0.961624828325051	1.22452471898282	1.29569453127017
Scer_11.297	829.103388803468	736.257628967594	869.606551914406	745.915051293158	822.111718561937	546.181247673548	1083.20898232224	1076.64905458426	838.629203015076	0.150230527455551	-0.0718739023723814	0.632348395842536	0.787746733833433	FALSE	0.212145221917102	-0.560591165604166	0.00822994246369381	0.100644875896978	FALSE	0.968970049433939	0.633680206125793	-13.4729709616763	-15.925630287346
Scer_11.302	64.9330162104982	46.341533930775	26.5123948754392	35.2763115416229	51.2848520085896	78.3456707728449	19.7499533943746	0	40.3054665917681	0.322464921258969	0.740952789971134	0.0215744296146552	0.0826018457060682	TRUE	0.313083667980141	0.626830347137382	0.0452720764029822	0.2560448063889	FALSE	1.78813287528988	6.29546102097988	-2.16572191296626	-2.67671952705437
Scer_11.307	30.0516438660157	33.3242491187596	47.1920628782818	37.8325660011608	24.8653827920435	111.92238681835	19.7499533943746	22.3835562283629	40.9152251371686	0.31544292694174	0.112502287916584	0.721354866493232	0.845462937039472	FALSE	0.322771379465677	0.695137805989138	0.03126733224636	0.213966646156464	FALSE	0.748342583087379	3.19444837240324	5.00633606987492	5.72691214082159
Scer_11.308	3113.02832262066	2457.14268111604	4081.31806712511	3283.76447872238	7871.44774010626	7545.80731929315	8091.40398295686	9360.80321470139	5725.58947583023	0.134544835674172	-0.388948385713464	0.00384206470831298	0.0220704020065379	FALSE	0.186720327387584	0.207926769254055	0.265462290459005	0.604685083678843	FALSE	0.756327528107509	0.883405260980808	0.556105385934446	0.512495359140696
Scer_11.309	1691.4782404586	1496.4670619893	1563.1708018559	1291.41975295854	3131.48414537297	3621.8084374418	2693.58979755586	3097.88418200543	2323.4128024548	0.140552099615262	0.146261929952611	0.298049949846833	0.516186293865155	FALSE	0.195295804634054	0.0817910679432471	0.675357870140574	0.876960119298163	FALSE	1.11673758588094	1.16604625357788	-0.391328488799322	-0.597630260587918
Scer_11.310	188.896047157813	241.080114718526	155.892881867582	158.999027383257	101.015617592677	64.914984354643	21.2691805785573	31.3369787197081	120.425604046595	0.252495620417238	0.556324678860094	0.0275733101590934	0.0996019969679991	FALSE	0.328982273995441	0.664642429883543	0.0433524232203281	0.253466422874521	FALSE	1.36431529031063	3.11401906296841	-2.65654074059999	-3.25182093490141
Scer_11.311	112.693664497559	85.3933883668214	142.106436532354	178.937812167653	209.801667307867	199.221848536663	268.903211600331	230.550629152138	178.451082270173	0.221507654178173	-0.584023987764266	0.00837449604451992	0.0415957955675665	FALSE	0.29464529521576	0.274266520509623	0.351938277201882	0.677133430987888	FALSE	0.618197821162878	0.819303365177553	0.58560725359142	0.547063237690587
Scer_11.312	313.932351100342	232.228361046356	650.614170243278	643.664872911642	819.003545712931	787.933603201183	1722.80362686314	1504.17497854599	834.294438703108	0.14294417233177	-1.19742144521442	5.43644965715764e-17	5.36199393359222e-15	TRUE	0.199067232453396	0.196605032217247	0.323333244843748	0.654411955594405	FALSE	0.422426901012754	0.498125094825502	0.191281640653458	0.0850246964144153
Scer_11.313	2218.45528110909	1710.99191569131	3403.66125410888	2942.76013382002	4590.77129798102	4640.30215748879	5087.89183982774	5663.03972577583	3782.23420072534	0.130682384335343	-0.657959647154545	4.78348404543514e-07	1.01414332309062e-05	TRUE	0.182040517377046	0.427050623777647	0.0189807030309854	0.162789129776145	FALSE	0.619219515546117	0.85864324927477	0.682029621117596	0.660043091335544
Scer_11.314	70.8360176841798	41.1346200059688	49.8433023658257	68.5076195156156	76.1502348006331	127.591520972919	80.5190407616811	13.4301337370178	66.0015612304801	0.31551287507976	0.166391876155389	0.597936999746305	0.764180328971545	FALSE	0.321423497261911	0.474916325459233	0.139530734824187	0.45561354640193	FALSE	0.946541810564056	2.15633002450545	14.9862726535684	17.4205865810966
Scer_11.315	311.785805109913	334.804565365037	132.561974377196	160.53278005898	13.9867778205244	13.430686418202	15.1922718418266	6.71506686850888	123.626240982523	0.263908991164295	0.913572616169518	0.000536783730787275	0.00455212670389134	TRUE	0.347052572720946	-0.717856200712667	0.0385989981613354	0.237058808283342	FALSE	2.20197865044033	1.24053975008039	0.726933761641031	0.71265809503801
Scer_11.316	226.460601990332	212.442088132092	139.985444942319	138.548991706954	51.2848520085896	73.8687753001109	71.4036776565851	102.96435865047	127.119848798432	0.235403660068251	0.459520328118496	0.0509319592628363	0.159254513559951	FALSE	0.31864752715922	-0.778758783941751	0.0145274195259943	0.13914236112425	TRUE	1.57369766457205	0.719364999262558	1.72643587258622	1.88379302057029
Scer_11.317	426.089379100294	451.439437280696	370.64328035864	393.151935876928	296.830507080019	176.837371172993	241.557122285043	268.602674740355	328.143963486871	0.209070924580275	0.163424248643154	0.434409158074306	0.637498549152494	FALSE	0.285380001957344	-0.245934459145099	0.388809207810272	0.705343466676813	FALSE	1.14871118141303	0.928609567918398	1.5342367151901	1.65858974844151
Scer_11.318	31.661553358838	32.8035577262789	32.3451217480358	37.8325660011608	1.55408642450272	6.715343209101	7.59613592091331	0	18.8135455486038	0.330804235041807	-0.00451387670424387	0.989113075375416	0.995696921006937	FALSE	0.298197309182762	-0.340915693256995	0.252932553772137	0.59305167775927	FALSE	0.919742030898661	1.07832515898828	1.9013532325595	2.08874689420732
Scer_11.319	562.395049492579	709.702367951082	436.394019649729	420.759484039937	211.355753732369	268.61372836404	235.480213548313	467.816325172786	414.064617743855	0.209310883968089	0.403970179260522	0.0536067352244959	0.164971595947673	FALSE	0.284805280632691	-0.813081266619166	0.00430548219351832	0.0688071354822353	TRUE	1.48353110716198	0.682907632869786	1.96696594007494	2.16562650505417
Scer_11.320	170.650406239161	220.252459019301	127.259495402108	98.6714221381627	248.653827920435	362.628533291454	208.134124233025	196.975294809594	204.153195381655	0.229161317475793	0.626650932175741	0.00624673865817793	0.0327646858868824	TRUE	0.300700966303935	-0.0174626860341479	0.953690272180765	0.983384719291848	FALSE	1.72696990567147	1.50767830663793	0.248545592249827	0.152121917074688
Scer_11.321	1113.5207325354	1057.52421812814	1096.02240415066	1000.00674457122	1920.85082068536	1743.75078662989	2158.82182872356	2059.28717300939	1518.7230885542	0.0913333386424443	0.0434212164853629	0.634491382228456	0.788520813951159	FALSE	0.13133062726236	-0.23783514071981	0.0701463034819264	0.323428637090955	FALSE	1.03577241736834	0.868809411136247	5.00118688911026	5.72087875143167
Scer_11.323	216.801145033399	372.294345623642	95.9748694490899	136.503988139324	9.3245185470163	42.530506990973	39.4999067887492	47.0054680795622	119.991843581469	0.266965579966061	0.823859580187418	0.00202859109773836	0.0133387214644042	TRUE	0.339821949472498	-1.2525251368341	0.00022796059162278	0.00953081112847628	TRUE	2.52740439435114	0.604020331522856	1.54373523572473	1.66971933888177
Scer_11.325	477.606482870606	478.515389689688	608.724586340084	613.501070289095	902.924212636078	825.987214719422	957.113126035077	843.860069809283	713.529019048667	0.124838499069349	-0.337049409111066	0.00693637517918954	0.0357211511781872	FALSE	0.178676844766875	0.272181849991825	0.127678891404434	0.431975488666604	FALSE	0.782457322876809	0.960009522530609	0.833634608759439	0.837681431433045
Scer_11.326	206.06841508125	186.407518508061	172.860814587864	165.134038086148	32.635814914557	40.292059254606	9.11536310509598	4.47671124567259	102.123841847907	0.251503282437107	0.414227345403342	0.0995568696131289	0.254472967568882	FALSE	0.339309569638783	0.743580668776594	0.0284190924458222	0.205314366921489	FALSE	1.16071359339397	5.06630328163516	-9.88745331122243	-11.724413600982
Scer_11.327	462.044024439991	439.984226646122	550.927565511627	527.099669556714	711.771582422244	749.879991682944	758.094364907149	821.47651358092	627.659742343464	0.129297427970114	-0.246703441399948	0.0563872690729307	0.170666470836482	FALSE	0.185372758137933	0.135143843443736	0.465978224816835	0.761853407565398	FALSE	0.836891064226864	0.925394485000458	0.564559324024525	0.522400993203055
Scer_11.328	398.184281224708	350.945998531937	495.781784170713	449.389533986762	209.801667307867	230.560116845801	229.403304811582	147.731471107195	313.974769748321	0.18779573648227	-0.252328037339106	0.179067973941359	0.372674953106398	FALSE	0.267246104965979	0.390509791286771	0.143950520502324	0.464511743612407	FALSE	0.792805980652013	1.16720759967465	1.66593329311832	1.8129010403296
Scer_11.329	480.289665358644	612.853768949687	511.158973198468	724.442513833039	164.733160997288	194.744953063929	142.80735531317	219.358851037957	381.298655219023	0.157149018200021	-0.13209155819089	0.40060025451766	0.607867342724623	FALSE	0.240401539989963	0.106094494507062	0.658979883098066	0.868372253537351	FALSE	0.884798737331984	0.992598176143869	0.939300227017247	0.961491771215775
Scer_11.330	565.614868478224	445.711831963409	594.938141004856	508.183386556133	1041.23790441682	1446.03723769308	1382.49673760622	2160.01317603702	1018.02916046947	0.206942817422148	-0.172996019097283	0.403177130454755	0.609615296899338	FALSE	0.275489244929343	-0.260993593142422	0.343444083553758	0.671893996327346	FALSE	0.916861663478176	0.702206344203956	-3.07296513690288	-3.73975302530273
Scer_11.331	770.610010564259	695.643700354106	983.079601981285	848.676480566581	1162.45664552803	1255.76918010189	1312.61228713382	1452.69279922076	1060.19258818134	0.133079859605041	-0.30804069921921	0.0206290478851367	0.0802746705504631	FALSE	0.187818906087243	0.115360276076748	0.539076475459856	0.804271611036293	FALSE	0.800572277396899	0.874533267340358	0.397267132512398	0.326381669078356
Scer_11.332	555.418775023683	588.381273503098	651.674666038296	662.581155912222	469.33410019982	391.728353864225	309.922345573263	380.52045588217	501.195140749597	0.157744298616863	-0.154855915741305	0.326252858226354	0.544364488633426	FALSE	0.227605492184663	0.442769086826041	0.0517345894868964	0.273247767755587	FALSE	0.870401050062678	1.24675888193423	2.58894372024161	2.89440925926904
Scer_11.333	492.632304803614	438.42215246868	483.586082528011	471.373322338788	460.009581652804	483.504711055272	493.748834859365	523.775215743693	480.881525681278	0.143589128653705	-0.0388237468286177	0.786867291630897	0.887181138700144	FALSE	0.207601472642901	-0.0652286237175401	0.753368261000266	0.912204910637365	FALSE	0.974993762838878	0.927336268739887	-1.97892982097397	-2.45785181246942
Scer_11.334	256.512245856348	303.5630818162	232.248579108847	158.999027383257	40.4062470370706	13.430686418202	60.7690873673065	58.1972461937437	140.515775147622	0.267058150179325	0.274919258442415	0.303274866770177	0.521393736466954	FALSE	0.338453335446696	-1.05947976394322	0.00174593987466144	0.0402392152594456	TRUE	1.43041109336595	0.457102687291568	3.1869569263392	3.59511228322577
Scer_11.335	501.75512526294	400.411680817595	549.867069716609	489.778354447461	547.038421424956	559.61193409175	843.171087221378	434.240990830241	540.734332976616	0.201834834238682	-0.191756704160693	0.342077986499204	0.559080628511127	FALSE	0.272712552656137	0.023839120992712	0.930341783139148	0.977539818763046	FALSE	0.867891007934842	0.866426698036861	-0.0119178489675809	-0.153067866412179
Scer_11.336	1101.17809309043	1134.58654421527	834.610190678826	816.467674376404	2059.1645124661	2153.38672238505	1548.09250068213	1410.16404238687	1382.20628503513	0.102836365543598	0.425093253773583	3.56990990628622e-05	0.000464088287817208	FALSE	0.146947658715158	0.0842099622546621	0.566603438465385	0.817646246920309	FALSE	1.35390993646109	1.42385466536177	-0.166243060350579	-0.333893542477901
Scer_11.337	1283.63450227696	1317.86991436844	1281.07892038122	1296.02101098571	1697.06237555697	2059.37191745764	1592.15008902343	1228.85723693713	1469.50574587344	0.148456073252573	0.0280675514714702	0.850043435455228	0.926048374978087	FALSE	0.207117584989466	0.363432687710918	0.0793077760158872	0.342518744806641	FALSE	1.00946607421285	1.33147574014027	-29.3864921464619	-34.5717944561
Scer_11.340	406.233828688819	451.439437280696	343.600637585692	312.374294955531	730.420619516277	604.38088881909	578.825557173594	718.512154930451	518.223427368769	0.171557448863845	0.327834095966436	0.0560137118626977	0.169875809305521	FALSE	0.237338854855771	-0.243922058199227	0.304073289515969	0.637791361275463	FALSE	1.30701069924861	1.02885520144879	0.893753451965093	0.908123780868565
Scer_11.341	1500.97228380796	2360.81477350712	2145.91324121805	3146.23798879924	124.326913960217	373.820771973289	278.018574705427	581.972461937437	1314.00962623859	0.188385722352865	-0.413370109403661	0.0282156347277127	0.10143766621207	FALSE	0.265230173810532	-0.442028955940961	0.0955967084712987	0.372724508285436	FALSE	0.729770771598088	0.57973621639519	-0.730600474679375	-0.995161458939347
Scer_11.342	80.4954746411134	90.6003022916275	177.633045665443	186.606575546266	29.5276420655516	26.861372836404	106.345902892786	129.824626124505	103.486867757962	0.232510129074295	-1.00995980511411	1.40087559050637e-05	0.000207028421958547	TRUE	0.326499231630058	-0.818838972151098	0.0121438875765757	0.126499889931706	TRUE	0.471185947356425	0.241973634497276	-0.88561043097496	-1.17678946315768
Scer_11.343	254.902336363526	271.280215482402	226.94610013376	257.67044952142	424.265593889242	416.351278964262	350.941479546195	371.567033390825	321.740560911454	0.159025897398832	0.111374389410447	0.483706389293059	0.681122249603541	FALSE	0.225752915268307	0.111831407697515	0.620338385548902	0.846953503444195	FALSE	1.08559428672738	1.16324391186087	-0.841191502293156	-1.1247429910549
Scer_11.344	224.314055999903	214.004162309534	179.754037255478	212.680371033553	107.231963290687	87.2994617183129	110.903584445334	118.632848010324	156.852560507891	0.211635295489418	0.123784192175728	0.558619064228592	0.739166490306968	FALSE	0.2972095743537	-0.321020925879219	0.280090364108689	0.617648489664492	FALSE	1.11662378544862	0.84815845775964	2.49295906665804	2.78194228306573
Scer_11.345	885.986857549855	861.744254555423	1231.2356180154	1418.20997415162	581.228322764016	501.412292946208	309.922345573263	483.48481453264	784.153060011053	0.177777640147325	-0.463908056214329	0.00906786647925238	0.0437204146826441	FALSE	0.248903173899603	0.831161091423482	0.000839913575830829	0.0233784533346287	TRUE	0.65978759091429	1.36408717107454	1.7466512626522	1.90747976327975
Scer_11.346	857.545123176662	767.499112516431	879.681261967073	834.361455593169	1218.40375681013	799.125841883018	1467.57345992045	1249.00243754265	1009.1490561762	0.146338346050772	-0.0966000371253839	0.509180472738746	0.700423993400592	FALSE	0.205414476006196	-0.318239183737833	0.121320690374366	0.423083760360107	FALSE	0.948107134034682	0.74276843586134	-4.58047240030399	-5.50612689017937
Scer_11.347	1353.39724696592	1390.24601792325	1457.65147025165	1302.66727258051	2289.1693032925	2574.21489682205	2389.74436071933	2721.84043736893	1934.86637574052	0.116590801680115	-0.0165835986141304	0.88689231422281	0.946364767085482	FALSE	0.164362342708138	-0.047873997273037	0.770844002887506	0.920320272235042	FALSE	0.993961045610445	0.951453010996214	-7.215753669594	-8.59393420871318
Scer_11.348	1065.22344775073	1160.10042244682	1027.62042537202	1073.11562211401	895.153780513565	940.148049274139	1034.59371242839	884.150471020337	1010.013241365	0.125062307323928	0.0764935506184374	0.54077363376018	0.725712449517948	FALSE	0.180470369670473	-0.142373023351206	0.430170621813625	0.73592915202429	FALSE	1.05927852969955	0.956534649574442	1.77165783502963	1.9367804220361
Scer_11.349	127.182849932959	145.272898502092	126.729247504599	158.487776491349	71.4879755271249	31.338268309138	144.326582497353	40.2904012110533	105.639499996959	0.299140408808831	-0.146291507929345	0.624813656586636	0.783304658727153	FALSE	0.332990351297178	-0.465355034966333	0.162262347048503	0.492317410852396	FALSE	0.955413988368918	0.559357456208684	-11.7375513406857	-13.8922073397205
Scer_11.350	973.458606659865	955.468705201934	995.805551521496	949.392906272374	1443.74628836302	1338.59174634747	1409.84282692151	1076.64905458426	1142.86946073399	0.124987020614422	-0.00799889130466525	0.948971997951609	0.975829841514019	FALSE	0.177744941139773	0.168347146264673	0.343573742887248	0.671893996327346	FALSE	0.991639523776771	1.11893351508172	14.3850745081079	16.7161517053681
Scer_11.351	554.882138526075	514.963787163331	626.753014855383	313.908047631253	901.370126211575	640.196052600962	1207.78561142522	884.150471020337	705.501156179267	0.188953168806717	0.160179548473446	0.396593429433216	0.604509842139023	FALSE	0.256952504998951	-0.529946976204622	0.0391666596136511	0.238010132039609	FALSE	1.13718828180241	0.737034538106907	3.37339282523955	3.81356263984255
Scer_11.353	576.347598430372	623.2675967993	278.91039408962	345.094352037616	472.442273048826	472.312472373437	293.210846547254	320.08485406559	422.708798424002	0.151000138040885	0.883471138639279	4.89223340615215e-09	1.54139326136891e-07	TRUE	0.21913623949197	-0.240608596593666	0.272210456062273	0.612001406915032	FALSE	1.92096972490071	1.53957571976939	0.33902119980213	0.258133843165621
Scer_11.354	477.606482870606	633.160733256432	558.35103607675	633.951105965398	553.254767122967	526.035218046245	590.979374647056	530.490282612202	562.978625074707	0.166667900281361	-0.0951174128193737	0.568202847424654	0.746008659940959	FALSE	0.234051233168187	0.0336333887201684	0.885736606941148	0.964152347814777	FALSE	0.931672857156214	0.962422438934308	0.458811862198729	0.398494755813055
Scer_11.355	942.333689798635	1182.49015232348	628.874006445418	668.716166615113	469.33410019982	367.105428764188	364.614524203839	382.758811505006	625.778359981938	0.167975565432745	0.643337701563121	0.000128170276511043	0.00136958422378874	TRUE	0.239237693655202	-0.448831071027877	0.0606431370428215	0.299203248353441	FALSE	1.63702443328364	1.11901305004514	0.771857165204945	0.765295669597736
Scer_11.356	560.24850350215	595.670952997827	740.226064922262	667.18241393939	643.391779744125	915.525124174102	668.459961040372	660.314908736707	681.377463632117	0.167966107645234	-0.24028677950984	0.152554335862681	0.334406602910408	FALSE	0.233846277489645	0.425566047015733	0.0687812654311349	0.321025919539475	FALSE	0.821437440816217	1.17306841885178	1.81150637733187	1.98347168872844
Scer_11.357	125.03630394253	134.338379259999	206.266432130917	148.774009545105	172.503593119802	125.353073236552	258.268621311053	134.301337370178	163.105218739517	0.237364141160252	-0.355333129189771	0.13439434345166	0.307452411033763	FALSE	0.310648982293629	-0.0176208605844109	0.954766061505632	0.983813254295648	FALSE	0.731306482985031	0.759348267733032	0.120246606202456	0.00179164580756304
Scer_11.358	2527.02126723335	2163.99342714945	2694.71981513964	2032.22229533263	6017.42263567452	5685.65725037218	5001.29589032933	5161.6480662605	3910.49758093645	0.118414770998922	-0.00694653667063422	0.953220725622615	0.977789380997017	FALSE	0.165565733949406	0.208964344656779	0.206904478492302	0.545453584497138	FALSE	0.992401045687534	1.15152936065319	19.4965165733609	22.705321970143
Scer_11.359	1496.1425553295	1498.54982755922	2643.28576908129	2377.82789826215	4217.79055610037	4087.40556660614	7313.55966465534	7111.25581375091	3843.22720641811	0.0802090649074189	-0.738305869788424	3.42408670838583e-20	5.01131657933759e-18	TRUE	0.1133593016054	-0.0534357274218076	0.637366751373836	0.857317803434063	FALSE	0.59650031467196	0.575786938016774	-0.0684028474359359	-0.219252373428749
Scer_11.364	15.5624584306153	7.28967949472865	86.9606551914406	109.407690868222	7.77043212251358	2.238447736367	31.9037708678359	44.7671124567259	38.2375308960561	0.319720827930894	-1.73331932317488	5.9149777714365e-08	1.55122856352644e-06	TRUE	0.331045993166354	-0.530378220708011	0.109127196730782	0.399308101221775	FALSE	0.120850878074104	0.14173753905795	0.0754400037339097	-0.0507090707699457
Scer_11.365	233.973512956836	317.621749413177	340.419150200639	389.061928741668	57.5011977066005	29.099820572771	62.2883145514892	100.726003027633	191.336459646352	0.248153095166734	-0.333282437918256	0.179255231662685	0.372746536418662	FALSE	0.328988767881199	-0.478195777357685	0.146076037812661	0.468372426541373	FALSE	0.756481281034874	0.534105921802295	-1.24726510095332	-1.60054686232213
Scer_11.366	583.323872899269	678.981575794726	588.044918337241	581.803514990825	444.468717407777	604.38088881909	338.787662072734	418.572501470387	529.795456474006	0.154727785542228	0.118851640819713	0.442407702107391	0.643809961677898	FALSE	0.222471264028566	0.314612113111833	0.157312092192379	0.485049602833326	FALSE	1.07896582745823	1.38436808352628	-3.27935361843891	-3.98158218835056
Scer_11.367	404.087282698389	434.256621328835	377.536503026254	438.653265256703	281.289642834992	132.068416445653	183.826489286102	136.539692993014	298.532239233743	0.240849238347606	0.0973500743233036	0.686069280076632	0.825296113163958	FALSE	0.313272179350095	0.157747857183761	0.614578418443549	0.84290879216396	FALSE	1.02711014822275	1.28936422725638	-8.50119863750896	-10.1001136157294
Scer_11.368	177.09004421045	132.255613690077	221.113373261163	199.387847843956	65.2716298291141	47.007402463707	66.8459961040372	71.6273799307614	122.574910916658	0.227557670670407	-0.342996380727797	0.131735237084295	0.303392269366216	FALSE	0.317257529645877	-0.0218379554466967	0.945122128889942	0.98124006836926	FALSE	0.736286497787225	0.812191082723616	0.320499184987373	0.236431259245839
Scer_11.30	921.941502889553	896.109886459144	754.012510257491	759.207574482755	1334.96023864783	1273.67676199282	899.382493036136	1007.26003027633	980.818874755258	0.113617478675114	0.260118486568619	0.0220547780166638	0.083804462195648	FALSE	0.163879127369947	0.193771850129502	0.23704419190584	0.57895723224149	FALSE	1.20131241665622	1.36799057934043	-0.708385618664527	-0.969131905364861
Scer_11.31	1060.93035576988	1167.91079333403	1184.57380303462	1244.89592179495	1224.62010250814	973.724765319644	1204.74715705685	1094.55589956695	1144.49484979813	0.138386928212587	-0.115616528252009	0.403459633099335	0.609615296899338	FALSE	0.196076783903797	0.0488342261263811	0.803316964510567	0.9339030083621	FALSE	0.917452756693053	0.956110918296047	0.4790578561332	0.422217357635627
Scer_11.32	279.05097875586	283.256117509456	360.038322408464	401.331950147449	309.263198476041	125.353073236552	218.768714522303	270.841030363192	280.987923177415	0.255947720474094	-0.303844554061843	0.235174287012821	0.444762709536126	FALSE	0.321596883297777	0.0680388894552424	0.832445823143524	0.947259126599802	FALSE	0.738889115359626	0.887907906954156	0.607123806617154	0.572274576865924
Scer_11.33	239.339877932911	300.959624853797	264.063452959374	321.06556011796	360.54805048463	329.051817245949	335.749207704368	346.945121539626	312.215339104827	0.178311392131151	-0.101746727965339	0.568262272152513	0.746008659940959	FALSE	0.249644078537752	0.117011179787957	0.639275495596073	0.85810441524242	FALSE	0.923515967832305	1.01010033020783	1.12630410718159	1.18060764188003
Scer_11.34	1014.77961697564	854.975266453175	939.599274385565	813.911419916866	3397.23292396294	3850.13010655124	2878.93551402615	3200.8485406559	2118.80158286593	0.135710733158176	0.0803271547696313	0.553917692907733	0.735757458232049	FALSE	0.187966467696767	0.181724072654388	0.333649100725805	0.664067178524608	FALSE	1.06625447739012	1.19201125468896	-1.73790308031489	-2.17543636693712
Scer_11.35	1725.28633980786	1674.54351821767	1120.94405533357	1028.63679451805	1625.57440002984	1844.48093476641	1438.70814342098	2045.85703927237	1563.00390317084	0.152833495151358	0.588376485751219	0.000118220324923997	0.0012831713257899	TRUE	0.212417447706579	-0.548514347988916	0.0098159262567629	0.111059494830258	FALSE	1.58135410638488	0.995837160650688	1.00910254505465	1.04328042542823
Scer_11.36	585.470418889698	567.032926411393	496.842279965731	462.682057176359	626.296829074595	499.173845209841	636.556190172536	884.150471020337	594.775627240061	0.182076113310027	0.189762113915189	0.297312882124171	0.515243906110529	FALSE	0.250597577999133	-0.553947868410441	0.0270699487563473	0.199054064031682	FALSE	1.20091006619695	0.740267952432692	2.64268965737971	2.95738435796931
Scer_11.39	176.553407712842	258.783622062867	200.963953155829	209.612865682107	155.408642450272	170.122027963892	162.557308707545	163.39996046705	187.1752235253	0.208331974541368	0.0632927466049112	0.761274807575015	0.87219792978986	FALSE	0.287735816513546	-0.071172509044281	0.804634529355841	0.9339030083621	FALSE	1.06015939140519	0.998695246135656	1.02234889077909	1.05880141127077
Scer_11.40	142.745308363575	204.631717244883	52.4945418533696	72.5976266508762	21.757209943038	51.484297936441	27.3460893152879	35.8136899653807	76.1088101591064	0.262065157587258	1.05083416563075	6.07649975737418e-05	0.000719819305462315	TRUE	0.336450751434187	-0.706999881395172	0.0356104896125069	0.225964743177544	FALSE	2.76287599571838	1.1571347144869	0.856389970310412	0.864344305241543
Scer_11.41	107.863936019092	94.7658334314725	202.024448950847	129.346475652617	15.5408642450272	2.238447736367	331.19152615182	127.586270501669	126.319725336114	0.280396765240826	-1.01763698147592	0.00028421829250928	0.00265942355537795	TRUE	0.344311254526118	-2.15145725662529	4.14194606033903e-10	1.87920092757582e-07	TRUE	0.612658191126391	0.0408443211439963	-5.5271964381954	-6.61542078108179
Scer_11.42	420.186377626612	378.542642333409	405.109393696711	559.819726638799	654.270384715644	611.096232028191	767.209728012245	660.314908736707	557.06867422354	0.182969098183785	-0.251855643662559	0.168669119319305	0.358263948666519	FALSE	0.250981640126537	0.0806120375269073	0.74806869077713	0.907968873744205	FALSE	0.827937581674979	0.886485667916685	0.3618689313516	0.284904948592769
Scer_11.43	878.473946583351	1032.01033989659	868.015808221879	1094.07690868222	846.97710135398	931.194258328671	648.710007645997	897.580604757354	899.629871933755	0.123182965833924	-0.0235477504798258	0.84839963855901	0.925285855803421	FALSE	0.178953979131909	0.232719801104846	0.193448507271394	0.532918937492335	FALSE	0.973710650556765	1.14986244046238	6.24161374117259	7.17430960776522
Scer_11.44	1570.73502849693	1563.11556022682	1540.37014226302	1495.92010972158	2652.82552662614	2556.30731493111	2172.49487338121	1987.65979307863	1942.42854359068	0.0865513762882318	0.0476143259353085	0.582231659106531	0.753832923802394	FALSE	0.124962079201477	0.273158040954815	0.028820912532539	0.206781216051368	FALSE	1.03212084741503	1.25208824453282	-6.11078114579216	-7.29921766914117
Scer_11.46	337.007720497462	253.05601674558	247.625768136602	164.111536302333	418.049248191231	320.098026300481	360.056842651291	391.712233996352	311.464674102666	0.195584284516968	0.41951442865192	0.0319585139966338	0.111449483476347	FALSE	0.267303546875549	-0.394030204394548	0.140456636513942	0.457795804499823	FALSE	1.43205794796407	0.981904407900768	1.05085124556973	1.09219814229284
Scer_11.47	7491.98214309723	8906.94695977345	6723.54334041138	7859.97121218712	28780.1264953658	23595.4775890445	25902.8234903144	21721.0029640034	16372.7342742747	0.14069854086776	0.146317086071939	0.298370929249135	0.516186293865155	FALSE	0.194568040700852	0.00639417533146157	0.973783486871518	0.992713744510173	FALSE	1.12447548690942	1.09977522195594	0.189324104249734	0.0827310151652247
Scer_11.48	4087.56020227574	4141.05864439836	3533.04174110103	3813.93165363054	3510.68123295164	3988.91386620599	2812.08951792211	3021.780090829	3613.6321186643	0.0795635604813113	0.165863939326865	0.0370990695965192	0.126081257497684	FALSE	0.115363609299793	0.190655841436084	0.0984018112913596	0.376745538568418	FALSE	1.11998484542346	1.2854777573621	-1.21621235319927	-1.56416178916394
Scer_11.50	750.754460152785	783.64054568333	633.646237522997	707.059983508182	526.835297906421	351.436294609619	416.26824846605	483.48481453264	581.640735297753	0.185596525671228	0.171901742732798	0.354335779718549	0.571091095056148	FALSE	0.257441045535876	-0.191343070321403	0.457330305816932	0.758372659901835	FALSE	1.14436005570286	0.976151654249017	1.17899972431607	1.24235206139938
Scer_11.52	824.273660325002	894.027120889221	757.724245540052	1024.54678738279	186.490370940326	176.837371172993	145.845809681536	181.30680544974	523.881521422707	0.159360075727884	-0.00564696775384146	0.971732658752001	0.985636278282546	FALSE	0.243854232387821	0.116801163020633	0.631953257131777	0.853600022186991	FALSE	0.964127577621351	1.11023872830503	3.86258790166931	4.38676146867098
Scer_11.53	731.972182736525	637.846955788757	652.204913935804	647.243629154995	744.407397336801	693.91879827377	791.517362959167	702.843665570597	700.244363219552	0.123225870228522	0.0653179612773562	0.596065512331548	0.762862970225171	FALSE	0.179335511665948	-0.115123333993786	0.520909622577462	0.795951494826605	FALSE	1.0541125566316	0.96252755565371	1.72472749217443	1.8817912799592
Scer_11.54	506.0482172438	459.249808167905	467.678645602747	504.60463031278	363.656223333636	286.521310254976	261.307075679418	423.04921271606	409.014390413915	0.209355345897848	-0.00108616175647034	0.995860493533048	0.998060317905774	FALSE	0.283428933897098	-0.0570166149068209	0.840567810559292	0.947492212796896	FALSE	0.992823003665349	0.950129946444522	-6.10223611453008	-7.28920529954115
Scer_11.55	697.62744688965	810.195806699842	863.2435771443	809.310161889697	553.254767122967	633.480709391861	594.017829015421	691.651887456415	706.597773201269	0.137634091857748	-0.144249030417827	0.294610146867861	0.512321286446717	FALSE	0.199273186069384	0.0243365286889912	0.902798867068252	0.968612548811979	FALSE	0.901568451850497	0.923108285917931	0.227858849289558	0.12788288154792
Scer_11.56	2861.88244174039	2691.45380773231	2917.95417999084	2630.8970897564	3924.06822186936	4264.24293777913	5147.14170001086	4662.494762368	3637.51689265591	0.0965946892260367	-0.00581799429353918	0.951971659668932	0.977540845729768	FALSE	0.136823381290707	-0.246064766772953	0.0721117934778399	0.329477549857965	FALSE	1.0008081261114	0.834738010225155	224.616512426854	263.048177116183
Scer_11.57	343.447358468751	366.046048913875	189.298499410636	223.92789065552	115.002395413201	167.883580227525	48.6152698938452	132.062981747341	198.285503091337	0.24609822283103	0.675243398323557	0.00607332074700268	0.0320030850512789	TRUE	0.319300180878517	-0.0382411020095946	0.904669020866272	0.968686007220093	FALSE	1.71522970149042	1.56257544904934	0.172759033182772	0.0633214180688281
Scer_11.58	333.787901511817	381.666790688293	272.547419319515	289.879255711597	525.281211481918	362.628533291454	525.652605727201	402.904012110533	386.793466230291	0.198798411959476	0.270313497665308	0.173913258359877	0.365976091455826	FALSE	0.270029797150356	-0.286673509989099	0.288400701191047	0.624282281318531	FALSE	1.27160236451451	0.956272837733206	1.18608464766987	1.25065359582686
Scer_11.59	315.542260593165	339.490787897363	393.443939951518	368.611893065364	167.841333846293	302.190444409545	224.845623259034	364.851966522316	309.602281193075	0.2208421078893	-0.200010140684406	0.365110380879149	0.58143411654921	FALSE	0.295510329097444	-0.128210980334375	0.664387972676829	0.869935997701234	FALSE	0.859744490644649	0.797416116815701	-0.498005399261665	-0.722625549964732
Scer_11.60	266.171702813282	287.421648649301	266.18444454941	286.300499468244	397.846124672695	257.421489682205	355.499161098743	250.695829757665	295.942612586443	0.212465743608334	0.00973946391199456	0.963437648522956	0.982715065501045	FALSE	0.285917806537373	0.0915028451753677	0.748944078785821	0.908545263489644	FALSE	1.00200259728274	1.08081855785615	-37.8477864856731	-44.4860479702701
Scer_11.61	450.774657990235	360.318443596588	783.176144620474	745.915051293158	292.168247806511	378.297667446023	548.441013489941	577.495750691764	517.073372116837	0.174527919917333	-0.833461776076186	1.79242433875857e-06	3.31401618136602e-05	TRUE	0.245554985528787	0.0660198372110291	0.78803765807349	0.928612148292494	FALSE	0.530748169622605	0.595832824515314	0.182602038496646	0.0748546476328723
Scer_11.63	574.73768893755	573.281223121161	805.976804213352	770.966344996629	724.204273818266	575.281068246319	1189.55488521502	1040.83536461888	781.854706645897	0.130502327988265	-0.452878799481846	0.000519928219004501	0.0044257304495749	FALSE	0.187364751027978	-0.308162604037192	0.100027510574332	0.380406383466675	FALSE	0.728175101006638	0.582813939498655	-0.701966923043854	-0.961611002171747
Scer_11.70	67.0795622009279	92.1623764690694	98.6261089366338	67.4851177318004	20.2031235185353	85.0610139819459	41.0191339729319	2.23835562283629	59.2343490543351	0.32261241438104	0.191789846484957	0.552184444773775	0.734249948985527	FALSE	0.304444589026453	0.1851327886675	0.543121078002173	0.806720136081123	FALSE	0.95889391673208	2.4010430431337	21.8673452224016	25.4832653110714
Scer_11.74	115.913483483203	116.114180523178	191.419491000671	243.866675439915	124.326913960217	114.160834554717	208.134124233025	152.208182352868	158.267985693474	0.226753351536127	-0.746681607866455	0.000991511874471974	0.00746018138387952	TRUE	0.304296775590792	0.11657548638706	0.701647101877392	0.89195093897947	FALSE	0.534116554525492	0.662772512794615	0.344129411940303	0.264119228865693
Scer_11.78	450.774657990235	490.491291716742	552.518309204153	491.312107123183	467.780013775318	342.482503664151	508.941106701192	479.008103286967	472.913511682743	0.165942521618232	-0.140532701714373	0.397064366084876	0.60452383521043	FALSE	0.234991984350057	-0.13512123511459	0.565288867628091	0.817308984202884	FALSE	0.901836254938977	0.82032778756068	-0.916829732734926	-1.21336969069443
Scer_11.79	430.919107578761	438.42215246868	724.318627996999	566.465988233597	290.614161382008	194.744953063929	467.92197272826	445.432768944423	444.854966549582	0.173970379306316	-0.531404592474101	0.00225383882035717	0.0145760415024597	FALSE	0.248084496588468	-0.35764345546414	0.149409735720181	0.47304394344903	FALSE	0.673751064312161	0.531915122522591	-0.598581958692892	-0.840472946333304
Scer_12.116	433.06565356919	437.9014610762	423.13782221201	351.229362740507	801.908595043402	564.088829564484	633.51773580417	682.69846496507	540.943490621879	0.17291475852697	0.146564200316335	0.396655455157124	0.604509842139023	FALSE	0.239167559661481	-0.07941304332623	0.739859538781255	0.903564664185883	FALSE	1.12458604331932	1.03779275096189	0.684059950730276	0.662422065720605
Scer_12.117	2950.42746384561	2488.90485605735	2038.80316592127	1740.80928694531	6042.28801846656	5696.84948905401	4136.85562252939	3509.74161660731	3575.58493992835	0.082838593272918	0.515223550428229	4.98399504472787e-10	1.96629439286351e-08	FALSE	0.117721877909345	0.108075475917803	0.358588661218888	0.682239850725283	FALSE	1.43900819978994	1.53514066450051	-0.177681427854814	-0.347296087133475
Scer_12.118	1990.38476962593	1705.26431037402	2457.69900495321	2402.36794107371	1857.13327728075	1660.92822038431	2644.97452766202	2128.67619731732	2105.92853108391	0.102021304258145	-0.392177296281402	0.000121009200498052	0.00130718748252301	FALSE	0.146839934327813	-0.0452403445867181	0.758011626086063	0.914053067444796	FALSE	0.760460434107233	0.737030141127295	-0.114286817493524	-0.27301546133829
Scer_12.122	496.925396784474	544.122505142246	355.796339228394	402.354451931265	550.146594273962	382.774562918757	290.172392178889	282.032808477373	413.04063136692	0.188745844303825	0.440124736711942	0.0197092138377769	0.0776221381788142	FALSE	0.26161665348399	0.234009674406315	0.371067558199942	0.689906798960528	FALSE	1.37264943152455	1.62929637784771	-0.541150445160928	-0.773179390284826
Scer_12.123	662.746074545167	816.444103409609	717.955653226893	889.576551919187	514.402606510399	653.626739019164	518.056469806288	756.564200518668	691.171549869422	0.126950832798739	-0.112770750993745	0.374378017830338	0.588345364356163	FALSE	0.186443979502821	-0.00248018324502385	0.989386401415507	0.99663605650627	FALSE	0.920211714269253	0.916439638150235	-0.0493985481349983	-0.196984687945274
Scer_12.124	669.722349014064	837.792450501315	803.855812623317	822.602685079294	640.283606895119	530.512113518979	831.017269747917	888.627182266009	753.051683705752	0.154752558717336	-0.126038263649122	0.415387048680971	0.619937842061041	FALSE	0.218806794173362	-0.394793245805812	0.0711841844787521	0.326224893919291	FALSE	0.92691445074935	0.681021415576339	-4.06181657014014	-4.89840835673734
Scer_12.125	163.137495272657	169.745393948682	153.241642380039	187.117826438174	59.0552841311032	105.207043609249	63.8075417356718	69.3890243079251	121.337656477937	0.235300984654852	0.0368724023093889	0.875478815078791	0.941641807235361	FALSE	0.317563617905364	0.120668780432213	0.703958024584108	0.892637662811095	FALSE	0.978097635250142	1.23149446079464	10.4026229014989	12.0498402342184
Scer_12.138	24.6852788899415	8.33106227968989	63.6297477010541	52.147590974573	51.2848520085896	29.099820572771	150.403491234084	192.498583563921	71.510053403078	0.29457988541548	-1.34268041261734	5.16553102315471e-06	8.61618171031358e-05	TRUE	0.33368792203643	-0.387470055714181	0.245570760231371	0.587324480321419	FALSE	0.291292313692117	0.236650717007633	-0.16842652424914	-0.336451947109809
Scer_12.139	18.7822774162598	13.0172848120155	14.3166932327372	2.04500356763032	29.5276420655516	0	18.230726210192	0	11.9899534130483	0.307246128187462	0.274920841818282	0.370899219875073	0.585930628078194	FALSE	0.275207336965043	0.0773741071793811	0.778596566625969	0.92376899131329	FALSE	1.88919105116391	1.58744093862521	0.273560991388399	0.1814329183087
Scer_12.140	1085.07899816221	786.244002645733	1163.36388713427	741.313793265989	2270.52026619847	1629.58995207517	3085.55041107499	3059.83213641722	1727.68668087176	0.150511703546596	-0.0587097367617192	0.69648657127426	0.831572433396688	FALSE	0.208132911654788	-0.575047674821548	0.00572926322219519	0.0809771565080984	FALSE	0.982497208244936	0.634700197739131	-24.7451732590552	-29.133476127353
Scer_12.33	133.085851406641	127.048699765271	60.4482603160014	20.9612865682107	12.4326913960217	0	18.230726210192	0	46.5259394577922	0.325875665572584	0.574778413338896	0.0777662185850186	0.215362581175995	FALSE	0.298193707812688	-0.600661541543624	0.043974542872659	0.253510166471733	FALSE	3.16874149955968	0.698501515189927	1.3111134968106	1.39715218780016
Scer_12.141	65718.6520429954	57547.3333883504	62321.0958900024	53328.5805348796	148796.004714013	117849.79642425	122814.325569326	114442.646284374	92852.3043560238	0.0766357849370088	0.0902719793686934	0.238822489041191	0.448484119528098	FALSE	0.10779734370152	0.0716421859802744	0.50630594576088	0.789309515919165	FALSE	1.06585615615842	1.1238686694274	-0.830979477322795	-1.11277737440213
Scer_12.142	746.461368171925	710.743750736044	834.610190678826	870.660268918607	641.837693319622	644.672948073696	710.998322197486	649.123130622526	726.138459089841	0.120780280488441	-0.214337467067322	0.0759628883764637	0.211827673364484	FALSE	0.177970662132129	0.123643772087218	0.487216726086452	0.775070927859128	FALSE	0.854615463044475	0.945918998430166	0.646104118688965	0.617948522298889
Scer_12.143	409.453647674464	248.890485605735	1011.18274054925	626.793593478692	0	4.476895472734	609.210100857248	519.29850449802	428.663246017018	0.240303621586159	-1.58694787815735	4.00403338980145e-11	1.93258505207757e-09	TRUE	0.34826177772351	-3.54555994695276	2.41735162401787e-24	1.09675243181691e-20	TRUE	0.402290209804187	0.00484891876588344	-4.85230352665864	-5.82463639849813
Scer_12.144	214.117962545362	205.152408637364	229.597339621303	279.654237873446	49.7307655840869	149.975998336589	33.4229980520186	76.104091176434	154.719475228325	0.274415445406659	0.0122108346597957	0.964507747763355	0.983073312419172	FALSE	0.332654167688526	0.441333839683676	0.184606393647147	0.520993480415251	FALSE	0.823653252080441	1.81590563292432	4.07508734953338	4.63575096286484
Scer_12.146	407.307101684034	487.887834754339	307.013532657586	380.881914471146	298.384593504522	463.358681427969	278.018574705427	217.120495415121	354.996591077518	0.204895683504131	0.364375056556794	0.0753473362022703	0.210595155362241	FALSE	0.279186315928341	0.177441920095879	0.525057958237321	0.796546876769057	FALSE	1.30091574878837	1.53735781128296	-0.634803620707189	-0.882914530979537
Scer_12.147	194.799048631495	158.810874706589	237.551058083935	250.512937034714	306.155025627035	557.373486355383	319.037708678359	586.449173183109	326.336164037577	0.240590831122722	-0.350127936606411	0.145590712315895	0.32395540057735	FALSE	0.308668225168013	0.267355425178203	0.386403570831853	0.704061446130167	FALSE	0.725078776760193	0.953713207859236	0.852578653125938	0.859878515106495
Scer_12.148	632.694430679152	508.715490453564	581.151695669627	583.337267666548	837.652582806964	749.879991682944	539.325650384845	626.739574394163	632.437085467226	0.156317015721077	-0.00843647366502265	0.956958839999837	0.980294029595679	FALSE	0.220181540975769	0.43010671619433	0.0507700147302206	0.271631552866758	FALSE	0.980197974472966	1.36113435715704	16.4153723912312	19.0950889123255
Scer_12.149	374.035638832374	603.481323885036	280.501137782147	344.583101145708	393.183865399187	369.343876500555	247.634031021774	237.265696020647	356.253583823429	0.203526028001826	0.573789092136914	0.00481372362770571	0.0268302998757995	FALSE	0.277854829353674	0.0602999546972085	0.828193040120111	0.946238182579941	FALSE	1.56291582166816	1.57136894590822	-0.0120791576521211	-0.153256874751619
Scer_12.34	242.023060420948	280.131969154573	233.839322801374	267.895467359571	144.530037478753	192.506505327562	186.864943654468	145.493115484359	211.660552710201	0.20698304750119	0.0557204981523215	0.787773320058863	0.8875409866171	FALSE	0.286699462761393	-0.073176611291021	0.798539245794675	0.930724046397631	FALSE	1.04061831369983	1.01403440996619	0.649960684264719	0.622467330802555
Scer_12.152	652.549981090626	615.977917304571	617.208552700225	576.179755179841	806.57085431691	926.717362855937	428.422065939511	552.873838840565	647.062541028523	0.154999662444464	0.11921579886096	0.441812661264711	0.643707143274886	FALSE	0.219217265862325	0.662898611041892	0.00249510611151167	0.0501216452042592	TRUE	1.06291052082425	1.7655456046731	-8.31734465818296	-9.88468854155612
Scer_12.153	3926.03261649591	3846.34731625433	2249.84182912977	2232.12139406849	6589.32643989152	6757.87371609197	5040.79579711807	4696.07009671055	4417.30115072007	0.074673035309488	0.77864524433924	1.8591517682708e-25	4.01665312983078e-23	TRUE	0.106360429720646	-0.318266348642138	0.00276849616775237	0.0521189506767324	FALSE	1.73398253470491	1.37075210333744	0.427057323637771	0.361287381515735
Scer_12.154	634.304340171974	673.77466186992	669.172846656085	779.657610159058	332.574494843581	407.397488018794	247.634031021774	391.712233996352	517.028463342192	0.162978786909906	-0.101435538112086	0.533688798484881	0.720282076562544	FALSE	0.235203987404081	0.290371918089562	0.216996704622095	0.557482473879074	FALSE	0.902918679827957	1.15714266380768	2.42919863851448	2.70723302187647
Scer_12.155	3724.25729339552	3186.63132198138	4075.48534025251	3667.20264765306	8653.15321163112	11416.0834554717	9820.28451855673	10184.5180839051	6840.9519841059	0.139803653392037	-0.16147666232143	0.248080342559562	0.460909301471225	FALSE	0.193536808408062	0.170148821653166	0.37931732708521	0.697028235312109	FALSE	0.892583563048018	1.00322076879	1.02829752466983	1.0657715345275
Scer_12.156	365.986091368262	310.332069918448	348.90311656078	367.589391281549	738.19105163879	541.704352200814	671.498415408737	803.56966859823	518.471769621951	0.182528782585577	-0.102276919287217	0.57525225156536	0.749643190372451	FALSE	0.249788430272754	-0.0766184239855022	0.759046397920812	0.91432997843234	FALSE	0.944007294687394	0.867775286057576	-1.46128210520997	-1.85131450512954
Scer_12.157	4322.60698822779	4070.24461502099	3942.39311797781	4039.39329696178	7761.10760396656	6574.32100170987	7222.40603360438	7384.33519973694	5664.60098215077	0.0944108960184748	0.06495901105639	0.491424003019088	0.68687329072631	FALSE	0.133192987405487	-0.0883889564709461	0.506936311502187	0.789309515919165	FALSE	1.05149394797033	0.981426791224531	1.37337432189304	1.47010433662308
Scer_12.159	280.660888248682	328.035577262789	209.978167413478	279.654237873446	439.806458134269	391.728353864225	271.941665968697	429.764279584569	328.946203543769	0.199791446393807	0.277138980172992	0.165398659977611	0.35363511796344	FALSE	0.271644300849921	0.0184394835806645	0.945880373058083	0.981266984425469	FALSE	1.24267467648191	1.18475561117248	0.219682435180221	0.118302427415608
Scer_12.160	605.325969301173	686.271255289455	795.902094160685	819.023928835941	578.12014991501	606.619336555457	413.229794097684	405.142367733369	613.704361986097	0.127868027025001	-0.279904622876124	0.0285959807391738	0.102318584080151	FALSE	0.190163541971501	0.764745128326281	5.78255519509399e-05	0.00374792184573449	TRUE	0.799911138378472	1.44713176954986	2.65543487271033	2.97231816015308
Scer_12.161	466.873752918458	482.160229437052	355.266091330885	336.914337767095	456.901408803799	264.136832891306	396.518295071675	203.690361678103	370.307663737297	0.224552253905879	0.385504917644713	0.0860209238046677	0.229845071438031	FALSE	0.297383896553473	-0.108862846799688	0.7143140375225	0.895443228476932	FALSE	1.37054357347014	1.20097778631224	0.41899831843105	0.351844497544523
Scer_12.162	522.68394866963	518.087935518215	474.571868270362	536.813436502958	463.117754501809	449.927995009767	536.28719601648	369.328677767989	483.852351532151	0.179569666792153	0.0361143480883747	0.840607806171915	0.920004486159272	FALSE	0.250136685174085	-0.0275375685574649	0.912337932573286	0.970866032715123	FALSE	1.02902707030216	1.00819517498198	0.714760458967455	0.698394413386935
Scer_12.163	376.182184822803	373.335728408603	360.568570305973	394.174437660743	205.139408034359	55.961193409175	235.480213548313	125.347914878833	265.7737063836	0.273975944390808	-0.0486081046862451	0.859180526646488	0.930112634071848	FALSE	0.33066365988367	-0.385683803810248	0.243455556165095	0.584068931240884	FALSE	0.993086148756616	0.724378733579603	-45.4755396450927	-53.4236260208934
Scer_12.164	327.348263540528	282.735426116976	325.041961172885	303.171778901194	461.563668077307	487.981606528006	519.575696990471	391.712233996352	387.391329415465	0.166615183345865	-0.0425616852815101	0.798376313878135	0.895067138369445	FALSE	0.233733521673014	0.103118708620657	0.659082215530021	0.868372253537351	FALSE	0.971186181639262	1.04193560203861	2.40506950240777	2.67896047126549
Scer_12.165	1142.4991034062	1147.60382902728	987.851833058864	859.924000188548	1578.95180729476	1175.18506159267	1010.28607748147	915.487449740045	1102.22364522373	0.131264894118348	0.309284345039982	0.0184637309401585	0.0738839201968071	FALSE	0.186804898932571	0.195666860845529	0.294896845545439	0.630512247049791	FALSE	1.23925404650553	1.4299225259029	-0.667152549058133	-0.920818362677807
Scer_12.167	798.515108439845	1042.94485913868	812.870026880966	979.556708894921	688.460286054703	749.879991682944	575.787102805229	599.879306920127	780.986673852177	0.130924097527372	0.04589844627282	0.725908757588298	0.848389498500285	FALSE	0.19077135795489	0.225497719836206	0.237193274159427	0.57895723224149	FALSE	1.02734052683865	1.2232356306267	-6.47029029840279	-7.72046112631874
Scer_12.168	372.425729339552	363.963283343952	334.586423328043	332.824330631834	425.819680313744	523.796770309878	340.306889256916	308.893075951409	375.327022809416	0.164030637470286	0.153368260840366	0.349789509634191	0.566379373736733	FALSE	0.232987302838348	0.357248892612841	0.125191954072013	0.429385600832063	FALSE	1.10319741014784	1.46203706781043	-2.86742972674778	-3.49892342161274
Scer_12.169	478.679755865821	408.742743097285	371.703776153658	346.628104713339	380.751174003165	411.874383491528	375.249114493118	472.293036418458	405.740261029546	0.174244832544653	0.257144098268982	0.140007493654236	0.315555886095016	FALSE	0.24455876882865	-0.318564304945763	0.192708490801888	0.532835393820125	FALSE	1.23506620878851	0.935281242825843	1.31691241623515	1.4039468878754
Scer_12.170	781.342740516408	591.505421857982	698.866728916577	650.31113450644	1543.2078195312	1401.26828296574	1666.59222104838	1338.5366624561	1083.95387647485	0.123584555291118	0.00534192309756346	0.965522301110829	0.983073312419172	FALSE	0.174221479154406	-0.0219844514214707	0.899584057753683	0.968291274483056	FALSE	1.01753124502528	0.97982362587966	2.17281154813287	2.40681957330702
Scer_12.37	356.863270908936	441.546300823564	309.66477214513	312.374294955531	212.909840156872	270.852176100407	165.59576307591	170.115027335558	279.990180687739	0.176406778684614	0.34708453193302	0.0491228572206079	0.154663707987438	FALSE	0.255733861810231	0.130230456267625	0.610582516420056	0.840727887029003	FALSE	1.28308097187643	1.43969848921351	-0.462037935969655	-0.6804818146161
Scer_12.171	17911.316380643	15079.2227262387	19611.2184893624	16464.8349738836	31366.1263057383	33359.5866150774	43067.0522172101	37067.169114169	26740.8158527903	0.100946021327925	-0.134059202946537	0.184168660320019	0.37980600539633	FALSE	0.141389189611765	-0.158057370182141	0.263614553493764	0.603745193943062	FALSE	0.91447432480849	0.807718651617053	-1.38844992445043	-1.76597570528496
Scer_12.172	511.951218717481	547.76734488961	502.675006838327	515.34089904284	253.316087193943	282.044414782242	274.980120337062	297.701297837227	398.222048704842	0.14363875479678	0.0555115540631547	0.69915127402306	0.832418103275265	FALSE	0.216962626292982	-0.156180186062556	0.471618378999074	0.765409309375034	FALSE	1.04092444238136	0.934944875298774	2.67711396776327	2.99771995279804
Scer_12.174	491.022395310792	569.115691981316	573.728225104504	541.925945422034	354.331704786619	642.434500337329	429.941293123694	496.914948269657	512.426838041993	0.197919498833507	-0.0603786662014746	0.760315283997097	0.871318626798391	FALSE	0.269700511772055	0.115027780429287	0.669742164564174	0.87428846326461	FALSE	0.950283548210586	1.0753456846134	2.42449977952081	2.70172728275159
Scer_12.175	25.7585518851563	43.2173855758913	59.9180124184926	53.6813436502958	12.4326913960217	40.292059254606	37.9806796045666	0	34.1600904731288	0.317333833681031	-0.0997644809986116	0.753229882874561	0.868242880742349	FALSE	0.290000887942473	0.0228851162556435	0.937101065472825	0.978960979518814	FALSE	0.61061370553465	1.378240482096	1.65034195507309	1.79463238404504
Scer_12.177	154.01467481333	217.128310664418	220.052877466145	199.899098735863	147.638210327758	228.321669109434	109.384357261152	203.690361678103	185.016195007025	0.234850642683163	-0.116078819920641	0.62111793633066	0.780829059887006	FALSE	0.308671114451963	0.312301521010553	0.311652146798918	0.642419713778597	FALSE	0.88405092864836	1.20022356689619	2.48090674415907	2.76782035610054
Scer_12.178	1829.3938203437	1623.51576175457	2446.56379910553	2161.05752009334	2990.06228074323	2509.29991246741	3966.70217790093	3196.37182941023	2590.37088772737	0.0845342472963693	-0.410964361175088	1.16491796413587e-06	2.22068605180018e-05	FALSE	0.121351875740052	0.0325369730920886	0.788606265403572	0.928612148292494	FALSE	0.749445298903117	0.767770152513408	0.0837560267167036	-0.0409650343641906
Scer_12.179	429.845834583546	474.870549942324	726.439619587034	728.021270076392	735.082878789785	832.702557928523	934.324718272338	1029.6435865047	736.36637696058	0.12120631864675	-0.657422471063183	5.82814999320757e-08	1.53734398367342e-06	TRUE	0.174323891811599	0.32304238562403	0.0638657401432197	0.308254109606157	FALSE	0.622288369930239	0.798376967661226	0.525300713142123	0.476400959957719
Scer_12.180	295.68671018169	324.911428907906	273.077667217024	240.287919196562	243.991568646926	282.044414782242	250.672485390139	228.312273529302	267.373058481474	0.181497267347297	0.243976540613122	0.178869625959352	0.372603991266106	FALSE	0.256959715815073	-0.109157670785564	0.670979119841998	0.875282422864619	FALSE	1.20847536364882	1.09802649695722	0.506153863414634	0.453966245529176
Scer_12.181	559.711867004542	696.164391746586	723.258132201981	861.457752864271	455.347322379296	369.343876500555	347.90302517783	537.205349480711	568.798964669471	0.188512385409635	-0.276839503971577	0.141955402826764	0.318364637975792	FALSE	0.260823085996883	0.177563465362081	0.496009918708819	0.782746783019796	FALSE	0.79262386824019	0.931817396712934	0.696142688018354	0.676579630251126
Scer_12.182	408.380374679249	462.373956522789	423.13782221201	531.700927583882	147.638210327758	111.92238681835	147.365036865718	114.156136764651	293.334356471801	0.208217469224249	-0.0766001429239387	0.712958773158368	0.840316103236954	FALSE	0.292120058375494	0.000187755642213618	0.999487172094089	0.999861245941337	FALSE	0.912030749316442	0.992531739603519	0.918590796956427	0.937226152797862
Scer_12.183	658.452982564308	687.312638074416	641.06970808812	597.65229263996	738.19105163879	543.942799937181	726.190594039313	559.588905709074	644.050121586395	0.158206770030675	0.11060990691173	0.484459701542627	0.681833850352855	FALSE	0.223248918217853	-0.107986147064276	0.628596741470554	0.852344117170324	FALSE	1.0863448578373	0.997166843135806	1.03425768785059	1.07275516686446
Scer_12.184	1280.41468329131	1364.7321396917	1066.32852189016	1192.23707992847	1670.64290634042	1810.9042187209	1405.28514536896	1869.02694506831	1457.44645503753	0.115373541970832	0.217147818985461	0.0598185853212921	0.178550606317567	FALSE	0.16426336356206	-0.109975451487727	0.503172195559693	0.787415287940887	FALSE	1.17108652249496	1.06327184369059	0.611536540905861	0.577445058434703
Scer_12.185	453.99447697588	517.046552733254	458.134183447589	379.348161795424	616.972310527578	470.07402463707	490.710380491	286.509519723046	459.098701291355	0.201377034739552	0.230809462680002	0.251730679731692	0.464098171847327	FALSE	0.273353486542046	0.230004570251489	0.400113751148656	0.713950889342474	FALSE	1.15928622137824	1.39812196381175	-1.26738635048584	-1.62412329884471
Scer_12.186	111.083755004737	120.800403055503	78.4766888313	81.8001427052126	82.366580498644	87.2994617183129	62.2883145514892	129.824626124505	94.242496561213	0.259137528013892	0.332809153835587	0.199038590588322	0.400993821269634	FALSE	0.326613065087185	-0.348043772919545	0.286597727352286	0.623343187438792	FALSE	1.44400256280776	0.883762846858104	1.33630973697234	1.42667508377244
Scer_12.187	41.857646813379	47.3829167157362	77.9464409337912	141.105246166492	10.878604971519	31.338268309138	0	26.8602674740355	47.1711739230113	0.32437912480292	-0.31696016864828	0.328505416244311	0.546545314814976	FALSE	0.313607672327464	0.112300584271343	0.720274022662177	0.896292715528881	FALSE	0.410088033035577	1.55120094668628	1.49252591156618	1.60971643605821
Scer_12.189	478.143119368214	602.439941100075	637.888220703067	735.178782563098	472.442273048826	588.711754664521	829.498042563734	425.287568338896	596.198712793804	0.232938029673022	-0.279889829773032	0.229532697568797	0.438479936366161	FALSE	0.302834127941154	0.0245085905873821	0.935497031802307	0.978802347862139	FALSE	0.787139970538088	0.845808407495523	0.300342685332891	0.212813519509882
Scer_12.190	845.739120229299	1002.33093052519	931.645555922933	1004.09675170649	859.409792750002	794.648946410284	834.055724116282	969.207984688116	905.141850793574	0.128713608228969	-0.0673677050571238	0.600701316043901	0.765370504043896	FALSE	0.185443170395424	-0.0450403773068581	0.808098609732229	0.935488115005021	FALSE	0.954732100120103	0.917304233901051	-0.863292393042903	-1.15063900944142
Scer_12.39	231.290330468799	226.500755729069	331.935183840499	259.204202197143	96.3533583191684	85.0610139819459	185.345716470285	138.77804861585	194.308576202845	0.19723251110133	-0.344459101924794	0.0807306904207126	0.221136107517505	FALSE	0.285185076542887	-0.451027548973948	0.113757870502997	0.407999571914703	FALSE	0.774802516123634	0.561061330760571	-1.26506613411951	-1.62140465884221
Scer_12.191	991.704247578518	1188.21775764077	1109.80884948588	1173.8320478198	902.924212636078	899.855990019533	704.921413460756	763.279267387177	966.817973253565	0.117157348093145	-0.0552045767638247	0.637497709406219	0.790224343560136	FALSE	0.171972792446004	0.339004398266465	0.0486932723240132	0.266168195364736	FALSE	0.95460166531698	1.22772894552062	5.41586499137213	6.20676467712829
Scer_12.192	277.441069263038	283.256117509456	186.647259923092	223.416639763612	108.78604971519	174.598923436626	100.268994156056	58.1972461937437	176.576537495102	0.246740468649254	0.44610632452263	0.0706067798859204	0.202492389596979	FALSE	0.319767185111274	0.208302746201518	0.514775390524648	0.792133590220192	FALSE	1.36644737521489	1.78335535175345	-0.852883664912471	-1.13844291209412
Scer_12.193	308.565986124268	290.545797004185	277.849898294603	324.133065469405	108.78604971519	212.652534954865	116.980493182065	127.586270501669	220.887511905781	0.227356873805051	0.0643301878769388	0.777216647600731	0.882440422964093	FALSE	0.305428350237438	0.193373941115046	0.526652836854973	0.796794582005511	FALSE	0.99523837188097	1.31303837633876	58.0592453417082	67.8899773999666
Scer_12.194	866.131307138381	787.806076823175	1001.63827839409	967.797938381047	223.788445128391	208.175639482131	235.480213548313	358.136899653807	581.119349818667	0.179675870208475	-0.219867585421592	0.221069151856471	0.428811775105946	FALSE	0.257678272819662	-0.231423510190624	0.369126749814984	0.687837262823479	FALSE	0.83988376272847	0.728139293332701	-0.818211277521568	-1.09781664089328
Scer_12.195	157.234493798975	178.076456228371	333.525927533025	173.314052356669	144.530037478753	183.552714382094	411.710566913502	432.002635207405	251.743360487349	0.246406846047587	-0.59367703640048	0.0159815500455195	0.0663387855045945	TRUE	0.315608790618441	-0.597514429846241	0.0583296484611376	0.29339425173856	FALSE	0.662238034312294	0.389579269075688	-1.28735451913584	-1.64752036769414
Scer_12.196	1720.99324782701	1598.5225749155	943.311009668127	920.251605433642	2051.39408034359	1828.81180061184	1210.82406579358	1360.92021868447	1454.37857540972	0.114148310345768	0.800324115542502	2.36171994916935e-12	1.35634473536473e-10	TRUE	0.163138399687121	-0.195031646806648	0.231892478272935	0.575003384022379	FALSE	1.78085508947162	1.50858595017454	0.287511195104516	0.197778627448609
Scer_12.197	151.331492325293	143.710824324651	97.0353652441075	178.426561275745	130.543259658228	147.737550600222	83.5574951300464	98.487647404797	128.853774495386	0.246395813134786	0.179211159353682	0.467023594443917	0.667365684406945	FALSE	0.318566979936156	0.321335508903791	0.31312305518196	0.644573185735277	FALSE	1.07082490662122	1.5257482738461	-5.1740366938349	-6.20161704181654
Scer_12.198	465.800479923243	502.467193743796	537.141120176398	595.096038180422	276.627383561483	226.083221373067	314.480027125811	250.695829757665	396.048911730236	0.176148364274423	-0.193326923096804	0.272412728204718	0.489419950909279	FALSE	0.252296436572348	0.00321706890447273	0.989826332514272	0.99663605650627	FALSE	0.85530876438297	0.889671643201519	0.252026555477593	0.156200625429466
Scer_12.199	291.930254698438	195.259272180232	377.536503026254	283.232994116799	382.305260427668	268.61372836404	428.422065939511	358.136899653807	323.179622300844	0.164834396764396	-0.414883686921586	0.0118367979512459	0.0530059076963079	FALSE	0.23455924892407	0.129932413028471	0.579617975346826	0.821019904510943	FALSE	0.737703277328812	0.827771655549088	0.378667022436936	0.304587579511583
Scer_12.200	361.692999387403	310.332069918448	456.543439755063	605.321056018573	161.624988148282	185.791162118461	209.653351417207	559.588905709074	356.318496559064	0.250845982123028	-0.553997048732046	0.0272084115203556	0.098734796441832	FALSE	0.318962312783795	-0.439636177098718	0.168100599982719	0.499131166309946	FALSE	0.63321813079848	0.452346189842478	-0.736129325223293	-1.00163971436185
Scer_12.201	2871.54189869732	3728.67106155371	2711.15749996241	3681.00642173457	2572.013032552	2719.7139996859	3293.68453530801	3648.51966522316	3153.28851433963	0.113233841987082	0.03650473658831	0.74716208703199	0.864543327942907	FALSE	0.160337861829333	-0.412768324982861	0.0100424005445467	0.112222589336474	FALSE	1.03254242204677	0.762288833710665	9.47578789892957	10.963850690196
Scer_12.202	239.339877932911	280.131969154573	235.960314391409	256.136696845697	174.057679544304	40.292059254606	124.576629102978	120.87120363316	183.920803732455	0.288935376481531	0.0425850760039855	0.882827227916209	0.944829135813113	FALSE	0.332776249783307	-0.245703381021179	0.460305373671701	0.759846040554673	FALSE	1.05551612608987	0.873814699070519	3.4965255280239	3.95783948240926
Scer_12.204	1272.3651358272	1182.49015232348	1378.11428562533	1269.43596460652	697.78480460172	761.072230364779	844.69031440556	727.465577421796	1016.67730814705	0.118836115309072	-0.101231276281288	0.394293934330887	0.60301180465385	FALSE	0.17517399299583	-0.0166599664979036	0.924231227627955	0.975852241039802	FALSE	0.92724511756411	0.927979892234805	0.0104863895231398	-0.126816409922883
Scer_12.205	24389.5921797598	18018.5256367918	21184.4640012709	15634.5635254257	79390.5049957213	95075.8291544519	64334.7135685832	75425.8694227146	49181.7578105899	0.164477591630856	0.174622611184401	0.288380866708745	0.506929094249351	FALSE	0.22502218920785	0.161999316896316	0.471570579804845	0.765409309375034	FALSE	1.15179484278773	1.24832110810477	-0.569468198803252	-0.806359820761138
Scer_12.209	1294.90386872671	1304.33193816395	711.592678456788	716.262499562518	1446.85446121203	1450.51413316581	947.997762929981	872.958692906155	1093.17700439049	0.103418396038418	0.838602200953039	5.11094581829247e-16	4.45930022646018e-14	TRUE	0.150988272058593	-0.165289269437506	0.273641099386469	0.613697314837573	FALSE	1.81980360703534	1.59080014513723	0.224628428251806	0.124097738064924
Scer_12.211	825.883569817824	965.882533051547	952.325223925776	912.071591163121	525.281211481918	680.488111855567	483.114244570087	512.583437629512	732.203740436919	0.142637127577837	-0.0408493418524652	0.774582144929801	0.880786320455585	FALSE	0.206787671433601	0.279561430052882	0.176399297711572	0.509775455182725	FALSE	0.961064202730471	1.21076766294297	5.81578995966624	6.67536408560647
Scer_12.212	547.369227559571	664.922908197749	563.123267154329	592.028532828976	368.318482607144	369.343876500555	287.133937810523	501.39165951533	486.703986521772	0.188634290476538	0.0567406818691938	0.763569081122384	0.874384886686586	FALSE	0.261679342886819	-0.114255116632518	0.662385065461251	0.869287019515509	FALSE	1.04942286624891	0.935577467797839	2.38040688639321	2.65006283247778
Scer_12.213	401.94073670796	448.835980318293	355.796339228394	419.225731364215	472.442273048826	387.251458391491	633.51773580417	584.210817560273	462.902634052953	0.169359499208523	0.08302582058774	0.623968174355253	0.783110264744062	FALSE	0.237149837253882	-0.531053023122024	0.0251354727207833	0.19263452657803	FALSE	1.09761919061889	0.706222668751192	4.73428997495986	5.40815074990426
Scer_12.214	490.485758813185	509.756873238525	433.212532264676	516.874651718562	259.532432891954	402.92059254606	256.74939412687	237.265696020647	388.34974145256	0.185299055671547	0.106436207971165	0.565695581522425	0.744473853536147	FALSE	0.260551140702509	0.236431700201554	0.364179900139325	0.683892469756671	FALSE	1.05273485849995	1.34026828402403	-4.69880907185612	-5.64478413512994
Scer_12.215	357.936543904151	277.007820799689	384.429725693868	334.869334199464	506.632174387886	673.772768646466	578.825557173594	745.372422404486	482.355793401201	0.201520616247577	-0.174539027468866	0.386429824039063	0.597358727020251	FALSE	0.271365164658447	0.0265101593483526	0.922177003782682	0.974363545915703	FALSE	0.882889344320421	0.891493166485577	0.0778601079249179	-0.0478733903741969
Scer_12.217	466.337116420851	483.722303614494	414.12360795436	470.350820554973	831.436237108953	895.379094546799	546.921786305759	454.386191435768	570.332144742745	0.151193662568215	0.125297143091418	0.407263124017373	0.612447064523309	FALSE	0.21365125178787	0.619287680331755	0.00374843040652618	0.0625243704206224	TRUE	1.07406762907476	1.72383675479566	-6.62113216429815	-7.89720530269217
Scer_12.219	115.913483483203	70.8140293773641	62.5692519060365	37.3213151092533	212.909840156872	111.92238681835	145.845809681536	87.2958692906155	105.573998227904	0.229090947074315	0.69951090643455	0.00226248949516789	0.0146015858315458	TRUE	0.302493377173711	-0.157318911278885	0.60301206684429	0.83588932088987	FALSE	1.86070430977078	1.39160284664217	0.467825899156253	0.409056667974513
Scer_12.223	217.337781531006	163.497097238914	111.352058476845	111.96394532776	135.205518931736	138.783759654754	74.4421320249505	40.2904012110533	124.109086799627	0.24086087929875	0.709087947925487	0.00324028168487783	0.0194246319467841	TRUE	0.317328605641946	0.377868684798578	0.233739804224183	0.578260105722573	FALSE	1.70221862146994	2.37607586127686	-0.62699285203202	-0.873762510297867
Scer_12.224	311.249168612305	368.128814483797	215.810894286075	275.564230738185	80.8124940741412	73.8687753001109	106.345902892786	78.3424467992703	188.765340898334	0.221354030057996	0.370196051197107	0.0944422928061332	0.245972837233884	FALSE	0.308229285005919	-0.577631689720577	0.0609259492557992	0.2994810745109	FALSE	1.381828505375	0.838400845461937	1.54500556824007	1.67120781075137
Scer_12.226	2150.30244591294	1991.64457623836	2363.31487919665	2227.00888514941	2256.53348837794	2010.12606725756	2095.01428698789	2016.7584161755	2138.83788066203	0.0828948427294123	-0.143537501290908	0.0833517024301312	0.225233278097382	FALSE	0.121510385730159	0.194020002107849	0.110324576832262	0.401797091932081	FALSE	0.90234259982347	1.03765995926616	1.35974869596405	1.45413894121977
Scer_12.227	1128.0099179708	1122.08995079573	759.845237130087	808.287660105882	484.874964444847	454.404890482501	303.845436836533	246.219118511992	663.447147034797	0.137985864015441	0.517940922226035	0.0001743271499042	0.00176151955259545	FALSE	0.207481102643557	0.213197930783884	0.304159912576271	0.637791361275463	FALSE	1.43461390219519	1.70629710403468	-0.480553812217098	-0.702177205864156
Scer_12.228	673.478804497316	781.037088720927	613.496817417663	786.815122645764	475.550445897831	644.672948073696	376.7683416773	496.914948269657	606.091814650019	0.130718287427375	0.0737707658230593	0.572516478567332	0.748129972137093	FALSE	0.19347081563299	0.262831756594945	0.174302372446791	0.508116380811327	FALSE	1.03868086155918	1.2818621401119	-5.54292400527983	-6.6338490594261
Scer_12.229	108.937209014307	130.693539512635	93.323629961546	139.571493490769	83.9206669231467	47.007402463707	82.0382679458638	85.0575136677792	96.3187153724692	0.268261510127304	-0.00228743428434852	0.993196614817651	0.99694808292695	FALSE	0.331702713879785	-0.263147087978753	0.427590193833622	0.733957888922631	FALSE	1.02879762936144	0.784838668290211	9.53365718925503	11.0316571973297
Scer_12.230	403.550646200782	523.294849443021	402.988402106676	473.418325906418	477.104532322334	465.597129164336	382.845250414031	317.846498442754	430.830704250044	0.179561322076464	0.0976907514877121	0.58640547882834	0.756230725355955	FALSE	0.250665584031715	0.289986068132914	0.247327801881314	0.588707390574827	FALSE	1.05748618744345	1.34489491008577	-4.30133561214219	-5.17905720414534
Scer_12.231	2032.77905293692	944.534185959841	1152.22868128659	582.82601677464	5015.03689187027	2484.67698736737	2196.80250832813	2339.08162586393	2093.49574379846	0.209879038769277	0.635806030147713	0.00245045923621474	0.0156271717784472	TRUE	0.278391340985956	0.0150536316399671	0.956876498071085	0.984562452030003	FALSE	1.71556417100386	1.65327428635631	0.0685220946527378	-0.0588149115159504
Scer_12.232	187.822774162598	153.083269389302	181.344780948004	205.011607654939	97.9074447436711	44.76895472734	77.4805863933158	167.876671712722	139.412011216486	0.283410253135728	-0.196650199504327	0.487763014850555	0.684709405438418	FALSE	0.333718932939878	-0.418701780960169	0.209604405628436	0.550970561029094	FALSE	0.882665301545776	0.583203436243674	-3.32034832713518	-4.02961643919453
Scer_12.234	181.919772688916	270.759524089921	238.611553878953	246.934180791361	83.9206669231467	47.007402463707	145.845809681536	125.347914878833	167.543353174547	0.250555290813702	-0.169556343041729	0.498582189309615	0.692187084730025	FALSE	0.324809451395297	-0.70562298663123	0.029823896139823	0.209121019783175	FALSE	0.932449437844222	0.484684463611115	-9.35535537104558	-11.1009447010959
Scer_12.235	1130.15646396123	1034.61379685899	1173.43859718694	1110.43693722326	376.088914729657	534.989008991713	404.114430992588	590.925884428782	794.345504296645	0.182469249773712	-0.0561246637527187	0.758398721205462	0.870124434233771	FALSE	0.254057427552986	-0.0864668041009099	0.733597832350157	0.902025702225373	FALSE	0.947872314357498	0.915703822024031	-0.644933653989415	-0.894784076469942
Scer_12.236	308.565986124268	368.649505876278	261.412213471831	348.161857389061	365.210309758138	720.780171110173	270.422438784514	326.799920934099	371.250300431045	0.196235869938055	0.194900793545537	0.320614168045857	0.538351769216897	FALSE	0.26807104652894	0.554774947193683	0.0384985211824198	0.237058808283342	FALSE	1.11078331748396	1.81703419006204	-4.68412890515978	-5.62758311499957
Scer_12.238	177.626680708057	127.569391157751	127.259495402108	95.6039167867173	97.9074447436711	149.975998336589	88.1151766825944	51.4821793252348	114.44253539284	0.263814871537507	0.424177054747336	0.107866113616012	0.267587730166319	FALSE	0.32784344894839	0.266183858782954	0.416835427063644	0.72906026699605	FALSE	1.36778077700137	1.77018579969883	-0.823446862751235	-1.10395127197701
Scer_12.239	25.2219153875489	32.2828663337983	59.9180124184926	83.3338953809354	29.5276420655516	35.815163781872	74.4421320249505	51.4821793252348	49.002975839798	0.286068232867245	-0.896914073006536	0.0017166956236778	0.0115898778296671	TRUE	0.337638673181576	-0.0502716999071356	0.881638847895988	0.96269481246321	FALSE	0.405573712083544	0.522695810926114	0.28111949817678	0.190289359118389
Scer_12.241	528.050313645704	652.947006170695	563.123267154329	513.807146367117	511.294433661394	373.820771973289	185.345716470285	217.120495415121	443.188643857242	0.191568277858712	0.21348868589418	0.265096437944164	0.480520391111735	FALSE	0.266958194439704	0.803767864740402	0.00260527845701778	0.0502985036574028	TRUE	1.0965432508347	2.19625628994767	-7.53657658307656	-8.96984829111081
Scer_12.242	404.087282698389	435.818695506277	577.970208284574	650.822385398348	327.912235570073	358.15163781872	331.19152615182	485.723170155476	446.45964269796	0.16058668583593	-0.492402738990087	0.00216744775446176	0.0140884104040014	FALSE	0.230906812439686	0.235434472564001	0.307914328517661	0.639582059919553	FALSE	0.683778697744766	0.840018985464785	0.541380754324368	0.495242238656686
Scer_12.243	218.947691023829	273.362981052324	285.803616757235	225.461643331242	122.772827535715	129.829968709286	167.114990260093	190.260227941085	201.694243326351	0.212850809489318	-0.0796470585217815	0.708261515951621	0.837690953564261	FALSE	0.293707185413641	-0.374035067246701	0.202841920278226	0.540717259661704	FALSE	0.962998490256688	0.707646018376856	-8.17187744178968	-9.71424194042085
Scer_12.244	396.037735234278	444.149757785967	426.849557494571	401.331950147449	480.212705171339	496.935397473474	347.90302517783	517.060148875184	438.810034670012	0.178389554744251	0.0241943180045673	0.892116701040572	0.948122153342955	FALSE	0.248195490124039	0.158242933277848	0.523751177524597	0.796546876769057	FALSE	1.01447932119515	1.1295493064292	-7.47405211468527	-8.89658722659526
Scer_12.43	1147.86546838228	1183.53153510844	1015.42472372932	1124.75196219667	930.897768277127	743.164648473843	783.921227038254	772.232689878522	962.723752885558	0.138314977754038	0.12078554346312	0.382518990206835	0.594963735149574	FALSE	0.198233104770663	-0.0158327101534788	0.936341323853646	0.978802347862139	FALSE	1.08930618328773	1.07572051712631	0.146716593626928	0.0328070147715004
Scer_12.246	157.234493798975	224.417990159146	176.042301972916	222.394137979797	268.85695143897	326.813369509582	376.7683416773	290.986230968718	255.439227188176	0.216316951618516	-0.0847344667491314	0.695269242708565	0.830989608579758	FALSE	0.288665915248421	-0.0700353063824184	0.808301981655164	0.935488115005021	FALSE	0.957980909311682	0.892211201768302	-1.6568654162612	-2.0804830520641
Scer_12.247	477.069846372999	525.898306405424	554.639300794188	531.189676691975	393.183865399187	364.866981027821	259.787848495235	331.276632179772	429.739057170825	0.160843681166009	-0.0764809806497446	0.634431473875423	0.788520813951159	FALSE	0.232569060806647	0.405402185575272	0.0813078467528691	0.346054128253065	FALSE	0.92375909510676	1.28204084386488	4.13292318079576	4.7035182654016
Scer_12.248	77.8122921530763	79.6657830495346	68.9322266761419	108.896439976314	24.8653827920435	31.338268309138	15.1922718418266	42.5287568338896	56.1539277039956	0.289373009860834	-0.0368106148846977	0.898775628653422	0.951359187719685	FALSE	0.339092586118554	-0.0803557115058684	0.812677910261446	0.937390265726559	FALSE	0.886200619672485	0.974159553932299	0.783298076273655	0.778701194594382
Scer_12.250	13017.1915224633	12279.4651088704	12104.4990043305	11864.5994484992	51126.3351932904	50595.6341851033	46900.062402903	53937.6554434862	31478.1802886183	0.0880192475611986	0.0691502272712244	0.432086508622421	0.635452496773831	FALSE	0.123456995827627	-0.0481360808178133	0.696609307058016	0.888826763905469	FALSE	1.05538392681684	1.00876896841699	0.838033446136775	0.842835629736301
Scer_12.251	68.1528351961427	88.5175367217051	99.6866047316514	108.896439976314	35.7439877635625	35.815163781872	48.6152698938452	105.202714273306	73.8288190422999	0.269869275134833	-0.395621134533264	0.142655578382755	0.319618942776572	FALSE	0.336180856572807	-0.481166046997823	0.152352445817524	0.478355049601459	FALSE	0.752304997465547	0.468673920124778	-1.66272730224024	-2.08735153120423
Scer_12.252	226.99723848794	294.190636751549	230.657835416321	282.210492332984	46.6225927350815	8.95379094546799	25.8268621311053	35.8136899653807	143.909142345729	0.295323101659993	0.0849049137299775	0.773730741075186	0.880465606284956	FALSE	0.33749536808157	-0.345363046662822	0.306160370602077	0.639582059919553	FALSE	1.01619003748805	0.903191012643123	7.33990225359616	8.46119436881268
Scer_12.253	3702.79183349122	3872.90257727084	4547.40596903533	4477.53531132658	9148.90678104749	7955.44325504831	12693.1431238461	11341.7479409115	7217.48459899718	0.0915378640629585	-0.255343765353678	0.00527914670027028	0.0287878468499114	FALSE	0.128788081239209	-0.226814681450841	0.0782136065595283	0.341720572483386	FALSE	0.839435375814705	0.711658660376287	-0.94346731535135	-1.24458143401365
Scer_12.254	165.820677760694	127.048699765271	208.917671618461	215.236625493091	248.653827920435	248.467698736737	727.709821223495	626.739574394163	321.074324614043	0.179033423391099	-0.578365923591846	0.00123577648582657	0.00880175497047904	FALSE	0.247946863768225	-0.774643708257936	0.00178269390944425	0.0402392152594456	TRUE	0.691206414994459	0.367495480294331	-1.71053012360879	-2.1433629723314
Scer_12.44	47.7606482870606	32.2828663337983	42.9500796982115	47.5463329474048	24.8653827920435	17.907581890936	45.5768155254799	143.254759861523	50.2680584170572	0.309876778673007	-0.459245936157982	0.138332953360543	0.313494809888504	FALSE	0.329764663017224	-0.810360673407447	0.0139950322441886	0.136256354703613	TRUE	0.885756198275844	0.230588428683379	-11.093628476535	-13.1377111287595
Scer_12.45	376.182184822803	315.538983843255	266.18444454941	282.210492332984	604.539619131557	740.926200737477	572.748648436864	693.890243079251	481.5276021167	0.173764708941939	0.284393935485986	0.101701306307923	0.257919970217465	FALSE	0.239318698015598	-0.165187617316887	0.490042539115913	0.778747110321856	FALSE	1.26088014679747	1.06218405642212	0.739755759919873	0.727681865208207
Scer_12.304	955.74960223882	926.30998722302	921.040597972758	895.711562622078	1485.7066218246	1228.90780726548	1317.16996868637	1054.2654983559	1098.10770577363	0.123063251058012	0.0507704976018898	0.679931854529795	0.821094177269545	FALSE	0.175401277696351	0.142194444958682	0.417549012514895	0.729464716896448	FALSE	1.03592757598243	1.14465260143647	-2.82752897732769	-3.45217098288442
Scer_12.305	29.5150073684083	15.6207417744185	13.7864453352284	15.8487776491349	3.10817284900543	22.38447736367	0	0	12.5329527924832	0.319169322836503	0.517677919625375	0.104813224865227	0.262582883055513	FALSE	0.281835685910721	0.274987544575027	0.329212332923551	0.659993603823714	FALSE	1.50597073069699	26.4926502126754	-7.00333577389858	-8.34504027068866
Scer_12.306	95.5212965741213	124.965934195348	159.074369252635	166.156539869963	45.0685063105788	51.484297936441	37.9806796045666	145.493115484359	103.218092403502	0.287197149552303	-0.427153797800773	0.136930559812888	0.311561659915283	FALSE	0.335527525067181	-0.319967243328305	0.340273787327136	0.669480560755947	FALSE	0.678927791867306	0.528816595332656	-0.645265938892191	-0.895173420775078
Scer_12.307	621.961700727003	751.878370742013	451.240960779975	404.399455498895	388.521606125679	326.813369509582	217.249487338121	284.271164100209	430.792014352685	0.183681836451811	0.625344410346708	0.000662858312828176	0.00538958452562981	TRUE	0.258562004151366	-0.103335193706651	0.689411791877611	0.885248195085448	FALSE	1.60492085750651	1.42548365641282	0.250622882741148	0.154555916381165
Scer_12.309	537.17313410503	573.281223121161	410.942120569308	442.743272391963	547.038421424956	496.935397473474	352.460706730378	411.857434601878	471.553963802268	0.147136136730586	0.365441608345054	0.0130026325070581	0.0569980132217608	FALSE	0.212971377133341	0.0888393710034583	0.676574323318965	0.877559069073241	FALSE	1.30042512295112	1.36541101335891	-0.185633390140749	-0.356613546954312
Scer_12.47	932.137596344094	916.937542158369	848.926883911563	1118.10570060188	837.652582806964	676.011216382833	622.883145514892	637.931352508344	823.823252528617	0.16608045528561	-0.0556254499527897	0.73767733209518	0.85740328249145	FALSE	0.232534130394655	0.293812554266339	0.206400773101123	0.545051939903515	FALSE	0.940063265751192	1.20038547786753	3.95499668941885	4.49503853739796
Scer_12.311	284.953980229542	312.414835488371	282.091881474673	271.474223602924	284.397815683997	181.314266645727	387.402931966579	407.380723356206	301.428832306002	0.200804768680182	0.0237535445623283	0.905836505624325	0.955096496866736	FALSE	0.275343844738345	-0.691233637583139	0.0120581511099276	0.126346031375847	TRUE	1.07898555328077	0.586481111050738	8.01928061349226	9.25723443337318
Scer_12.312	1856.76228172168	1763.06105493937	2550.49238701725	2010.2385069806	2969.85915722469	2558.54576266748	3325.58830617585	2531.58020942785	2445.76595826935	0.107366810019641	-0.310704188856869	0.00380541491745057	0.0219514492163126	FALSE	0.15232903252789	0.228878070050217	0.132961762026472	0.443890739009643	FALSE	0.793738916389214	0.943879457404505	0.749971249876873	0.739651541849264
Scer_12.313	193.72577563628	212.442088132092	305.953036862568	351.229362740507	163.179074572785	154.452893809323	268.903211600331	138.77804861585	223.582936496217	0.238607105905024	-0.531578863057344	0.0258910722844314	0.0952469235442729	FALSE	0.311864875799376	0.117420882280443	0.70653626225487	0.892709214674821	FALSE	0.618624660905426	0.779658867190436	0.48173782799425	0.425357529738868
Scer_12.314	41.857646813379	44.2587683608525	126.198999607091	86.9126516242884	0	17.907581890936	6.07690873673065	24.6219118511992	43.4793086105595	0.325998403511855	-0.503455648829755	0.122503555181848	0.291507218158909	FALSE	0.304590243639378	-0.360140794200811	0.23705576011002	0.57895723224149	FALSE	0.406873772040035	0.596475879551667	0.425393202715791	0.359337500559309
Scer_12.315	6821.18652108795	6952.27147240121	6394.78964395593	5910.06031045161	9024.57986708727	9410.43428368686	8326.88419650517	8328.92127257385	7646.14094596873	0.0753215909011043	0.159709288396595	0.0339752498706677	0.117668479895587	FALSE	0.10710978689374	-0.0123544371902637	0.908172716221053	0.969045064321476	FALSE	1.11934226766316	1.10681572075738	0.0998221945047967	-0.0221400113751904
Scer_12.316	293.54016419126	412.38758284465	392.3834441565	427.405745634736	234.66705009991	290.99820572771	414.749021281867	646.884774999689	389.12699861704	0.173521724384386	-0.26610332699707	0.125141692952306	0.294512280975934	FALSE	0.245423874365387	-0.663566651868648	0.00685602946382491	0.0901617555865902	TRUE	0.861278091656779	0.495622534941543	-3.70035364657452	-4.47487563035583
Scer_12.317	298.906529167335	453.522202850618	347.842620765762	534.25718204342	29.5276420655516	102.968595872882	42.5383611571146	38.052045588217	230.951897438863	0.247466601336648	-0.0364064007815119	0.883040128579838	0.944829135813113	FALSE	0.328321901922943	0.254672270524073	0.437938783318451	0.741944831932715	FALSE	0.853163741653277	1.63617566407183	4.1004398949862	4.66545700460882
Scer_12.318	95.5212965741213	83.3106227968989	97.0353652441075	131.391479220248	55.9471112820978	73.8687753001109	41.0191339729319	13.4301337370178	73.9404897659417	0.291763071609749	0.0273857244441244	0.925218074913384	0.964849976987409	FALSE	0.334570657044625	0.588876907485669	0.0783913118441288	0.341720572483386	FALSE	0.783831202450939	2.35919953472597	4.52404662654475	5.16180476874676
Scer_12.319	2407.88796476451	2291.04212691472	3920.65295417995	2684.5784334067	6118.43825326719	6581.03634491898	8120.26929945633	5513.06989904579	4704.62190949427	0.156740058251225	-0.436608248599941	0.00534359681321137	0.0289998788774402	FALSE	0.215565500019125	0.354000531851381	0.1005496509083	0.380929423785239	FALSE	0.711438915159794	0.931506427504858	0.791602546476734	0.788431694396598
Scer_12.320	4058.58183140494	3701.07441775223	4404.76928460547	3432.53848826748	13626.2297700398	13388.155911211	10876.1474115637	9398.8552602896	7860.79404689178	0.0971138780998215	-0.00535708223271958	0.956008692914522	0.979541878896384	FALSE	0.136196491847406	0.422262031697341	0.00193266989313454	0.0423600159669149	FALSE	0.990093330605808	1.33238223127446	29.8234794509599	34.805613473474
Scer_12.48	125.572940440137	89.0382281141857	113.47305006688	166.156539869963	209.801667307867	188.029609854828	156.480399970814	136.539692993014	148.136516077211	0.245274449328457	-0.224628365186285	0.359758918527178	0.576351064038774	FALSE	0.314890026799743	0.545043279813728	0.0834695266232789	0.350165114326653	FALSE	0.768312310198105	1.35647626372175	2.15682023447663	2.38808225827498
Scer_12.321	463.117297435206	429.049707404029	475.10211616787	381.904416254961	551.700680698464	423.066622173363	349.422252362012	438.717702075914	439.010099321478	0.184110800622401	0.0742168406654469	0.686867560790634	0.825296113163958	FALSE	0.255084213850173	0.209932265840699	0.410512546105736	0.724988486446758	FALSE	1.04097925958339	1.2364946133881	-4.28562224296275	-5.16064556174629
Scer_12.322	658.989619061915	763.333581376586	675.005573528682	902.357824216877	570.349717792497	541.704352200814	736.825184328591	590.925884428782	679.936467116843	0.177331993988579	-0.139643578620062	0.431006937494601	0.634689540867577	FALSE	0.24614211646051	-0.115727469661498	0.638236959353602	0.857715310736758	FALSE	0.901771545432118	0.837669369503665	-0.71317184202517	-0.974740010918281
Scer_12.323	641.28061464087	544.643196534726	607.133842647558	604.809805126666	700.892977450725	691.680350537403	565.152512515951	696.128598702088	631.465237269498	0.15447357839076	-0.0220997569904662	0.886238874631181	0.946364767085482	FALSE	0.218240140472487	0.161550385196177	0.459153536413649	0.758899670203543	FALSE	0.978548190061118	1.10401186835744	5.56304278088764	6.37921558811361
Scer_12.326	1055.5639907938	1034.09310546651	1067.91926558269	849.698982350396	1881.99866007279	1853.43472571187	1856.49561907121	1385.54213053567	1373.09330994812	0.134245881501155	0.12481850438713	0.352487438950339	0.568872499115368	FALSE	0.188331668228848	0.0903970533008439	0.631235500963208	0.853406712998412	FALSE	1.08966809760751	1.15213996082457	-0.649188890016696	-0.899770014441817
Scer_12.327	484.046120841896	426.966941834107	594.938141004856	626.282342586784	965.087669616187	850.610139819459	934.324718272338	1146.03807889218	753.536769108476	0.153359117524903	-0.396858500766281	0.00965987673186392	0.0458920007669807	FALSE	0.21388048027743	0.204510697909253	0.338975491985689	0.669305671685123	FALSE	0.746193567298057	0.872840531170523	0.535463686537225	0.488309101981555
Scer_12.328	859.155032669484	734.174863397672	860.062089759248	1075.67187657355	368.318482607144	577.519515982686	396.518295071675	588.687528805946	682.513460608425	0.193467656958508	-0.203258858125698	0.293438214098326	0.512008209311579	FALSE	0.265584912767996	0.106023445405308	0.689740438533625	0.885248195085448	FALSE	0.823205418907389	0.960081532338754	0.790608219775046	0.787266623592861
Scer_12.329	505.511580746192	475.391241334804	684.55003568384	822.091434187387	170.949506695299	248.467698736737	340.306889256916	322.323209688426	446.1989495412	0.177125402445213	-0.555268369372858	0.0017191950141869	0.0115898778296671	FALSE	0.254340796508756	-0.139852245074343	0.582414283118212	0.821871606539098	FALSE	0.651284036492353	0.633511358360889	-0.0645226628619244	-0.214705890112331
Scer_12.330	806.564655903957	802.906127205113	737.04457753721	915.650347406474	621.634569801087	859.563930764927	622.883145514892	738.657355535977	763.113088708704	0.145050214305992	-0.0173355884585831	0.904867837027278	0.954962869642419	FALSE	0.206943920597104	0.118604950687724	0.566559353858061	0.817646246920309	FALSE	0.973862082308751	1.08781977447486	4.17816228723058	4.75652575479609
Scer_12.331	334.861174507032	316.580366628216	285.803616757235	376.280656443978	317.033630598554	288.759757991343	208.134124233025	279.794452854537	300.90597250174	0.194804216379481	0.0195121409244076	0.92021505772027	0.962206894878282	FALSE	0.269978212115859	0.270538525364169	0.316307177180579	0.649066333273762	FALSE	0.983949653918673	1.24106754447537	14.3476278301243	16.6722747470791
Scer_12.332	2846.31998330977	2653.96402747371	3612.04867782984	3609.94254775941	5882.21711674278	5296.16734424432	8165.84611498181	8458.74589869836	5065.65646388	0.0835355758737124	-0.393510906597673	2.46869298236496e-06	4.37517971132414e-05	FALSE	0.118209952083521	-0.17321975194349	0.14282360912886	0.46285051044117	FALSE	0.76163515072451	0.672420233323919	-0.45754608120697	-0.675218626139165
Scer_12.333	238.803241435303	231.707669653875	299.059814194954	250.001686142806	442.914630983274	389.489906127858	560.594830963403	543.92041634922	369.561524481337	0.156083944246182	-0.225007355944821	0.149421140582696	0.329089181953248	FALSE	0.220148001741337	-0.15920571213682	0.469571871038025	0.763601282759685	FALSE	0.857196714912153	0.753860735197493	-0.833678862497387	-1.11594029344033
Scer_12.334	524.293858162452	617.539991482013	274.66841090955	204.500356763032	1221.51192965913	1275.91520972919	701.88295909239	517.060148875184	667.171608084118	0.184735897193351	1.12287647856146	1.21478626490617e-09	4.43252613225941e-08	TRUE	0.251242765902241	-0.0545769424044253	0.82803073037985	0.946238182579941	FALSE	2.38006702348401	2.04798660123643	0.173297796005828	0.0639526963340269
Scer_12.335	753.437642640822	654.509080348137	465.557654012712	390.084430525483	1066.10328720886	884.186855864964	598.575510567969	447.671124567259	657.515698217026	0.12627813848663	0.698313630350844	3.20295492492073e-08	8.97025092244774e-07	TRUE	0.183045421225724	0.195080130170931	0.286537971747497	0.623343187438792	FALSE	1.64473208638647	1.86325749599746	-0.250712282862004	-0.432867677231991
Scer_12.336	2412.71769324297	2439.4391737717	2080.16250192696	2117.60119428119	4575.230433736	3964.29094110595	4527.29700886434	3581.36899653807	3212.2634929334	0.114773645336866	0.194357962216848	0.0903789054230349	0.238400635990877	FALSE	0.16119286862619	-0.109331700362537	0.49760282350426	0.782845901904153	FALSE	1.15585377462359	1.05312862072896	0.64260125905407	0.613844157522928
Scer_12.337	5509.64692093541	4978.33040350719	5046.89948848861	4585.92050041098	8988.83587932371	8470.28623441272	7831.61613446163	6757.59562534277	6521.14139836038	0.0690107884961748	0.121308973746455	0.078777081895533	0.217139502162839	FALSE	0.0984525530790165	0.139442844566197	0.156674330492794	0.484786024699136	FALSE	1.08876617339003	1.19670107611725	-1.11145214967833	-1.44141234040768
Scer_12.339	403.550646200782	376.980568155967	415.184103749378	447.344530419132	548.592507849459	660.342082228265	630.479281435805	651.361486245362	516.729400785519	0.147043658621471	-0.138022685323385	0.347909930585254	0.564481535974357	FALSE	0.208582850672403	0.0511367822549191	0.806330280276142	0.935021426176528	FALSE	0.905043774384257	0.943168178436341	0.413556031999968	0.34546767087813
Scer_12.340	217.874418028614	176.51438205093	338.828406508113	377.303158227793	206.693494458861	275.329071573141	322.076163046725	353.660188408135	283.534910287789	0.197225176087937	-0.743544883627596	0.000163227749513408	0.00166793761158183	TRUE	0.271870235120321	0.220205091075656	0.417960892065999	0.729622380647724	FALSE	0.551347645986202	0.713752948239875	0.433617395338809	0.368973937650986
Scer_12.49	607.472515291603	607.126163632401	578.500456182083	484.665845528385	648.054039017633	539.465904464447	398.037522255858	427.525923961732	536.356046291768	0.150237121489298	0.203510274748376	0.175547006837799	0.367878415715055	FALSE	0.215941039227569	0.301136679406868	0.163157027082677	0.492838503245076	FALSE	1.14230142128174	1.4379052798921	-1.7298082505593	-2.16595150668601
Scer_12.342	887.06013054507	816.96479480209	800.674325238264	977.511705327291	736.636965214288	676.011216382833	680.613778513833	841.621714186447	802.136828776264	0.153900524734438	-0.052628347901496	0.732378430284655	0.853283259103044	FALSE	0.217542214601739	-0.0440553293782677	0.839514967449172	0.947259126599802	FALSE	0.958317396863317	0.928056225299156	-0.753629572628557	-1.02214507469808
Scer_12.343	358.473180401758	318.142440805658	471.920628782818	338.959341334725	1171.78116407505	669.295873173733	1121.18966192681	740.895711158814	648.83225020742	0.167372277211572	-0.225662226723358	0.177573081667814	0.370754289704037	FALSE	0.230511700658638	0.201404853431952	0.382265627809969	0.699612405556204	FALSE	0.834625370926828	0.988723900611143	0.937268288229119	0.959110911330377
Scer_12.344	400.867463712745	527.981071975347	564.183762949346	823.113935971202	444.468717407777	443.212651800666	654.786916382728	1016.21345276768	609.353496620936	0.166644131795905	-0.551227868915682	0.000940270821972076	0.00721828886512235	FALSE	0.233622888130695	-0.292814382601419	0.210073476800812	0.551883824114235	FALSE	0.669776040406235	0.531507878589769	-0.576892484819196	-0.815058992634013
Scer_12.346	486.192666832325	449.356671710773	492.070048888152	432.007003661904	571.903804217	501.412292946208	518.056469806288	367.090322145152	477.261160025975	0.150804013113618	0.0308870569994182	0.837715977784271	0.919230900916044	FALSE	0.216207443578691	0.233448125633317	0.280257357153376	0.617648489664492	FALSE	1.01240143830335	1.21234552437682	-14.623064613635	-17.2732160790039
Scer_12.347	1775.19353408536	1705.7850017665	1807.61508260744	1622.19908002275	4161.84344481827	3151.73441280473	4089.75957981973	3464.97450415058	2722.38808000942	0.106828131900875	0.0171548557542356	0.872421300648895	0.939960921644274	FALSE	0.150479444280839	-0.0606455300581079	0.686936911937676	0.882648759405618	FALSE	1.01491318701519	0.96808301831864	3.1912625807072	3.60015729729068
Scer_12.348	352.570178928077	359.797752204107	626.222766957874	606.343557802389	515.956692934902	613.334679764558	979.901533797817	794.616246106885	606.092926062076	0.156831722263937	-0.744463473682171	2.06564705656404e-06	3.77896802243187e-05	TRUE	0.220104359430122	0.0874745171533333	0.691055616817358	0.886469506385653	FALSE	0.578297183388841	0.636598171807733	0.175381538383269	0.0663942554336114
Scer_12.349	294.076800688868	268.156067127518	305.953036862568	358.89812611912	278.181469985986	241.752355527636	194.461079575381	87.2958692906155	253.596850647212	0.239306335182693	-0.0578291471352898	0.80904887815563	0.902230200535891	FALSE	0.311456052396272	0.726442709296534	0.0196792172279042	0.165956521492568	TRUE	0.84588403404482	1.84233783679885	4.65074003971106	5.31025376086909
Scer_12.50	444.871656516554	560.784629701626	483.055834630502	400.309448363634	321.695889872062	362.628533291454	221.807168890669	243.980762889156	379.891740519457	0.183525157825641	0.201716416980422	0.271715143881812	0.489298165549127	FALSE	0.258835030131366	0.299710058689935	0.246896999346021	0.5886346221928	FALSE	1.13828109897079	1.4681708255619	-1.96494221626929	-2.44146227990635
Scer_12.351	495.315487291651	477.474006904727	651.144418140787	769.432592320906	430.481939587252	290.99820572771	518.056469806288	320.08485406559	494.123496730614	0.207714354801891	-0.451894775326998	0.0295882730543747	0.105040684544365	FALSE	0.281260667757683	0.191632411153921	0.49566027470381	0.782548085549301	FALSE	0.685006501251814	0.860975529105598	0.604339060478251	0.569011638822775
Scer_12.352	87.4717491100099	111.427957990852	152.181146585021	146.217755085568	55.9471112820978	40.292059254606	56.2114058147585	53.7205349480711	87.933715008873	0.252509532631738	-0.398580037770013	0.114456478655366	0.277895483338336	FALSE	0.330496414500289	0.0950961357077516	0.773547859389265	0.921451567838834	FALSE	0.667670141692104	0.876566026592821	0.673871391695988	0.650483944534829
Scer_12.353	3982.91608524229	4251.96591099673	5487.53549131841	5331.83555170414	4245.76411174142	5667.74966848124	7050.73336179174	7520.87489272995	5442.42188425074	0.115156622007155	-0.391653069993832	0.000671283146631247	0.0054385922076178	FALSE	0.161616385766209	-0.165345688290061	0.306272373283055	0.639582059919553	FALSE	0.761145986906787	0.680352728012593	-0.411144802762426	-0.620849398520062
Scer_12.354	288.173799215186	246.807720035813	291.636343629831	304.194280685009	397.846124672695	226.083221373067	191.422625207015	147.731471107195	261.736948240727	0.212391174396718	-0.0434646265235407	0.837850102790482	0.919230900916044	FALSE	0.28829818896624	0.76840272540504	0.00769184301856665	0.0969010048129055	TRUE	0.898046275467691	1.83719482674845	6.65627304763989	7.66017351008516
Scer_12.355	3111.95504962545	2771.11959078185	3190.50159931035	2972.92393644257	5036.7941018133	4107.55159623344	5498.08317955706	5016.15495077614	3963.13550056752	0.0830279381948767	-0.0718450694267572	0.386867578285467	0.597358727020251	FALSE	0.118297490638993	-0.128010769548565	0.279204133782112	0.617023455903285	FALSE	0.954521164426494	0.869723118458465	-1.99879653968693	-2.48113001056995
Scer_12.357	469.556935406495	423.842793479223	368.522288768605	403.37695371508	346.561272664106	557.373486355383	521.094924174653	537.205349480711	453.441750505532	0.192833708313121	0.156325558573985	0.417552059483241	0.621125801270645	FALSE	0.263791662835433	-0.357864560957943	0.174902567677538	0.508116380811327	FALSE	1.15720093865223	0.854275960768705	2.07874362873171	2.29659846964303
Scer_12.358	720.702816286769	648.78147503085	776.28292195286	894.689060838263	602.985532707054	635.719157128227	723.152139670947	631.216285639835	704.191173656851	0.145619790380685	-0.265185254529763	0.0685947317817054	0.198275586142945	FALSE	0.208342459373575	0.121761899781454	0.558930026898051	0.814184499867293	FALSE	0.819681373505905	0.914662512925975	0.55139656464947	0.506977947016662
Scer_12.359	771.683283559474	566.512235018913	790.599615185597	664.626159479853	1049.00833653933	729.733962055641	1350.59296673839	1349.72844057029	909.060624893435	0.149044613129815	-0.151932072282284	0.308025862427325	0.524978352201573	FALSE	0.208830583537462	-0.433525457986847	0.0378969775164898	0.235210105324643	FALSE	0.919634538734937	0.658841370663898	-3.98063765902566	-4.80328954009679
Scer_12.360	1775.73017058296	1708.38845872891	1695.20252833558	1634.46910142853	1909.97221571384	1855.67317344824	1851.93793751867	1477.31471107195	1738.58603710359	0.108396384299314	0.0661114060574963	0.541925294546933	0.726141482976797	FALSE	0.155566320926855	0.109092671157176	0.483139837345765	0.772320518071892	FALSE	1.04637112772318	1.13103892906028	-1.71656193895221	-2.15043056081939
Scer_12.362	1215.48166708081	1261.11455258806	1037.69513542469	1082.82938906025	581.228322764016	622.288470710026	527.171832911384	566.303972577583	861.764167889603	0.107785586869595	0.221061229220617	0.0402732801967154	0.133410182903435	FALSE	0.165199364116568	-0.0867618271129346	0.599447863088752	0.833495235928185	FALSE	1.16783765215741	1.10054218415172	0.382529433992207	0.309113237856496
Scer_12.363	587.080328382521	563.908778056509	651.144418140787	656.957396101239	111.894222564196	123.114625500185	186.864943654468	208.167072923775	386.14147316546	0.153359689319541	-0.181887673372298	0.235614363641677	0.444796826160137	FALSE	0.242549982530844	-0.547062861442858	0.0241041916594075	0.186419317798932	FALSE	0.879984347975284	0.595933758344896	-3.04865915698836	-3.71127326356389
Scer_12.364	377.792094315626	366.046048913875	262.472709266848	212.169120141645	299.938679929024	297.713548936811	285.614710626341	304.416364705736	300.770409604488	0.172930327552749	0.564957548765253	0.00108706627881454	0.00798061441259152	FALSE	0.24578776715107	-0.495976759582337	0.0436009886901338	0.253510166471733	FALSE	1.56596433950264	1.01289467483495	0.971433234782558	0.999142604810081
Scer_12.365	383.695095789307	280.652660547053	293.757335219866	370.145645741087	261.086519316456	132.068416445653	274.980120337062	132.062981747341	266.056096892978	0.251154157579267	-0.016835133884363	0.946556962299179	0.974921438808485	FALSE	0.319514589876418	-0.0573480279380708	0.857557012852528	0.953428738458561	FALSE	1.00066893274379	0.965963972307461	52.7844617315582	61.7094168560473
Scer_12.366	115.913483483203	137.983219007364	105.519331604248	97.13766946244	34.1899013390598	40.292059254606	1.51922718418266	15.6684893598541	68.5279225868697	0.302782497782526	0.526977983238654	0.0817799252365204	0.222710396637511	FALSE	0.333537300763165	0.508297863242594	0.127518435229807	0.431975488666604	FALSE	1.25159803569483	4.15016147908981	-5.34141282711668	-6.39773472204982
Scer_12.380	347.203813952003	347.821850177053	249.216511829128	331.801828848019	217.57209943038	205.937191745764	211.17257860139	270.841030363192	272.695863118366	0.189058385077167	0.219376209824759	0.24590135664639	0.457798299181236	FALSE	0.266524664528482	-0.353564318639955	0.18465010282295	0.520993480415251	FALSE	1.19588269902159	0.878876460823017	1.72175556653211	1.8783090202644
Scer_12.381	788.855651482912	715.429973268369	742.347056512298	624.748589911061	1686.18377058545	1989.98003763026	1540.49636476122	1154.99150138353	1155.37911819189	0.156742300082926	0.13683844949468	0.382654657078787	0.594963735149574	FALSE	0.216694914475353	0.313950993355828	0.147389059197849	0.469595619087529	FALSE	1.10027806073836	1.36368639161468	-2.24594080236037	-2.77071346866597
Scer_12.383	193.189139138672	195.779963572712	597.059132594891	437.630763472888	197.368975911845	243.990803264003	455.768155254799	447.671124567259	346.057257222134	0.194166472542403	-1.2449219338807	1.43979923869074e-10	6.40428347641164e-09	TRUE	0.268818090915978	0.18217266785415	0.497974553404379	0.783123240483767	FALSE	0.376530759054411	0.489098371825336	0.267788496977473	0.174669180905802
Scer_12.384	133.085851406641	115.072797738217	165.437344022741	146.729005977475	12.4326913960217	15.669134154569	21.2691805785573	60.43560181658	83.7664508863502	0.292770269898155	-0.330750651623661	0.258591027578965	0.472694396505143	FALSE	0.342572237597101	-0.806524626372284	0.0185566349948583	0.159756077745109	TRUE	0.795611179632441	0.35187597026193	-3.56812081273243	-4.31993599759394
Scer_12.385	113.230300995166	106.741735458527	112.942802169371	63.9063614884474	116.556481837704	107.445491345616	104.826675708604	123.109559255996	106.094926032429	0.254592617910051	0.212386336318547	0.40415684011144	0.610202856434477	FALSE	0.322844702934503	-0.170080462559261	0.598319848766615	0.832947883968743	FALSE	1.24246879720415	0.98281503239586	1.07984483542158	1.12617046243127
Scer_12.387	651.476708095411	657.11253731054	219.522629568637	178.426561275745	926.235509003619	1195.33109121998	199.018761127929	152.208182352868	522.416497494341	0.187780054783555	1.6306307101464	3.83007811730204e-18	4.56176375242258e-16	TRUE	0.260363017673161	0.859163034843968	0.000967310496444784	0.0259685664045561	TRUE	3.28259656983935	6.02613354687705	-0.511066042564451	-0.737928944879373
Scer_12.388	229.680420975977	230.145595476433	291.106095732322	238.242915628932	138.313691780742	107.445491345616	138.249673760622	208.167072923775	197.668869703052	0.226479836314573	-0.18802305430264	0.406426977744455	0.611595090556084	FALSE	0.304828575814512	-0.261920979423075	0.390207985341188	0.706113814179901	FALSE	0.868910861678806	0.710268533343098	-1.43470668861903	-1.82017560288071
Scer_12.389	317.688806583594	249.931868390697	370.64328035864	268.917969143387	335.682667692587	423.066622173363	224.845623259034	127.586270501669	289.795388512871	0.223631662208668	-0.00273717527624544	0.990234408922835	0.995941811856108	FALSE	0.297354900793058	0.936952986361678	0.00162735547082216	0.0381619105236766	TRUE	0.88769134164194	2.14963421037591	7.42399129312776	8.55972303620768
Scer_12.52	89.6182951004396	92.68306786155	121.426768529512	92.0251605433642	46.6225927350815	78.3456707728449	71.4036776565851	29.0986230968718	77.6529820370311	0.289130035921659	-0.0487371619723622	0.866138928217095	0.9356362660288	FALSE	0.334580908618788	0.155771147630885	0.641522648901592	0.859848820699121	FALSE	0.854743362554223	1.24103850427879	2.37587134280612	2.64474845300529
Scer_12.390	354.180088420899	411.346200059688	331.935183840499	482.620841960754	234.66705009991	217.129430427599	197.499533943746	465.577969549949	336.869537287881	0.23369826944052	-0.0942817409907979	0.686629251428448	0.825296113163958	FALSE	0.306079931191881	-0.324306125474349	0.289350658046727	0.625375614651132	FALSE	0.939881828139893	0.681842824286861	-5.17659925020385	-6.20461963603767
Scer_12.391	547.369227559571	583.695050970773	733.332842254648	710.638739751535	413.386988917723	335.76716045505	293.210846547254	360.375255276643	497.22201396665	0.162111509453681	-0.290983200286802	0.0726605397983402	0.205755803589226	FALSE	0.233803068224592	0.449085184857275	0.054758948600617	0.284257837300915	FALSE	0.783450894555724	1.14599767285402	1.55839918960942	1.68690136216386
Scer_12.392	165.284041263086	189.531666862945	230.127587518812	269.429220035294	99.4615311681738	152.214446072956	82.0382679458638	76.104091176434	158.023856505446	0.213934731745664	-0.312094882208715	0.144611288889699	0.322250205153519	FALSE	0.299113868351717	0.736120836661826	0.0138548291809617	0.13592812971035	TRUE	0.710839814295344	1.58773552581908	2.35452017531801	2.6197308990928
Scer_12.393	489.949122315577	461.853265130308	549.3368218191	469.839569663065	859.409792750002	787.933603201183	806.709634800994	727.465577421796	644.062173387753	0.123700537230463	-0.0903988199206448	0.464908892802969	0.665584072627995	FALSE	0.177875414242416	0.190883396649727	0.283212910031511	0.619620127305529	FALSE	0.933958475613815	1.07371678674028	2.04102497097375	2.25240282767208
Scer_12.394	2701.96476545337	2618.03632139255	2177.72811506858	2243.36891369046	5913.29884523284	7577.14558760229	4047.22121866261	4731.88378667593	4001.33094422233	0.114384062797508	0.264387977490432	0.0208104550813785	0.080709767803008	FALSE	0.160205967255215	0.34863862827698	0.0295410543030161	0.208650791580889	FALSE	1.203275516625	1.53659260619685	-1.32139057061466	-1.68740103245468
Scer_12.395	100.351025052588	119.238328878062	36.0568570305973	35.7875624335305	231.558877250905	134.30686418202	72.9229048407678	87.2958692906155	102.189786119886	0.262113443265859	1.17634877994866	7.19159816914191e-06	0.000114888313004918	TRUE	0.323845973103624	0.066505848848902	0.837288843658502	0.947259126599802	FALSE	3.02822584836823	2.2755770437378	0.257896395302095	0.163078424235968
Scer_12.396	113.230300995166	132.255613690077	213.159654798531	222.394137979797	27.9735556410489	67.1534320910099	30.3845436836533	38.052045588217	105.575410558438	0.260615504970948	-0.46685958166788	0.0732334570481949	0.206501053217937	FALSE	0.335193711565127	0.470208282797244	0.160677782494893	0.490944067703456	FALSE	0.564617508226307	1.38438521736265	1.56902083927231	1.69934694356959
Scer_12.53	348.277086947217	452.480820065657	398.216171029097	436.608261689072	307.709112051538	199.221848536663	302.32620965235	407.380723356206	356.527529165975	0.217869681617708	-0.0869072999688088	0.689969987325192	0.82684930377565	FALSE	0.292083720129642	-0.328112883265413	0.261287951435535	0.602647548694989	FALSE	0.959242007804788	0.714684122241546	-7.07256504741046	-8.42615747813739
Scer_12.398	669.722349014064	794.054373532943	637.888220703067	731.088775427838	262.640605740959	396.205249336959	268.903211600331	270.841030363192	503.917976964919	0.158214565046707	0.110186734109789	0.486154181156321	0.683085017004096	FALSE	0.232007274165323	0.113179837415535	0.625671087838651	0.84939249716456	FALSE	1.06919804251008	1.22025498169323	-1.9750887282967	-2.45335113384424
Scer_12.399	1064.68681125313	1051.79661281085	923.691837460302	876.28402872959	1187.32202832008	942.386497010506	1104.4781629008	1060.9805652244	1026.45331796371	0.121414006336952	0.218409515659436	0.0720372897024351	0.204733801584158	FALSE	0.174591718703323	-0.231861662415787	0.18417080330686	0.520612420313534	FALSE	1.17574225386134	0.983498322709542	1.10277567751266	1.15303895000187
Scer_12.400	26549.017446132	25490.9678102811	26304.0074517182	24246.0735487169	137735.571630827	134709.784774566	105919.000054031	118285.902888784	74905.040700632	0.0849221138189051	0.0381921567667091	0.652903994653451	0.800038723676281	FALSE	0.119180323879206	0.245861153220645	0.0391188905110594	0.238010132039609	FALSE	1.02947324224313	1.21516138883677	-5.70896064822626	-6.82839723430571
Scer_12.401	575.810961932765	513.92240437837	542.973847048995	570.044744476951	766.164607279839	463.358681427969	571.229421252681	353.660188408135	544.645607025713	0.19754943124732	0.00049412423927769	0.998004278280879	0.998854247540526	FALSE	0.268864505182855	0.359910128537691	0.180691111156092	0.516264429750418	FALSE	0.979097992266974	1.32901727794374	14.4655310240886	16.8104240784024
Scer_12.402	78.8855651482912	106.221044066046	52.4945418533696	60.3276052450943	13.9867778205244	33.576716045505	48.6152698938452	24.6219118511992	52.3411789904844	0.301387933476543	0.290381373844483	0.335306483672141	0.551271681812333	FALSE	0.335526679601271	-0.636006874486204	0.0580198593871794	0.292159935671069	FALSE	1.63506500236147	0.654166722449309	1.86314436781018	2.04397686772829
Scer_12.404	700.847265875294	712.826516305966	528.657153816258	519.942157070008	259.532432891954	344.720951400518	294.730073731437	297.701297837227	457.369731116083	0.156846090773167	0.395229509326339	0.0117402966853869	0.0527383426352477	FALSE	0.230257703484629	-0.36801083720828	0.109985937045121	0.401776325582699	FALSE	1.34782270482507	1.01992144886536	0.933915435208206	0.955182312050827
Scer_12.405	135.769033894678	222.855915981705	89.6118946789845	119.121457814466	40.4062470370706	62.676536618276	66.8459961040372	35.8136899653807	96.6375965118247	0.277894106882068	0.497493690827582	0.0734173351385978	0.206702312791553	FALSE	0.33529684393566	-0.455776143884812	0.174044795376349	0.507807869210608	FALSE	1.71467697245536	1.00408160203809	0.992446015859487	1.02376366516831
Scer_12.54	792.075470468556	963.799767481624	779.464409337912	767.387588753276	658.932643989152	637.957604864594	758.094364907149	566.303972577583	740.501977797481	0.166725987042866	0.163696846519035	0.326182806052259	0.544364488633426	FALSE	0.233507061321145	-0.187275622367639	0.422545627630753	0.730419041855299	FALSE	1.13504084377367	0.979245417884567	1.1655736283281	1.2266204588816
Scer_12.419	1741.38543473609	1708.90915012139	1665.50864607509	1814.42941538	1965.91932699594	1987.74158989389	2145.14878406592	2133.15290856299	1895.27440697891	0.0910125951507491	-0.0141367113427742	0.876563548535615	0.942046361409017	FALSE	0.131847627730885	-0.097244197093011	0.460788044375643	0.760126872584686	FALSE	0.99148405513851	0.924136973960431	-8.22487967072849	-9.77634562260577
Scer_12.420	236.656695444874	482.160229437052	329.283944352955	633.43985507349	119.664654686709	80.5841185092119	48.6152698938452	78.3424467992703	251.093401774676	0.258068683375443	-0.132982536643435	0.606344091769639	0.769290588467241	FALSE	0.327483409957307	0.501585856369369	0.12561192456341	0.429844118588014	FALSE	0.746912056452607	1.57277558866248	2.55184989286374	2.85094574249588
Scer_12.421	11232.8751679186	8546.62851617686	10740.7014119379	8953.02561908552	33489.008361609	28855.829769507	30741.5620719362	28756.1546865779	20164.4732005936	0.08773177108594	-0.0032056267996111	0.970852621801184	0.985404551479188	FALSE	0.123171284333943	0.0702993845531725	0.56817256590896	0.818019853456379	FALSE	1.00435531058323	1.04785181139549	-9.7555794892199	-11.5698946289665
Scer_12.422	363.839545377833	388.435778790541	432.682284367168	459.614551824913	321.695889872062	185.791162118461	391.960613519127	349.183477162462	361.650412879071	0.206347840892234	-0.239018517995846	0.246730137624366	0.458964589750614	FALSE	0.281306942165457	-0.277880182906877	0.32324157815033	0.654411955594405	FALSE	0.843253097569911	0.68515947020952	-1.21777117780021	-1.56598829249289
Scer_12.423	403.014009703175	360.839134989068	411.472368466816	379.348161795424	376.088914729657	297.713548936811	530.210287279749	360.375255276643	389.882710147168	0.166594036025459	-0.068380661043689	0.681466457806038	0.822017040715484	FALSE	0.236819824670437	-0.304492229490487	0.19852864476289	0.537695764265928	FALSE	0.965942553218384	0.756856668774199	-7.03965443715642	-8.38759551346817
Scer_12.425	141.135398870752	140.065984577286	90.6723904740021	80.2663900294899	0	0	21.2691805785573	8.95342249134518	60.2953458776791	0.303811690641943	0.217496882327617	0.474056974580358	0.672751125424146	FALSE	0.343639467628063	-1.64781501896959	1.62524302961148e-06	0.000216874341921979	TRUE	1.64128989761159	0.032028079073393	7.94503357452939	9.17023781826394
Scer_12.428	15.5624584306153	33.8449405112402	5.30247897508784	13.8037740815046	9.3245185470163	13.430686418202	9.11536310509598	0	12.5480275085953	0.319602679814975	0.50144313859377	0.116657756928709	0.281559289506454	FALSE	0.285909394477545	0.0289676791522978	0.919298274545704	0.973271584382561	FALSE	2.50705085626721	2.34842829846125	0.071113376348271	-0.0557786593036749
Scer_12.429	277.977705760645	320.22520637558	309.66477214513	337.425588659002	48.1766791595842	62.676536618276	54.6921786305759	136.539692993014	193.422295042726	0.24257068076399	-0.120803435088224	0.618474639226098	0.778800843233085	FALSE	0.324003081488434	-0.550595158634136	0.0892529534439328	0.36206263361696	FALSE	0.924566925193505	0.581866132983819	-5.90444949499025	-7.05745509570515
Scer_12.430	40.2477373205567	41.6553113984494	70.5229703686683	133.436482787878	3.10817284900543	2.238447736367	18.230726210192	22.3835562283629	41.477925612435	0.311742841584577	-0.952178755211964	0.00225531874250094	0.0145760415024597	TRUE	0.34051964439823	-0.873803266882768	0.0102852823311502	0.113728259834943	TRUE	0.404485118603851	0.152510633692734	-1.07760154768809	-1.40174897020871
Scer_12.431	411.063557167286	384.790939043177	476.692859860397	397.753193904096	578.12014991501	758.833782628412	730.748275591861	857.290203546301	574.411620207068	0.176947021823393	-0.144939221580887	0.412723184566549	0.61789366568186	FALSE	0.243472661252679	-0.0850186919593476	0.726945213571097	0.898433787516227	FALSE	0.910226841258716	0.841989637198139	-0.828460019019356	-1.10982527897355
Scer_12.433	296.223346679297	360.318443596588	401.397658414149	527.610920448621	385.413433276674	644.672948073696	674.536869777102	667.029975605216	494.650449483918	0.181345778493371	-0.458742407013355	0.0114174459111448	0.0515577852655767	FALSE	0.249688162043203	0.0411201564893772	0.869191099585868	0.957165053111914	FALSE	0.707027661056565	0.767996308635754	0.238588402295501	0.140454895276562
Scer_12.434	85.8618396171877	66.1278068450385	51.434046058352	56.7488490017413	35.7439877635625	24.622925100037	7.59613592091331	6.71506686850888	41.8563321469176	0.296818324112058	0.586888168915487	0.0480118034945658	0.152221909472289	TRUE	0.335886113162776	0.496215818922692	0.139586252920142	0.45561354640193	FALSE	1.4012235742423	4.00797466453746	-3.11531992464186	-3.7893809056658
Scer_12.435	620.351791234181	611.812386164726	802.26506893079	852.255236809934	391.629778974684	270.852176100407	431.460520307876	405.142367733369	548.221165781996	0.166125718408126	-0.383310608963941	0.0210351711735906	0.0812633475692862	FALSE	0.237978175779469	0.0319738888553786	0.89312076377225	0.966344026552108	FALSE	0.744880128091909	0.792119946752643	0.208770285916666	0.105516462308355
Scer_12.56	1444.08881506158	1424.09095843449	1313.95429002677	1516.88139628979	1426.65133769349	1159.51592743811	885.709448378492	1049.78878711022	1277.58512005412	0.145169919060485	0.0399045408249342	0.783407197523037	0.885701085263399	FALSE	0.204837833652077	0.362404189941415	0.0768563551606595	0.34052469078507	FALSE	1.01318723659002	1.33600290344632	-21.1113900495898	-24.8757058016922
Scer_12.438	117.523392976026	153.083269389302	134.682965967231	151.841514896551	32.635814914557	17.907581890936	34.9422252362012	22.3835562283629	83.1250401873958	0.279143776257076	-0.0146689870979237	0.958090508463909	0.980442951346196	FALSE	0.341086056036694	-0.262050855325718	0.442318659544427	0.744085931906957	FALSE	0.944638388875151	0.883715494438908	-1.1705604452777	-1.51067061270851
Scer_12.439	654.696527081056	890.382281141857	641.599955985629	792.438882456747	780.151385100364	537.22745672808	692.767595987294	519.29850449802	688.570323622381	0.212064021337937	0.101272128614713	0.632967318750424	0.787873897025744	FALSE	0.283264155637248	0.0101658888191917	0.971371369307464	0.992094896273005	FALSE	1.07737767564609	1.08681533619726	-0.117022650077151	-0.276221086473053
Scer_12.440	137.3789433875	93.2037592540306	244.444280751549	156.442772923719	153.854556025769	152.214446072956	305.364664020715	293.224586591555	192.016001128474	0.218249407812311	-0.721455584558702	0.0009475725352123	0.00726000433896513	TRUE	0.293718262837872	-0.196886853449684	0.502650288786298	0.787415287940887	FALSE	0.576238275216135	0.512132266856288	-0.213953267162457	-0.389796465433131
Scer_12.441	1839.58991379825	1943.74096813015	1660.2061671	1417.69872325972	1861.79553655425	1313.96882124743	1716.72671812641	1407.92568676403	1645.20656687253	0.140922057209769	0.283786333356279	0.0440324031401408	0.143002872617623	FALSE	0.198123960095431	-0.253864267268561	0.200074069969511	0.537695764265928	FALSE	1.22911587616019	1.01635241104586	0.921374044219667	0.94048733458095
Scer_12.442	628.9379751959	607.646855024881	594.938141004856	662.069905020315	396.292038248193	400.682144809693	249.153258205957	270.841030363192	476.320168484123	0.141009801877501	0.0125667137735113	0.928986992513611	0.966035751784151	FALSE	0.21176159032834	0.555367669392572	0.00872595721513541	0.105012381658009	FALSE	0.98376543308374	1.5316371034497	27.0473240553782	31.5527413615821
Scer_12.443	474.386663884962	582.653668185812	399.806914721623	527.099669556714	222.234358703888	373.820771973289	233.96098636413	293.224586591555	388.398452497747	0.164626383308513	0.189851250195385	0.248818071400371	0.461712715723307	FALSE	0.239247016673913	-0.0541611146399782	0.820904662884281	0.943374988729986	FALSE	1.14024444916904	1.13038894140198	0.0661438782084671	-0.0616015112718296
Scer_12.57	1710.26051787486	1508.96365540883	1847.3836749206	1705.53297540368	1038.12973156781	1202.04643442908	1020.92066777075	1186.32848010324	1402.44576718486	0.134265619597587	-0.125726409023341	0.349066960442644	0.565613142688669	FALSE	0.19147012366651	0.134972952614946	0.480854064936646	0.769536117325419	FALSE	0.906105711001931	1.01491091625898	1.15011101771528	1.20850263488676
Scer_12.444	19.3189139138672	18.2241987368216	31.2846259530183	30.1638026225472	20.2031235185353	24.622925100037	30.3845436836533	24.6219118511992	24.8530056724599	0.305858198331575	-0.397244219061014	0.194017522959156	0.393147611284364	FALSE	0.333820242118731	0.0473337194565646	0.887242694987262	0.965328562867436	FALSE	0.617199079782287	0.818227973560209	0.58427393950439	0.54550096916016
Scer_12.445	145.965127349219	193.69719800279	206.796680028426	239.265417412747	52.8389384330924	116.399282291084	138.249673760622	170.115027335558	157.915918076692	0.229079701353668	-0.386647272706716	0.0914441348992333	0.240790504955207	FALSE	0.310143206117566	-0.459465870004795	0.138483078269203	0.453644567586551	FALSE	0.762002252711293	0.550283274468504	-1.19760638444608	-1.54236083487719
Scer_12.446	64.9330162104982	112.990032168294	35.5266091330885	26.5850463791941	23.3112963675407	6.715343209101	31.9037708678359	71.6273799307614	46.6990617832893	0.315454226731589	0.344176643553438	0.275250450457429	0.491378178995995	FALSE	0.326314758459711	-0.98430523455028	0.00255771279702427	0.0501216452042592	TRUE	2.83502384664859	0.296817162535802	2.1656240465411	2.39839784607976
Scer_12.447	609.082424784425	667.005673767672	539.792359663942	543.970948989664	1033.46747229431	955.817183428708	765.690500828062	767.755978632849	735.322817798704	0.124371719553203	0.228282787450447	0.0664334289878245	0.193458579793171	FALSE	0.178520994833903	0.14817641153124	0.406526160394353	0.721599839479334	FALSE	1.17729654788675	1.29707010466879	-0.59359613945387	-0.834630970634336
Scer_12.449	1680.74551050645	1789.0956245634	1585.44121355126	1369.1298885285	3510.68123295164	4107.55159623344	3693.24128474805	3637.32788710898	2671.65177977397	0.119523918526228	0.211231291718348	0.0771826626592564	0.214299685670944	FALSE	0.167293371255818	-0.145039666808946	0.385954082323812	0.703524978506683	FALSE	1.17433856780759	1.03923630134082	0.760517087421691	0.752008292808045
Scer_12.450	655.233163578663	607.646855024881	494.721288375695	489.778354447461	623.188656225589	541.704352200814	429.941293123694	288.747875345882	516.370229790335	0.162634152779325	0.356179447007433	0.028519486909055	0.102206091711203	FALSE	0.231229825434099	0.309951879866387	0.180099285696157	0.515202054983268	FALSE	1.28247638424598	1.61999521391392	-0.939055438454313	-1.23941195706639
Scer_12.452	165.284041263086	185.886827115581	147.939163404951	133.436482787878	91.6910990456603	80.5841185092119	97.2305397876904	114.156136764651	127.026051084839	0.221221620444525	0.231902685011498	0.294508612207492	0.512321286446717	FALSE	0.305307934828169	-0.442411525135665	0.147318989815568	0.469595619087529	FALSE	1.24717153595525	0.815847869403284	1.92144612315249	2.11229010204116
Scer_12.453	229.14378447837	152.562577996821	257.17023029176	296.525517306396	147.638210327758	199.221848536663	171.672671812641	125.347914878833	197.410344453655	0.238926737148637	-0.353683380479448	0.138793056466227	0.314046494887085	FALSE	0.312260934174871	0.433063697014288	0.16548299410336	0.497216122017845	FALSE	0.689939239902806	1.16723499784444	1.41664280171189	1.52080280672699
Scer_12.58	399.79419071753	456.125659813021	300.120309989972	289.879255711597	478.658618746837	452.166442746134	461.845063991529	389.473878373515	403.507927511267	0.162704290382565	0.478024080016456	0.00330344391964901	0.0197466733378756	FALSE	0.230048388698407	-0.321740411111812	0.161939833795837	0.492133737342862	FALSE	1.44995005117019	1.09328212148765	0.75995341813363	0.751347831181732
Scer_12.454	143.818581358789	140.065984577286	77.4161930362825	121.677712274004	158.516815299277	239.513907791269	71.4036776565851	55.9588905709074	126.04647032055	0.250332019111951	0.576962374101216	0.0211784180659385	0.081498289028976	FALSE	0.319980259737586	0.772981721553867	0.0157042660085151	0.145112535398438	TRUE	1.4237543392154	3.10862215208532	-2.21026977290424	-2.72891707027092
Scer_12.455	1372.17952438218	1249.138650561	838.321925961387	855.833993053287	1841.59241303572	2099.66397671224	1356.66987547512	1289.29283875371	1362.83664974183	0.117014861136786	0.605426171662697	2.2922627660443e-07	5.17412744753384e-06	TRUE	0.166377555364782	-0.0286624412185951	0.863222528927988	0.955725158686609	FALSE	1.54694806862806	1.48935093364038	0.0869699363990423	-0.0371992375386754
Scer_12.456	530.196859636134	422.280719301781	491.009553093134	442.743272391963	694.676631752714	635.719157128227	688.209914434746	758.802556141504	582.954832985026	0.151949891860894	0.0115681296229992	0.939314707598537	0.97187476131689	FALSE	0.214190269410434	-0.118135374226151	0.581260760831249	0.821807439043745	FALSE	1.02003176983509	0.91946431120935	5.23338746241246	5.99295241505372
Scer_12.457	4673.56725766305	4258.73489909897	4780.18479604169	4415.67395340576	12564.7887421045	14379.7882584216	13832.5635119831	14943.2621380551	9231.07044459672	0.103727010670988	-0.0492569990231992	0.634878580948821	0.788679233779514	FALSE	0.145166045764757	-0.0374393582768193	0.796478581816022	0.930399142191751	FALSE	0.971342759537189	0.936363771606277	-1.26136718615251	-1.61707053377689
Scer_12.459	563.468322487794	433.735929936355	632.585741727979	503.582128528965	1515.23426389015	1522.14446072956	2026.64906369967	1904.84063503369	1137.78006825427	0.134375563005252	-0.201390854936471	0.133947230166561	0.306773641224476	FALSE	0.186747867634846	-0.148685723570007	0.425924911296853	0.733088513867155	FALSE	0.877798501463644	0.772634884612249	-0.979071829800028	-1.2862998955565
Scer_12.461	30.0516438660157	23.4311126616278	22.2704116953689	32.720057082085	48.1766791595842	85.0610139819459	30.3845436836533	40.2904012110533	39.0482329176668	0.296403234310417	0.128308093208681	0.66509934943413	0.811389015429591	FALSE	0.331682542966126	0.523510347672146	0.114485774780954	0.409638769858982	FALSE	0.973071983808473	1.87286775509532	23.9866211926001	27.9664597719551
Scer_12.462	188.359410660205	207.755865599767	226.415852236251	257.67044952142	253.316087193943	194.744953063929	253.710939758505	235.027340397811	227.125112303979	0.19841763502949	-0.248305477028829	0.210778196361003	0.415421666763628	FALSE	0.274280094551648	0.115061886882459	0.674847059181878	0.876798713490316	FALSE	0.818648712241631	0.916940860972802	0.566655623755568	0.524857265983797
Scer_12.463	155.624584306153	134.85907065248	197.252217873268	148.262758653198	194.26080306284	132.068416445653	200.537988312111	306.654720328572	183.690069954284	0.243696811639201	-0.26469223650496	0.277410919733762	0.493767494245617	FALSE	0.314049547240099	-0.28237711122967	0.36857368297845	0.687538748968463	FALSE	0.841186311427351	0.644104517721307	-1.54359263130852	-1.94775925576822
Scer_12.59	3126.44423506085	3510.50136810433	1850.56516230566	1967.29343206036	5919.51519093085	5649.8420865903	3661.33751388022	3961.88945242024	3705.9235551691	0.0896177516660962	0.776851842352817	4.37834648199885e-18	4.84501414361677e-16	TRUE	0.127070898281832	-0.165185658659248	0.193618526199309	0.533038381897006	FALSE	1.73820146495033	1.51757775951094	0.24551907945174	0.148575696609922
Scer_12.464	1835.29682181739	1680.79181492744	3365.48340548825	3146.74923969115	3391.01657826493	2896.5513708589	4995.21898159259	5342.95487171024	3331.75788554386	0.100724629779227	-0.869506949897779	6.00170925203421e-18	6.33250113406494e-16	TRUE	0.142528528762066	0.150245456685275	0.291817433257198	0.626585752336918	FALSE	0.539991249866977	0.608227314710928	0.193111484807178	0.0871687583160716
Scer_12.465	1034.0985308895	706.578219596199	1020.1969548069	796.0176387001	1810.51068454566	1575.86720640237	1949.16847730636	1560.1338691169	1306.5714476705	0.119185007581392	-0.0743797707058603	0.532581708370677	0.719572129504991	FALSE	0.168499875979502	0.0331022333636173	0.844255954370373	0.949332738825441	FALSE	0.958432073299874	0.964981804031646	0.16041216446247	0.0488543659025921
Scer_12.470	568.834687463868	394.163384107828	488.888561503099	302.660528009287	1785.64530175362	1161.75437517447	1342.99683081747	919.964160985717	870.613478726921	0.117577289105718	0.280266321600812	0.017140622861481	0.0699343578440102	FALSE	0.165307653053786	0.103435485955489	0.531501861735771	0.798700677317235	FALSE	1.21632600974256	1.30231911574579	-0.348823324334354	-0.547826181061421
Scer_12.474	2654.74075366392	2519.10495682123	1581.7294782687	1682.01543437593	6973.18578674369	5786.38739850869	4284.22065939511	4425.22906634736	3738.32669176558	0.108469340869446	0.636717807376031	4.35727861239561e-09	1.41206950460278e-07	TRUE	0.152078808761614	-0.0775578537775031	0.610062235520255	0.84027090545094	FALSE	1.58506892542891	1.4649729447999	0.171051556285662	0.0613207361224408
Scer_12.475	1199.38257215259	1401.18053716534	1336.75494961964	1294.48725830999	867.180224872516	711.826380164705	1241.20860947724	1416.87910925537	1183.61245512717	0.141996777430821	-0.0446947451554504	0.752944742769453	0.86813476440788	FALSE	0.20157288802547	-0.665502644309194	0.000961527468790077	0.0259669650351225	TRUE	0.98834488007248	0.594191231040055	-43.4023390102465	-50.9944188741392
Scer_12.477	6.43963797128908	4.68622253232556	120.366272734494	92.0251605433642	0	0	176.230353365189	100.726003027633	62.5592062717869	0.301569893845066	-3.19765334787372	2.87471116434609e-26	6.52128227631912e-24	TRUE	0.351323342071865	-1.50965528189049	1.73083242851945e-05	0.00142777940512596	TRUE	0.0568244953293204	0.00359768710806796	-0.962301439726462	-1.26664972242042
Scer_12.480	1185.4300232148	1189.25914042573	853.699114989142	923.319110785088	717.987928120255	523.796770309878	457.287382438981	452.147835812932	787.865913262101	0.153994505215069	0.405207500580349	0.00850560558518973	0.0420828053871383	FALSE	0.220699484858737	0.0311585410246031	0.887727073460786	0.965392553281781	FALSE	1.33614443834289	1.36504462208344	-0.0738433718645166	-0.225627135524545
Scer_12.481	1027.65889291821	1209.04541334	770.980442977772	911.560340271213	404.062470370706	541.704352200814	358.537615467108	467.816325172786	711.420731589826	0.123912355435601	0.397452638169292	0.00133879943267614	0.00941726050550643	FALSE	0.187962187100859	-0.206247474935626	0.272518252395198	0.612257749070901	FALSE	1.32916548771677	1.14433107291333	0.526200533743002	0.477455296232613
Scer_12.483	15.5624584306153	36.4483974736433	45.6013191857554	24.0287919196562	0	0	15.1922718418266	6.71506686850888	17.9435382150007	0.330079072198903	-0.437458024945015	0.185067419730023	0.38131284437562	FALSE	0.294917716180906	-0.876686297193718	0.00295243685489012	0.0534237173911035	TRUE	0.750541873354024	0.0436541325312841	-9.9125283028614	-11.75379442784
Scer_12.487	1525.6575626979	1711.51260708379	1467.19593240681	1575.67524885916	2584.44572394802	2251.8784227852	2341.12909082548	2359.22682646945	1977.09017688448	0.1146793612262	0.0819885798418498	0.474647642160611	0.672751125424146	FALSE	0.16222611068587	-0.033306437066766	0.837330922299504	0.947259126599802	FALSE	1.06383285525077	1.0289210669922	0.53924475724496	0.492739451765957
Scer_12.488	50.4438307750978	42.1760027909301	59.3877645209838	55.7263472179261	90.1370126211575	13.430686418202	120.01894755043	143.254759861523	71.8219189695313	0.309261426530525	-0.427229815935982	0.16714002703517	0.356350706136545	FALSE	0.327346754189165	-0.452318053428234	0.167042212279867	0.497616885826499	FALSE	0.806274380985991	0.395679540213806	-3.30569634403725	-4.01244844230249
Scer_12.491	171.187042736768	174.431616481007	207.857175823443	252.557940602344	15.5408642450272	31.338268309138	57.7306329989412	69.3890243079251	122.504070688074	0.239739578693655	-0.404919530186254	0.0912199241389284	0.24033960268195	FALSE	0.335690423667561	-0.87110073259867	0.00946039689550699	0.10866283725295	TRUE	0.751207853576085	0.373706373874286	-2.44067857799359	-2.99889128626844
Scer_12.492	466.873752918458	505.0706507062	428.440301187097	449.900784878669	391.629778974684	241.752355527636	466.402745544077	494.676592646821	430.593370297955	0.196798543404655	0.0748636523560674	0.703642908734949	0.833983903020444	FALSE	0.269994824579499	-0.600476030249865	0.0261465652894574	0.195431576142123	TRUE	1.10644711027626	0.659386507245044	5.11694130082983	5.85651031525202
Scer_12.493	335.397811004639	326.473503085348	345.721629175727	409.000713526063	43.5144198860761	71.6303275637439	59.2498601831238	134.301337370178	215.661200224362	0.241594108640399	-0.157879084677681	0.513441099411543	0.704480636592453	FALSE	0.323358766953784	-0.525641795000308	0.104041501011021	0.388507234639509	FALSE	0.877136054652227	0.596988088022432	-2.93504977802098	-3.57815507389753
Scer_12.494	439.505291540479	583.174359578292	518.052195866082	629.861098830137	772.38095297785	767.78757357388	704.921413460756	738.657355535977	644.292530170432	0.148601428330337	-0.153533428436049	0.301515247711575	0.519412400033855	FALSE	0.209768416466709	0.241108083575179	0.250390558030307	0.591355004767566	FALSE	0.890998177011643	1.06686361424381	1.56079644338339	1.68971026830754
Scer_12.495	159.917676287012	198.383420535116	161.19536084267	154.909020247996	180.274025242315	293.236653464077	171.672671812641	163.39996046705	185.37359861236	0.222446625685745	0.174697704909805	0.432250370763205	0.635452496773831	FALSE	0.297043812464003	0.25222435228632	0.395817313034651	0.710935530181398	FALSE	1.13306885129221	1.41192894966672	-1.76120636634074	-2.20274125388602
Scer_12.496	313.932351100342	341.052862074805	242.323289161514	242.332922764192	363.656223333636	317.859578564114	211.17257860139	210.405428546612	280.341904268326	0.170489895856982	0.4214055174508	0.0134459863455161	0.0584893960207159	FALSE	0.244414981178427	0.249552480477003	0.30724516403427	0.639582059919553	FALSE	1.3507192888032	1.615123812297	-0.594651382709821	-0.835867418480161
Scer_12.498	124.499667444922	62.4829670976742	320.269730095306	297.548019090211	142.97595105425	58.199641145542	144.326582497353	172.353382958395	165.331992672957	0.267055643828402	-1.19755781993402	7.31534301115474e-06	0.000116047941404227	TRUE	0.329425042814277	0.337185891132769	0.306043728458883	0.639582059919553	FALSE	0.303777056799062	0.636412787031591	0.620711202971838	0.588195177976983
Scer_12.501	690.651172420753	656.591845918059	559.411531871767	515.34089904284	826.773977835445	653.626739019164	487.671926122635	658.076553113871	631.018080668067	0.176341783244297	0.303590378051167	0.0851416290014065	0.228437357054631	FALSE	0.244158050828894	0.0684319776003156	0.77926470747339	0.923967659656278	FALSE	1.25330232086256	1.29182706031658	-0.134092300780327	-0.296221908768687
Scer_12.503	1406.52426022906	1712.03329847627	919.449854280231	1234.1596530649	1016.37252162478	1130.41610686533	835.574951300464	866.243626037646	1140.09678398483	0.124698649194963	0.516550406419373	3.43705602596543e-05	0.000448377664584405	FALSE	0.180107033792504	-0.182819287539057	0.31007764603393	0.641047429414011	FALSE	1.44785286989158	1.26131383405952	0.37269549956783	0.297590636819774
Scer_12.504	563.468322487794	645.136635283486	565.244258744364	620.147331883893	947.992718946657	888.663751337698	884.19022119431	696.128598702088	726.371479822536	0.157565270126011	0.0309038611023365	0.844505511353437	0.922369163459447	FALSE	0.220173125290497	0.17785824982091	0.419199451133765	0.730412595390025	FALSE	1.01956636183735	1.16210371189078	-6.7529439526048	-8.05165158869031
Scer_12.508	4041.94609997911	3802.08854789347	2795.46691566631	2879.87627411539	9936.82859827037	9114.95918248642	6850.19537347963	6551.66690804184	5746.62848749157	0.0767375237015854	0.457178939862465	2.55816737890645e-09	8.79273136219589e-08	FALSE	0.10858626182852	0.0526801832551104	0.627572831689708	0.851719394967455	FALSE	1.38205784702991	1.42154618771431	-0.0870638502200931	-0.241117812097322
Scer_12.511	1806.85508744419	2152.53821651488	1774.7397129619	1778.64185294647	3240.27019508816	3091.29632392282	2816.64719947466	2379.37202707498	2380.04507692851	0.126456711410642	0.151113412101673	0.232094315650167	0.441329383950045	FALSE	0.177384147454703	0.132577941951562	0.45481864092414	0.756958073054846	FALSE	1.11422851782289	1.21849972897161	-0.8270733631616	-1.10820050891361
Scer_12.512	1029.80543890864	1098.13814674162	952.855471823285	1112.9931916828	1087.8604971519	1029.68595872882	1154.61265997882	993.829896539315	1057.4726576944	0.13523569909219	0.0384615122420213	0.776101142552097	0.881394464019741	FALSE	0.192233871960788	-0.0585523517396064	0.760679084337955	0.91519517518995	FALSE	1.03004328436841	0.98562599379838	1.48911856221341	1.60572398242873
Scer_12.513	832.85984428672	835.709684931392	936.417787000512	1013.29926776082	2505.18731629838	3270.37214283218	2886.53164994706	3276.95263183234	1944.66629061118	0.116829747112912	-0.221417588909581	0.0580638106590739	0.17469198206911	FALSE	0.163058029597922	0.127500706693727	0.434253040070043	0.740910448471285	FALSE	0.85587477955504	0.937071001414435	0.582370214123996	0.543270339272351
Scer_12.514	30402.6041354509	21905.4868816596	30831.7942485458	23318.6644307966	59922.4643559757	41465.0058684623	54040.4301685615	48740.1936872603	38828.3304720891	0.101697608445885	-0.0570085797180887	0.575091033748249	0.749643190372451	FALSE	0.14238734693291	0.0168933587486573	0.905557658523419	0.968686007220093	FALSE	0.965977506291356	0.986445498921694	0.605740048283249	0.570653201887736
Scer_12.516	6878.60662633195	7591.68050236741	5631.76291944079	5674.37364928222	13186.4233119055	14845.3853875859	9359.95868174939	10092.7455033689	9157.61707275401	0.0724649863090729	0.349696988687507	1.3948625728909e-06	2.6368714555025e-05	FALSE	0.102691847181096	0.176030770115455	0.0864984270597373	0.354691618208641	FALSE	1.27983659176177	1.44100107787884	-0.48070563297639	-0.702355097027847
Scer_12.518	41.3210103157716	49.9863736781393	27.5728906704568	27.0962972711017	0	4.476895472734	16.7114990260093	15.6684893598541	22.8541819742583	0.326396456124404	0.0480082973968847	0.883064265210432	0.944829135813113	FALSE	0.32211779834433	-1.06384086606217	0.000957774181168627	0.0259669650351225	TRUE	1.6581413777908	0.164077213251922	4.57411057302266	5.22046561156861
Scer_12.65	13610.7114888171	11989.4400032587	21953.8537005562	21227.1370320027	53985.8542143754	47383.4616834166	92645.5121458271	98801.0171919941	45199.623432531	0.0899513250699958	-0.75241077366316	6.02969204650571e-17	5.82057719468009e-15	TRUE	0.126131576192517	-0.158665941418167	0.208413494994808	0.548475653591324	FALSE	0.592866402353533	0.529493988501245	-0.216239968488894	-0.392475835249688
Scer_12.523	272.074704286963	342.094244859766	242.323289161514	284.766746792521	130.543259658228	149.975998336589	68.3652232882198	98.487647404797	198.578889223575	0.188941091983568	0.256651023110599	0.174347799221278	0.36655049354353	FALSE	0.279020638639574	0.397629933875544	0.154130760194971	0.480612549144044	FALSE	1.1648940659056	1.67717869126994	-2.38801359624278	-2.93718276278911
Scer_12.524	377.255457818018	249.411176998216	924.22208535781	701.436223697198	43.5144198860761	26.861372836404	274.980120337062	257.410896626174	356.88646919462	0.179681241204633	-1.34365040942471	7.54810895202539e-14	5.35090161177175e-12	TRUE	0.289568656942941	-1.35606894532453	2.82616354239446e-06	0.000328777025431888	TRUE	0.385862618671816	0.133815138336684	-1.11209824397042	-1.44216938092051
Scer_12.525	1670.0127805543	1475.11871489759	1601.34865047653	1288.86349849901	3331.96129413382	2930.1280869044	3125.05031786374	2558.44047690189	2247.61547752891	0.0883480746847323	0.12197082508438	0.167410782328545	0.356592826020943	FALSE	0.126067702741637	0.0231861415399958	0.854077648143738	0.953008666136784	FALSE	1.08817040512461	1.10178547334537	-0.147154944513766	-0.311527647624555
Scer_12.526	393.891189243848	411.866891452169	380.187742513798	407.46696085034	379.197087578663	429.781965382464	401.075976624223	333.514987802608	392.122850181014	0.162201739425401	0.0365164030170836	0.821878501021181	0.910366884553979	FALSE	0.231512162682897	0.083190440642552	0.719344437090126	0.896141071512536	FALSE	1.02295475732872	1.10112697427198	-3.24468260137759	-3.94095752278998
Scer_12.527	524.293858162452	564.950160841471	687.201275171384	627.304844370599	994.615311681738	740.926200737477	1057.38212019113	1311.67639498207	813.54377076729	0.171623679864691	-0.271389317616328	0.113808404111103	0.277255904856793	FALSE	0.236396975828437	-0.149652235520211	0.526697870767705	0.796794582005511	FALSE	0.828763928048857	0.732699847409594	-0.655943240626414	-0.907684210731859
Scer_12.528	756.657461626466	686.791946681935	758.78474133507	523.009662421453	867.180224872516	1036.40130193792	1168.28570463647	1190.80519134891	873.489529357592	0.17588101235848	0.123568180588973	0.48232568578477	0.679599887082453	FALSE	0.241492478580472	-0.387234950275321	0.108822700597897	0.398811464145929	FALSE	1.12601785919746	0.806994989070216	2.80674475574829	3.14961072078248
Scer_12.529	265.635066315674	333.242491187596	447.529225497414	578.736009639379	133.651432507234	210.414087218498	250.672485390139	302.1780090829	315.257350854854	0.165900493274845	-0.711634692585281	1.79053815596192e-05	0.000254660552150446	TRUE	0.245197392534195	-0.0144897778027051	0.952876967696605	0.983216466326927	FALSE	0.583955863573431	0.623030083333308	0.120404916285357	0.0019771406305548
Scer_12.530	321.981898564454	450.918745888215	329.814192250464	313.908047631253	82.366580498644	80.5841185092119	91.1536310509598	129.824626124505	225.068980064713	0.209441380539617	0.194991569221362	0.351849503972354	0.568622165514803	FALSE	0.298788295754279	-0.560452064628371	0.0606896539443124	0.299203248353441	FALSE	1.20036287967149	0.738589000085083	2.65922232341822	2.97675598550049
Scer_12.531	3955.01098736671	3270.46263617076	2612.00114312827	2114.02243803784	9991.22162312796	7467.46164852031	6833.48387445362	6318.87792326686	5320.31778425904	0.094367188559577	0.592988267019926	3.30311724742002e-10	1.33805740638792e-08	TRUE	0.13272390651285	-0.187290010156325	0.15820778726004	0.486615014460321	FALSE	1.52875768429206	1.32739322008721	0.332752013485271	0.25078812276149
Scer_12.532	6665.5619367818	6698.17407287067	6019.37413251972	5929.4878443441	23632.9922574128	25863.0251459843	24037.2125081381	27516.1056715266	15795.2416961973	0.081340680399448	0.150458834436173	0.0643515211420852	0.188533715035795	FALSE	0.114196504017433	-0.199864238713568	0.080087558913862	0.34474122845559	FALSE	1.1184008681881	0.960094501316108	1.36392858133138	1.45903658944362
Scer_12.533	71.9092906793947	89.0382281141857	55.6760292384223	44.9900784878669	163.179074572785	145.499102863855	154.961172786632	96.2492917819607	102.687783565638	0.253693826454378	0.467749856773409	0.0652185111332443	0.190409514164433	FALSE	0.319447689197443	-0.0834132612473469	0.794002188117576	0.930399142191751	FALSE	1.59293517196098	1.22785617942676	0.559108124432649	0.51601372282295
Scer_12.534	791.002197473341	980.982583433484	697.80623312156	853.788989485657	1112.72587994394	1322.9226121929	831.017269747917	908.772382871536	937.377268533792	0.111204392105456	0.191335169130537	0.0853285085485933	0.22866830672473	FALSE	0.161424298006527	0.28035308397829	0.0824319267478108	0.348273970937465	FALSE	1.14194914108361	1.39973746309343	-1.5334742284996	-1.93590333791636
Scer_12.535	4606.48769546212	4248.32107124936	3945.04435746535	3408.50969634783	7582.38766514875	5835.63324870876	7439.6555209425	7773.80907811045	5604.98104167939	0.111939103782095	0.246851940428074	0.0274376641771334	0.0992700816360877	FALSE	0.156939644127273	-0.420961986355038	0.00731139870052032	0.0947766168693163	FALSE	1.20412586567637	0.881991004448017	1.67602044907824	1.82472034567632
Scer_12.536	228.607147980762	202.02826028248	223.234364851198	275.052979846277	62.1634569801086	138.783759654754	126.095856287161	176.830094204067	179.099490010851	0.245880130251607	-0.189033249690331	0.442010586638378	0.643788774182447	FALSE	0.319609089377003	-0.380205064099939	0.234205994129547	0.578260105722573	FALSE	0.864503001823079	0.664461906949571	-1.80752967213429	-2.25701911952218
Scer_12.537	324.128444554883	281.694043332014	248.68626393162	305.216782468825	223.788445128391	239.513907791269	174.711126181006	134.301337370178	241.505043844773	0.202822155153699	0.162576648329483	0.422800329331086	0.626994290896788	FALSE	0.281477213400437	0.336982802861783	0.231230986933911	0.574217289391984	FALSE	1.09356488817866	1.49768931094282	-3.5159924856579	-4.25885628222563
Scer_12.66	321.445262066846	273.883672444805	516.461452173556	504.60463031278	547.038421424956	438.735756327932	952.55544448253	812.523091089575	545.905966290372	0.141105949090689	-0.756755923685862	8.18358482751414e-08	2.05132178797965e-06	TRUE	0.200946542330395	-0.0714154223405187	0.722293597474241	0.896570376802523	FALSE	0.58345438199161	0.558737427513795	-0.0803405847209433	-0.23324003880054
Scer_12.539	310.712532114698	324.390737515425	270.956675626989	216.770378168813	276.627383561483	259.659937418572	238.518667916678	226.073917906466	265.463778778641	0.179162143041841	0.346895354036522	0.0528421084905715	0.163219608929429	FALSE	0.254567578885076	-0.128849868170925	0.612750006386313	0.842233201666519	FALSE	1.30155117194698	1.15398598976863	0.456579955855243	0.395879590281387
Scer_12.540	312.32244160752	283.256117509456	330.874688045481	370.656896632995	233.112963675407	266.375280627673	179.268807733554	282.032808477373	282.237500538682	0.200589065681032	-0.167035061404343	0.405001158668429	0.61107092014588	FALSE	0.277086173310082	0.252029522607947	0.363048846143908	0.683150942314418	FALSE	0.84918396856137	1.08260111311125	1.48548361540879	1.60146484869732
Scer_12.541	220.557600516651	267.635375735038	179.223789357969	141.616497058399	460.009581652804	608.857784291824	405.633658176771	458.86290268144	342.799648683862	0.198805959819942	0.487627168445829	0.014175723214875	0.0609552269066909	FALSE	0.268018969923733	-0.139768663332276	0.602026897337371	0.834778738759063	FALSE	1.51998676641374	1.23613127345505	0.493704950598466	0.439379626427259
Scer_12.542	57.4201052439943	31.7621749413177	100.747100526669	54.7038454341109	83.9206669231467	71.6303275637439	243.076349469226	107.441069896142	93.8377049997938	0.254546899092458	-0.714983189837848	0.00497193323578158	0.0275429317347265	TRUE	0.322939821127143	-0.270168794324217	0.402822077137166	0.716988530392829	FALSE	0.576425279064272	0.445357714475513	-0.468258180946784	-0.687770189556292
Scer_12.546	353.643451923292	321.787280553022	395.564931541553	394.685688552651	108.78604971519	194.744953063929	75.9613592091331	111.917781141815	244.636436962573	0.228004899788232	-0.0624652971294363	0.784111738789476	0.886276771023381	FALSE	0.307655245781196	0.531232542575589	0.0842190853406722	0.351196682160505	FALSE	0.854888091456762	1.61230616686037	4.04663362051956	4.60241120755586
Scer_12.547	444.871656516554	448.835980318293	632.585741727979	635.484858641121	484.874964444847	458.881785955235	552.998695042489	673.745042473725	541.53484064003	0.143787949997592	-0.475255633063428	0.000948905129602451	0.00726000433896513	FALSE	0.207205687616118	0.101443940304872	0.624430517773836	0.848880609798991	FALSE	0.705010136216714	0.769506470716252	0.250433157586723	0.154333611943619
Scer_12.548	482.436211349073	428.529016011549	500.023767350783	345.605602929523	879.612916268537	904.332885492267	967.747716324356	658.076553113871	645.795583604995	0.171894377740752	0.104416329774293	0.543555827314844	0.727037968315875	FALSE	0.236782454812844	0.0588636426166632	0.803671762521391	0.9339030083621	FALSE	1.07717173461474	1.09719644296749	-0.247776206230165	-0.429427422479218
Scer_12.549	638.597432152833	711.264442128524	805.446556315843	994.382984760241	335.682667692587	555.135038619016	470.960427096625	304.416364705736	601.985739183926	0.220575291100093	-0.280655096030878	0.203238930141828	0.406680007968466	FALSE	0.293069048787197	0.347136580167086	0.236220201942766	0.57895723224149	FALSE	0.750133115583028	1.14869186679479	1.48216198079275	1.59757282859441
Scer_12.550	3199.96343523306	2681.56067127518	3524.55777474089	3076.70786749981	5102.06573164242	4042.6366118788	5841.42852318234	5405.62882914965	4109.31868057527	0.0854848548523116	-0.170148289932407	0.0465478751468393	0.148901229031316	FALSE	0.121600008737398	-0.129637535302539	0.286379309473305	0.623343187438792	FALSE	0.890985674504278	0.813091723934453	-0.792574357469937	-1.06777739222461
Scer_12.551	484.582757339503	559.743246916664	665.461111373524	858.390247512825	515.956692934902	693.91879827377	648.710007645997	611.071085034309	629.729243378937	0.154820047679268	-0.486583089265114	0.00167286074144906	0.0113619299160994	FALSE	0.21929614994602	0.377651185701116	0.0850503431063525	0.352646941712316	FALSE	0.685526492903285	0.960416917923841	0.893031758390027	0.907278159291545
Scer_12.553	383.695095789307	375.939185371006	493.660792580678	548.060956124925	243.991568646926	299.951996673178	369.172205756387	445.432768944423	394.988071235854	0.156896045986595	-0.428289160523103	0.00633797010239036	0.0331308415666346	FALSE	0.22840346676928	-0.15052643282783	0.509871735817798	0.79019075053724	FALSE	0.729470045200973	0.668146446164097	-0.278378668258791	-0.465284887607638
Scer_12.554	103.034207540625	77.0623260871315	121.426768529512	151.330264004643	24.8653827920435	4.476895472734	18.230726210192	31.3369787197081	66.4704436695736	0.308787735559597	-0.34343487416643	0.266050560497014	0.481570324599346	FALSE	0.334987236433363	-0.375976938107479	0.261708562876391	0.602647548694989	FALSE	0.661522854596119	0.600032734466389	-0.236103059509755	-0.415749782716951
Scer_12.557	2760.99478019019	2165.55550132689	2435.95884115535	1927.92711338348	4567.46000161348	4561.95648671594	5537.58308634581	5640.65616954746	3699.76149753483	0.122479800396581	0.147212771730708	0.229388672072157	0.438479936366161	FALSE	0.17111716209314	-0.417715392527197	0.014642294267211	0.139857029663866	FALSE	1.12890699386846	0.816729678946286	2.66966822173357	2.98899563583409
Scer_12.558	602.642786813136	578.488137045967	328.223448557937	342.538097578078	1073.87371933138	1141.60834554717	736.825184328591	946.824428459753	718.878018457751	0.142872578398273	0.752475342052219	1.38853806338173e-07	3.38551247738831e-06	TRUE	0.200027731405284	-0.319542076951869	0.110156774083808	0.401797091932081	FALSE	1.75974783114446	1.31569321481037	0.514547068407802	0.463800717509787
Scer_12.559	231.290330468799	235.87320079372	241.793041264005	228.529148682688	83.9206669231467	102.968595872882	83.5574951300464	156.684893598541	170.577171591729	0.234645166179384	-0.0215392935185739	0.926860779612655	0.965391169822598	FALSE	0.31386335157298	-0.292997591228203	0.350551754131941	0.677133430987888	FALSE	0.993298302622817	0.778840168953127	-36.1713214471499	-42.5217031864541
Scer_12.560	544.149408573927	684.709181112013	708.941438969244	631.906102397768	427.373766738247	322.336474036848	331.19152615182	599.879306920127	531.310900612499	0.223957933948477	-0.119749792938617	0.592858909839626	0.760475225881364	FALSE	0.296138397898398	-0.152289201526557	0.607077142511666	0.838274295877026	FALSE	0.916541225266931	0.805421877971313	-1.48300009145636	-1.87676186729801
Scer_12.68	942.870326296242	1142.91760649496	1094.96190835564	1308.29103239149	1394.01552277894	1658.68977264795	1241.20860947724	1374.35035242149	1269.66314135799	0.0981132829599183	-0.193867662548148	0.0481596079529973	0.152516114042249	FALSE	0.142674712453336	0.403208676646873	0.00471230144632444	0.0725502287030603	FALSE	0.867956901465916	1.16706916981184	2.09096894300971	2.31092309424342
Scer_12.561	465.800479923243	567.032926411393	428.970549084606	489.778354447461	189.598543789331	306.667339882279	147.365036865718	252.934185380501	356.018426973067	0.187051188356299	0.176901093450445	0.344283117361416	0.561167363987753	FALSE	0.265668328174724	0.0970147906747674	0.714982579826748	0.895797121328944	FALSE	1.12403874836323	1.23913991382348	-0.833753330018494	-1.11602754839841
Scer_12.562	2494.82307737691	2269.17308843053	2184.09108983868	2070.05486133379	3630.34588763835	3400.20211154147	2265.16773161635	2419.66242828603	2591.69003450776	0.0926750896575071	0.165895560477969	0.0734415094159101	0.206702312791553	FALSE	0.132865961392676	0.413944403734874	0.0018363100083103	0.0410410763926298	FALSE	1.11981967727675	1.50059813506478	-2.58639340764729	-3.16962802039504
Scer_12.563	26.8318248803711	27.5966438014728	25.9821469779304	11.2475196219667	49.7307655840869	87.2994617183129	19.7499533943746	42.5287568338896	36.3708841015506	0.314044207500176	0.398009785789043	0.205023501205532	0.408336973208735	FALSE	0.32274426956787	0.462615068756367	0.151749370232034	0.477607815907513	FALSE	1.44988103772773	2.18130595273649	-1.09949549863521	-1.42740251343916
Scer_12.564	611.765607272462	481.118846652091	559.941779769276	533.745931151512	514.402606510399	454.404890482501	425.383611571146	295.462942214391	484.528276952972	0.156980901092607	0.0150341305212474	0.92370289208735	0.964032608751929	FALSE	0.225673153679535	0.378222309245096	0.0937433104834875	0.371128620997891	FALSE	0.999266222696919	1.34350921523002	403.270085160492	472.379839659273
Scer_12.565	735.728638219777	683.147106934571	1098.14339574069	1095.61066135794	1022.58886732279	908.809780965001	1487.32341331483	1065.45727647008	1012.10114254071	0.140120086871982	-0.596565391456308	2.06698470954728e-05	0.000287665939485154	TRUE	0.197930459309987	0.191994041549548	0.332042724663444	0.662479262004417	FALSE	0.646940708714926	0.756681517726782	0.359787766420525	0.282466409534287
Scer_12.567	866.667943635988	883.092601647128	1330.92222274705	1547.04519891233	800.354508618899	561.850381828117	1040.67062116512	1116.93945579531	1018.44286679374	0.165611361729841	-0.664282727609924	6.04380574502174e-05	0.000717820593328891	TRUE	0.231133787783177	0.000142517579858943	0.999508022732213	0.999861245941337	FALSE	0.608120999255355	0.631519747358245	0.0759082213192378	-0.0501604516515653
Scer_12.569	2803.38906350118	1559.99141187193	2621.01535738592	1595.61403364355	13118.0435092274	10923.624953471	12170.5289724873	10544.8933391818	6917.13758009626	0.150856867965861	0.0153238869021436	0.919090863987621	0.961918166069628	FALSE	0.207455314227203	0.084815501646556	0.682658954709777	0.879906482929114	FALSE	1.03479468458176	1.05838270361561	-0.658975358411177	-0.911236998662148
Scer_12.570	251.682517377881	275.445746622247	214.220150593549	266.872965575756	94.7992718946657	138.783759654754	91.1536310509598	60.43560181658	174.174205573299	0.231070645123247	0.192538972812231	0.404705316071115	0.610827684302944	FALSE	0.311891811669571	0.242401402622842	0.437042509794515	0.741385377999154	FALSE	1.09549015799399	1.53734983223264	-3.71547264676228	-4.49259083972369
Scer_12.69	409.453647674464	343.656319037208	494.721288375695	521.475909745731	96.3533583191684	35.815163781872	110.903584445334	167.876671712722	272.531992886524	0.257504659876471	-0.380324178365131	0.1396862600212	0.315144983449123	FALSE	0.328206249507387	-0.600729129772164	0.0671990666748065	0.317203600946553	FALSE	0.741360640890844	0.475975409879564	-1.48068251344429	-1.87404631870351
Scer_12.571	113.766937492774	85.914079759302	124.078008017055	166.156539869963	169.395420270796	138.783759654754	235.480213548313	199.21365043243	154.098576130673	0.235124516694686	-0.473042902796363	0.0442323235070349	0.143446784668633	FALSE	0.307783811540186	0.00282907932970244	0.992666128469199	0.997724019686477	FALSE	0.689070093874741	0.709624820282562	0.0789270686786844	-0.0466232129216186
Scer_12.572	256.512245856348	322.307971945503	258.230726086778	237.220413845117	0	13.430686418202	3.03845436836533	80.5808024221066	146.415162617802	0.293574922037578	-0.0605265235830884	0.836657636961669	0.919179342412362	FALSE	0.265714271653775	-0.531850581896938	0.0453290265133642	0.2560448063889	FALSE	1.16793007642483	0.170536671740502	12.394514912459	14.3837765775024
Scer_12.574	488.339212822755	473.829167157362	697.275985224051	701.947474589106	253.316087193943	208.175639482131	276.499347521245	250.695829757665	418.759842968532	0.15028264008609	-0.485766295321549	0.00122775993198919	0.00879931555162206	FALSE	0.226668037525903	0.256617801538529	0.257579568441928	0.599440598894201	FALSE	0.687867620864345	0.875607628715357	0.64497113104781	0.616620979933323
Scer_12.575	1079.17599668853	901.837491776431	919.98010217774	837.940211836522	1468.61167115507	1387.83759654754	1121.18966192681	1186.32848010324	1112.86265152648	0.120492535913	0.166187768939275	0.167821680355929	0.357132722220848	FALSE	0.172010962689444	0.140576016339217	0.41378538447204	0.727600557879722	FALSE	1.1268352936021	1.23778506032872	-0.786433641817493	-1.06058220325043
Scer_12.576	1178.99038524351	1072.10357711759	926.343076947846	993.871733868333	1370.7042264114	1280.39210520192	1066.49748329623	888.627182266009	1097.1912212941	0.12363067948757	0.223979838819459	0.0700348935972444	0.201302792809632	FALSE	0.177141767893389	0.207044120170598	0.242482350697398	0.583739045976856	FALSE	1.17222392294819	1.35579105887458	-0.915543456543952	-1.21186253732813
Scer_12.577	1965.16285423838	2058.29307447588	2244.00910225717	2366.58037864018	1693.95420270796	1931.78039648472	2073.74510640933	2153.29810916852	2060.85290304777	0.0861915809021315	-0.193263746399321	0.0249447140830232	0.0926138852656925	FALSE	0.126251525362317	-0.0324234189710131	0.797320773788599	0.930399142191751	FALSE	0.872683040280324	0.857780872681315	-0.126475143870048	-0.287296746537213
Scer_12.579	1162.35465381768	1239.24551410387	1631.57278063453	1577.20900153488	1543.2078195312	1407.98362617484	1162.20879589974	1683.24342837289	1425.8782025087	0.156061781056373	-0.372174007352078	0.0170890420795736	0.0698495350585814	FALSE	0.217115315773873	0.414119908046883	0.0564722931258072	0.288855461005397	FALSE	0.74852445772737	1.0371477239392	1.12592506811124	1.18016351486062
Scer_12.581	892.963132018752	939.847963427516	858.471346066721	960.129175002433	1108.06362067044	1002.82458589242	1136.38193376863	1201.99696946309	1012.58484078875	0.11927345118717	0.00527855331958248	0.964700427978383	0.983073312419172	FALSE	0.171386795384163	-0.140216487998804	0.413283596259338	0.727600557879722	FALSE	1.00780972208601	0.902755942462076	14.1505316430005	16.4413335355476
Scer_12.584	4134.78421406519	4145.2241755382	3743.55015641201	2734.68102081364	8300.37559326901	8964.98318414983	7988.09653443244	8257.29389264309	6033.62359641543	0.134196635046787	0.325430951296674	0.0153070949381942	0.0647043868095874	FALSE	0.186322198826206	-0.217555743197696	0.242955276592745	0.584068931240884	FALSE	1.27808503248209	1.06278122853945	0.751839927204546	0.741841105291924
Scer_12.586	284.417343731934	311.89414409589	530.247897508784	549.594708800647	444.468717407777	904.332885492267	587.94092027869	841.621714186447	556.814791437805	0.207081069765615	-0.709810700428571	0.000608729454933313	0.00501235124688283	TRUE	0.277137319806555	0.540717940166147	0.0510471616274682	0.272471732122145	FALSE	0.552635031540218	0.943545966028053	0.902015910378422	0.917805054687442
Scer_12.587	52.05374026792	73.9381777322478	78.4766888313	84.8676480566581	66.8257162536168	163.406684754791	71.4036776565851	51.4821793252348	80.3068141097942	0.283812454234124	-0.0851832896836749	0.764070853912467	0.874738699016115	FALSE	0.332192266636896	0.609771453727048	0.0664171360898494	0.314545455573744	FALSE	0.772718551821744	1.86649555196878	3.42034470856902	3.86857702128759
Scer_12.588	2067.6604252814	1880.21661824751	1949.7215191398	1731.09551999906	1913.08038856284	2216.06325900333	2160.34105590775	2245.0706897048	2020.40618448081	0.119740621135365	0.0912103517064674	0.446219529325879	0.648046736412137	FALSE	0.169636016979672	-0.178444213357904	0.292834376914439	0.627873739722655	FALSE	1.07253483851889	0.937303158670667	1.92465036149937	2.11604456678583
Scer_12.589	1324.95551259273	1561.03279465689	1477.80089035698	1636.51410499616	2349.77867384811	2417.52355527636	2136.03342096082	2041.3803280267	1868.12741008934	0.107373259019774	-0.103988490938295	0.332806390145182	0.549688188881774	FALSE	0.152741261036124	0.286975813685283	0.0602668596168651	0.299203248353441	FALSE	0.926708314104963	1.14117521996951	2.73495585276539	3.06549434861251
Scer_12.71	4736.89036438072	4008.2823393158	4973.19503073489	4820.58465979656	12000.65537001	12168.201894891	11600.8187784188	11583.4903481778	8236.5148482157	0.0894230909110242	-0.16346926450064	0.0675430831286313	0.195935401633376	FALSE	0.125767893053316	0.22448708154505	0.0742724187643684	0.335857658013789	FALSE	0.892942259043498	1.04246430931451	1.36727196417526	1.46295409234333
Scer_12.599	334.861174507032	380.625407903332	247.095520239093	219.326632628351	155.408642450272	219.367878163966	116.980493182065	167.876671712722	230.192802598354	0.209580766785321	0.534684114485181	0.0107350258385275	0.0493963612874231	FALSE	0.289409974294768	-0.141413065459108	0.625106924694386	0.848880609798991	FALSE	1.53284686661728	1.31456044053521	0.359669293207979	0.282327592301754
Scer_12.601	3945.88816690738	3584.43954583657	5036.82477843594	4772.01582506534	8329.90323533456	8765.76133561317	8317.76883340008	7543.25844895831	6286.98252119392	0.0843905004108943	-0.371850467732802	1.05147823139156e-05	0.000160624805919984	FALSE	0.119312454104954	0.476741078596029	6.44935490270525e-05	0.00398477438203848	FALSE	0.76773191503804	1.07783603360476	1.28358379383372	1.36489513071874
Scer_12.602	380.475276803663	426.966941834107	450.180464984958	458.080799149191	453.793235954793	447.6895472734	601.613964936334	373.805389013661	449.075702493763	0.19740159591912	-0.148454221484431	0.45202601337043	0.653134402121542	FALSE	0.268998529901573	0.035147689179968	0.896043272747132	0.966541227366647	FALSE	0.889119827850156	0.924277852110673	0.329983317857667	0.247543991396336
Scer_12.605	253.292426870704	246.807720035813	237.020810186426	254.602944169974	115.002395413201	73.8687753001109	83.5574951300464	85.0575136677792	168.651260096757	0.218110337728874	0.0622250378819557	0.775420780624904	0.881394464019741	FALSE	0.304590568417946	0.0406119322777428	0.893930139358372	0.966344026552108	FALSE	1.01720662569589	1.11942434846453	-5.61270838373626	-6.71561669350304
Scer_12.606	514.097764707911	580.050211223408	555.169548691697	646.22112737118	733.528792365282	1134.89300233807	923.690127983059	1114.70110017247	775.293959356635	0.146518043414291	-0.133578876380366	0.361932499670418	0.57799639246909	FALSE	0.20555824967901	-0.00357958418617906	0.986106368305379	0.995812863823854	FALSE	0.910808772667205	0.916656779187038	0.0685077195931781	-0.0588317550364619
Scer_12.607	780.269467521193	1009.09991862744	825.065728523668	858.390247512825	599.877359858049	745.40309621021	598.575510567969	559.588905709074	747.033779316303	0.148733671662045	0.0859127990786622	0.563515000099704	0.742569722757002	FALSE	0.212593393144539	0.101204679274631	0.634040115985243	0.85487072993315	FALSE	1.06287692383707	1.16142320896305	-1.4540480290047	-1.84283820557481
Scer_12.611	1756.9478931667	1736.50579392286	1255.09677340329	1228.024642362	2769.38200846384	3574.8010349781	1693.93831036367	2130.91455294015	2018.20137620008	0.131861010759896	0.476188971757019	0.000304672193296079	0.00282520568102059	FALSE	0.184626618660124	0.248992739421337	0.177456287545839	0.510862421697635	FALSE	1.40671613911956	1.65850158648353	-0.482498646208065	-0.704456003463723
Scer_12.612	829.103388803468	818.526868979532	829.307711703738	826.692692214555	1244.82322602668	1058.78577930159	1093.84357261152	906.534027248699	950.952158361222	0.124426256285708	-0.00301351765263667	0.980677678190423	0.990943123819588	FALSE	0.178009049199435	0.201169263052557	0.258431163008901	0.599440598894201	FALSE	0.994948615513008	1.15151134173243	28.8574471250988	33.6736957079985
Scer_12.613	576.88423492798	622.226214014339	535.020128586363	653.378639857886	265.748778589965	259.659937418572	189.903398022833	239.504051643484	417.790672882677	0.154563403931709	0.0434750723394331	0.778498238746232	0.883232435406765	FALSE	0.231715946360214	0.22274610510765	0.336406628301372	0.666214220328261	FALSE	1.00900596232505	1.22304740872085	-21.4574469316334	-25.2811869871185
Scer_12.614	94.9846600765139	132.255613690077	97.5656131416163	128.83522476071	63.7175434046114	2.238447736367	22.7884077627399	8.95342249134518	68.9173666329976	0.323688153295215	0.194325806096488	0.548273778277692	0.731000298022157	FALSE	0.308219764556581	0.00178092221691361	0.995389775097276	0.998691598765224	FALSE	1.00369143698857	2.04496787813578	-193.152485103664	-226.459407164873
Scer_12.615	242.023060420948	302.521699031239	152.181146585021	150.307762220828	191.152630213834	158.929789282057	92.6728582351424	107.441069896142	174.653751985651	0.211551822620578	0.75697041907565	0.000345995655800924	0.00312705635531632	TRUE	0.292851004103317	0.0348938463424058	0.905154762308816	0.968686007220093	FALSE	1.79757725446628	1.74568923573861	0.0499460199174641	-0.0805808384345078
Scer_12.625	316.61553358838	380.104716510851	261.412213471831	242.332922764192	166.287247421791	120.876177763818	123.057401918796	147.731471107195	219.802210568357	0.209880318921272	0.401383258214062	0.0558199396459402	0.169628309560369	FALSE	0.291829057096319	-0.283477062487056	0.331358823220967	0.661988102577511	FALSE	1.3823218888294	1.06024732351001	0.819306364731084	0.820892765536895
Scer_12.74	855.93521368384	980.461892041004	828.777463806229	791.92763156484	529.943470755426	778.979812255715	454.248928070616	586.449173183109	725.840448170097	0.162115244707268	0.174743792805744	0.281079017175115	0.497564009014392	FALSE	0.229050040465721	0.128504820347135	0.574774478499628	0.819348876284786	FALSE	1.13300322664672	1.25748840420713	-0.834812557711214	-1.11726866488176
Scer_12.627	496.388760286866	499.343045388913	504.795998428362	528.122171340529	295.276420655516	288.759757991343	303.845436836533	275.317741608864	398.981166567116	0.146606275116372	-0.0407846758450019	0.78086506488124	0.88414893919795	FALSE	0.219091102836949	0.0347859246931091	0.873847099597526	0.959516772375062	FALSE	0.964033551996262	1.00839936139091	1.22835026723329	1.30017699620584
Scer_12.628	1563.22211753042	1553.74311516216	1348.42040336484	1350.21360552792	3108.17284900543	2842.82862518609	2105.64887727717	2703.93359238624	2072.02289818003	0.128906366831707	0.197834211421516	0.124854466086908	0.294131020936997	FALSE	0.1804465144532	0.11920344639107	0.508867166423531	0.789309515919165	FALSE	1.15495849527078	1.2372725156935	-0.477876285203626	-0.699039898433592
Scer_12.629	1452.13836252569	1739.10925088526	1246.61280704315	1205.52960311807	893.599694089062	857.32548302856	764.171273643879	655.838197491034	1101.79058397809	0.137084644665709	0.367471125471456	0.00734870561940331	0.037336032917394	FALSE	0.197238426648429	-0.0734586610505719	0.709568366288219	0.893990326651859	FALSE	1.30128915475443	1.23287368079146	0.205075172417814	0.101186830159586
Scer_12.630	119.669938966455	130.172848120155	344.66113338071	421.270734931845	48.1766791595842	40.292059254606	94.1920854193251	147.731471107195	168.270868792484	0.219767309654305	-1.35961348230813	6.1473840071827e-10	2.38381890945196e-08	TRUE	0.31387441591406	-0.0831445119675854	0.791088512931135	0.929953913065725	FALSE	0.327073104470842	0.368299969313279	0.106224993657239	-0.0146377343649867
Scer_12.631	1920.08538843936	1605.29156301775	1763.60450711422	1707.06672807941	3653.65718400589	3700.15410821465	3615.76069835474	3776.10593572483	2717.71576411885	0.106214359989418	0.0144072068294953	0.892103715949093	0.948122153342955	FALSE	0.149656550454292	-0.0159108949296243	0.915331589068833	0.971569815940703	FALSE	1.01575774679034	0.994852424134962	1.33008692371599	1.41938369953246
Scer_12.632	448.628111999806	485.805069184417	300.120309989972	328.734323496573	478.658618746837	552.896590882649	410.191339729319	454.386191435768	432.427569433167	0.139198116233666	0.53129107113678	0.000135194845589299	0.00143312853840806	FALSE	0.201832028931676	-0.260745319034138	0.196394316040501	0.535390585266637	FALSE	1.48515725923322	1.19290897978791	0.55401863789149	0.510050278247789
Scer_12.634	694.944264401613	577.446754261005	1052.54207655494	994.382984760241	1221.51192965913	1197.56953895634	1903.59166178088	1712.34205146977	1169.29140773049	0.110977046617602	-0.672595627225002	1.35552882922006e-09	4.84254669147356e-08	TRUE	0.158329988386908	0.0948932372312112	0.548947265498122	0.810481361188383	FALSE	0.621795710554392	0.669097545180191	0.154307551358664	0.0417014789457362
Scer_12.635	639.670705148048	752.919753526974	775.222426157842	982.112963354459	261.086519316456	304.428892145912	355.499161098743	736.418999913141	600.919927582697	0.192068991141232	-0.326911561820777	0.0887454731471322	0.235185871301716	FALSE	0.266070207515924	-0.523687891914354	0.0490413519914276	0.267107579814054	FALSE	0.792562367217982	0.518351173648589	-1.82644010017938	-2.27917681433627
Scer_12.75	470.093571904102	366.046048913875	355.266091330885	275.052979846277	568.795631367994	559.61193409175	376.7683416773	322.323209688426	411.744726102576	0.158201079771317	0.395837395598832	0.0123453594325008	0.0547516087441408	FALSE	0.22514143980026	0.281182327590185	0.211696479373317	0.552895711972653	FALSE	1.32601668322333	1.61322838885359	-0.694798619187553	-0.953211769282681
Scer_12.636	243.096333416163	298.356167891394	279.970889884638	215.236625493091	559.471112820978	1143.84679328354	862.921040615752	799.092957352557	550.248990094764	0.235115860575745	0.0391271930726253	0.867829074546257	0.936888355861802	FALSE	0.302951114806577	0.0239525505241239	0.9369816557633	0.978960979518814	FALSE	1.09319686723129	1.0248367771929	0.72467316492554	0.710009312472107
Scer_12.637	1392.03507479365	876.32361354488	828.777463806229	706.037481724367	6343.78078482009	5804.29498039963	3038.45436836533	2921.05408780136	2738.84473190694	0.145640737110737	0.52048354780093	0.000351905271944688	0.00316157271052089	FALSE	0.200634645634385	0.501933608762144	0.012358831688976	0.127032379098575	FALSE	1.47762508428677	2.03826164404656	-0.823850974981851	-1.10442477767743
Scer_12.639	698.164083387257	672.212587692478	707.350695276718	722.397510265409	1067.65737363337	794.648946410284	1613.41926960199	1457.16951046643	966.627497091741	0.138137481038094	-0.0925985379193538	0.502643570209158	0.695060615068257	FALSE	0.194583172015434	-0.593704435300084	0.00227958890945746	0.0472260040283493	TRUE	0.958503156437722	0.606626229440175	-10.7936258587049	-12.7861925680237
Scer_12.640	738.411820707814	816.96479480209	688.261770966402	753.583814671771	501.969915114377	340.244055927784	329.672298967638	275.317741608864	555.553276595842	0.184379317057822	0.141602372169096	0.442490224479513	0.643809961677898	FALSE	0.25800982649482	0.278518843568034	0.280369667099486	0.617648489664492	FALSE	1.07868550245556	1.39146506473931	-3.36154421141695	-4.07788641115582
Scer_12.642	475.459936880177	537.353517039998	445.938481804887	579.247260531287	382.305260427668	651.388291282797	315.999254309994	373.805389013661	470.187173911309	0.172140428514236	0.0319842348093499	0.852599129883475	0.926999213564693	FALSE	0.242452556486395	0.468479469645164	0.053328393260282	0.279695012427605	FALSE	0.987943422028225	1.49780920222577	34.3065597955693	40.0585208040792
Scer_12.643	319.835352574024	378.021950940929	311.255515837656	320.043058334144	113.448308988698	282.044414782242	113.9420388137	118.632848010324	244.652936035215	0.244238560721193	0.210177319247754	0.389490838873135	0.599023707107599	FALSE	0.316228740639666	0.328994512870042	0.298168595002218	0.633625721557406	FALSE	1.10526471521833	1.69749723166797	-4.28706249510837	-5.16233313155814
Scer_12.76	536.099861109815	554.015641599378	585.923926747206	526.077167772899	1319.41937440281	1367.69156692024	1072.57439203296	1058.74220960157	877.568017523358	0.119337634577319	-0.022961363408191	0.847423625228996	0.925081177353006	FALSE	0.169182392303517	0.352050493749418	0.0374436805214768	0.233354366107061	FALSE	0.98033641483493	1.26065282203518	12.6634288556301	14.6988679688677
Scer_12.646	63.3231067176759	72.8967949472865	53.0247897508784	76.1763828942293	90.1370126211575	62.676536618276	31.9037708678359	58.1972461937437	63.5419550763854	0.280867118259123	0.184076711969256	0.512218495664103	0.703157432625729	FALSE	0.333321523781853	0.403420566700296	0.226162041059053	0.567357769448505	FALSE	1.05390680342785	1.68838454498772	-8.97584827222518	-10.6562692841568
Scer_12.647	2055.85442233404	1972.89968610906	1702.62599890071	1667.18915851062	1801.18616599865	1602.72857923877	2016.01447341039	1716.81876271544	1816.91465590221	0.0971668162238751	0.244537911592775	0.0118465925510373	0.0530059076963079	FALSE	0.140995091885222	-0.369139997180238	0.00884195157657078	0.10501553482435	FALSE	1.19548356117451	0.911908628455594	1.51646648522549	1.63776804459678
Scer_12.648	5717.32524550948	4786.19527968184	6352.90006005274	4953.50989169253	16905.3521257405	19696.1016322932	17098.9019579759	18947.6803473092	11807.2458175319	0.140217715556181	-0.109591680686378	0.434460108878006	0.637498549152494	FALSE	0.193939393092454	0.141897215495833	0.464377630326023	0.761431625872485	FALSE	0.928994400134044	1.01539275083831	1.20739920815613	1.27562825664495
Scer_12.649	2949.890827348	3086.13788323262	3130.05333899435	2863.00499468244	3156.34952816502	4620.15612786148	3120.49263631119	3937.26754056904	3357.91910964552	0.148984271759207	0.0072802478674229	0.96102617845711	0.981358490132773	FALSE	0.206411564911794	0.121793677045637	0.555155396995293	0.812890374772949	FALSE	1.00716882861523	1.10182319006961	-12.5745199014553	-14.8728987283188
Scer_12.650	441.115201033302	503.508576528758	440.636002829799	478.530834825494	453.793235954793	517.081427100777	451.210473702251	496.914948269657	472.848837530604	0.133959248363932	0.0357891020441094	0.789342815735955	0.888867797218672	FALSE	0.196253414225454	-0.0032095898610544	0.986951727417252	0.995915650994426	FALSE	1.02766556983474	1.02396863528995	0.132060231916563	0.0156338873790929
Scer_12.651	506.584853741407	558.181172739223	550.397317614118	592.539783720884	352.777618362117	517.081427100777	226.364850443217	223.83556228363	440.970323250671	0.167086835867812	-0.0280952748933186	0.866467047905727	0.935767911532559	FALSE	0.240615845863586	0.853977231223378	0.000386504298575487	0.0142566666881056	TRUE	0.931664883704581	1.93009363666098	10.290040238883	11.9179250669015
Scer_12.652	160.454312784619	175.472999265968	170.739822997828	185.584073762451	35.7439877635625	17.907581890936	24.3076349469226	44.7671124567259	101.872190733627	0.266960268433925	-0.031809172398608	0.905153977052366	0.955042696252694	FALSE	0.340216186451116	-0.31915742784887	0.348192080353619	0.675683262859011	FALSE	0.942918498050033	0.779903912313682	-3.22939590201115	-3.92304581722367
Scer_12.653	91.2282045932619	133.817687867519	68.9322266761419	101.227676597701	54.3930248575951	62.676536618276	48.6152698938452	91.7725805362881	81.5829009550785	0.248522437170775	0.270821851379236	0.275832990714343	0.491730561442426	FALSE	0.325589897083459	-0.386193042402145	0.235569633468802	0.57895723224149	FALSE	1.32067083550009	0.835075723385546	1.6479937824282	1.79188098715904
Scer_12.654	677.771896478175	891.944355319299	869.076304016897	1000.00674457122	307.709112051538	248.467698736737	255.230166942687	306.654720328572	569.607624805641	0.171296525256196	-0.203401073865747	0.235061640863935	0.444762709536126	FALSE	0.247108615683572	0.16370714906572	0.507656820834976	0.789309515919165	FALSE	0.839917913262374	0.989859247224319	0.941573772530299	0.964155726124889
Scer_12.77	543.612772076319	559.743246916664	580.09119987461	511.250891907579	393.183865399187	555.135038619016	369.172205756387	411.857434601878	490.505831893955	0.176059848975544	0.0326637119800871	0.852816344681593	0.926999213564693	FALSE	0.246779391459296	0.209753464891709	0.39534540288981	0.710369145707353	FALSE	1.01099831939205	1.21391678144488	-16.7223641865496	-19.7330038293972
Scer_12.658	378.865367310841	459.770499560386	267.244940344427	309.306789604085	396.292038248193	295.475101200444	162.557308707545	172.353382958395	305.233178491789	0.198116500373842	0.538064383268912	0.00660961006584288	0.0342717724214047	FALSE	0.274750454772975	0.440176781928298	0.109134239699141	0.399308101221775	FALSE	1.45378469725314	2.06235513377939	-0.934543212295213	-1.23412489905125
Scer_12.659	76.7390191578615	82.7899314044183	74.2347056512298	87.423902516196	57.5011977066005	64.914984354643	39.4999067887492	89.5342249134518	71.5797340616437	0.270344263345408	-0.00146084492428955	0.995688534596521	0.998060317905774	FALSE	0.332710366900236	-0.0356041861122738	0.914779020277025	0.971569815940703	FALSE	0.986907193974303	0.949106057353359	-2.9634001190607	-3.61137368762408
Scer_12.660	135.769033894678	156.728109136666	117.71503324695	79.2438882456747	102.569704017179	40.292059254606	110.903584445334	80.5808024221066	102.975276832899	0.270685374521831	0.32419318012708	0.231043458840067	0.439699736894875	FALSE	0.331760603427871	-0.55966612011373	0.0916114768649645	0.366203762587087	FALSE	1.48261639747456	0.747394454236224	1.73934992066418	1.89892464717566
Scer_12.661	467.947025913673	410.304817274727	317.088242710253	342.538097578078	447.576890256782	523.796770309878	215.730260153938	208.167072923775	366.643647140138	0.167668082593003	0.434358063327729	0.00958135485003548	0.0456624022632468	FALSE	0.24029172353353	0.685318818078124	0.00434412202242202	0.0688071354822353	TRUE	1.33093670289418	2.28849085383366	-1.8959141886293	-2.36058087593078
Scer_12.78	904.769134966115	839.354524678756	875.439278787002	780.168861050965	1103.40136139693	810.318080564853	1063.45902892786	720.750510553287	887.207597615722	0.145714760365694	0.0742906405217181	0.610166314464612	0.77284326318424	FALSE	0.206030476107847	0.0291380797386735	0.887533363425104	0.965392553281781	FALSE	1.05343177887292	1.07254605110293	-0.345456475658944	-0.543881182817219
Scer_12.79	617.668608746144	612.853768949687	461.845918730151	335.380585091372	815.895372863926	597.665545609989	653.267689198545	658.076553113871	594.081755287961	0.167612327252648	0.560507354546588	0.000825589045274446	0.00646925301970667	FALSE	0.233292321658268	-0.41872622035986	0.0726765795072182	0.331390594195225	FALSE	1.54282321095566	1.07788861555211	0.827025549329995	0.829937475479395
Scer_12.81	2293.04775427652	2064.02067979317	2082.28349351699	2061.36359617136	3044.45530560082	2755.52916346778	3389.39584791152	3957.41274117457	2705.93857273909	0.115206084741416	0.0551967108227982	0.631858378130433	0.787746733833433	FALSE	0.162336917909137	-0.379292376320789	0.0194677093949774	0.164478580121066	FALSE	1.05149324894569	0.789484973476985	5.70759567069387	6.54859085604436
Scer_12.82	190.505956650635	228.062829906511	189.828747308145	211.657869249738	172.503593119802	80.5841185092119	232.441759179947	219.358851037957	190.617965620243	0.249555102686458	-0.0625968417288629	0.801942648395333	0.896823711059804	FALSE	0.319403329513041	-0.607548453561217	0.0571534254176878	0.290518516711498	FALSE	1.04244158512736	0.561147016800037	14.9002394850136	17.3197799421257
Scer_12.84	199.628777109961	159.85225749155	171.800318792846	152.352765788459	150.746383176763	158.929789282057	85.0767223142291	167.876671712722	155.782960708573	0.253111680133042	0.153029365103017	0.545449944483326	0.729130787996381	FALSE	0.321393826888308	0.110464181033799	0.731069283772577	0.900586842377459	FALSE	1.10865020722684	1.22335900903868	-0.954566776146929	-1.25758687547289
Scer_12.86	310.712532114698	276.487129407208	314.967251120218	344.071850253801	217.57209943038	205.937191745764	250.672485390139	329.038276556935	281.182352002393	0.187427681203442	-0.165343671511723	0.377683169008029	0.591082627730054	FALSE	0.263949094074546	-0.250369800031505	0.342847821722985	0.671052876254177	FALSE	0.891158812102855	0.73101674532912	-1.71901214052808	-2.15330150687211
Scer_12.87	351.496905932862	433.215238543874	368.522288768605	435.585759905257	55.9471112820978	69.391879827377	62.2883145514892	221.597206660793	249.755588184044	0.260886955799664	-0.117294474757769	0.652999718978783	0.800038723676281	FALSE	0.329707863807099	-0.793425996139619	0.0161083410479954	0.146805247426173	TRUE	0.975908942620715	0.443472839798458	-32.3436783077263	-38.0367836310427
Scer_12.88	251.682517377881	203.590334459922	251.867751316672	192.741586249157	191.152630213834	315.621130827747	164.076535891728	69.3890243079251	205.015188830608	0.267652848333878	0.207297469340248	0.438634421019456	0.640558295446904	FALSE	0.327131356654461	0.649291856874025	0.0471662034811075	0.260015875083578	FALSE	1.02393018586689	2.16566458890252	-31.6757427267696	-37.2541512800971
Scer_12.89	546.832591061964	642.533178321083	577.439960387066	605.832306910481	845.423014929478	942.386497010506	1109.03584445334	754.325844895831	752.976154746219	0.183209064962055	-0.00671562199947524	0.970759681412065	0.985404551479188	FALSE	0.250381955725748	-0.040907400458667	0.870219259888569	0.957433673793751	FALSE	1.00514535572078	0.959475579314459	9.06061896423512	10.4773896471504
Scer_12.90	241.48642392334	315.538983843255	234.899818596391	325.666818145128	184.936284515823	255.183041945838	180.788034917737	237.265696020647	246.97063773852	0.169526208426502	0.00483126900992737	0.9772644403611	0.988993614401716	FALSE	0.247066151370926	0.050905153539423	0.836760792545803	0.947259126599802	FALSE	0.993694018228234	1.05265576677689	9.11202824302286	10.5376268404744
Scer_12.91	1137.13273843013	1339.73895285263	1451.81874337905	1327.71856628398	1771.6585239331	1676.59735453888	1417.43896284242	1428.07088736956	1443.77184120372	0.122465289152353	-0.149060506992711	0.223541309288248	0.432112253355449	FALSE	0.174050507724381	0.413781880560637	0.0174367441957178	0.151552698114888	FALSE	0.89114851387592	1.21174914543686	2.66659075750413	2.98538971464422
Scer_12.92	862.374851655129	764.895655554028	1150.10768969655	1281.19473512039	1131.37491703798	908.809780965001	1373.38137450113	1020.69016401335	1061.60364606794	0.152755660257242	-0.540549588802637	0.000402171016144622	0.00356376933642217	FALSE	0.213898697801675	0.295046412758632	0.167779312330305	0.498667757212021	FALSE	0.669435877132631	0.852243728497983	0.601607773577571	0.565811339947958
Scer_12.93	15.5624584306153	9.89313645713174	42.4198318007027	47.5463329474048	10.878604971519	17.907581890936	22.7884077627399	35.8136899653807	25.3512555283038	0.315020178590945	-0.950102311439825	0.0025612936428572	0.0161846647042383	TRUE	0.330212453645023	-0.0656167164862636	0.842489127763011	0.948649253053944	FALSE	0.290828957788917	0.499750646333404	0.438352386539782	0.374522013544796
Scer_12.94	411.063557167286	322.828663337983	384.429725693868	328.734323496573	455.347322379296	371.582324236922	437.537429044607	449.909480190095	395.179103193329	0.159861480892271	0.0252075856139821	0.874705868741331	0.941528001537229	FALSE	0.227436165123107	-0.11555406519152	0.611402487183915	0.841095538008921	FALSE	1.02902438359691	0.931884210536999	3.46570663209192	3.9217284177131
Scer_12.95	402.477373205567	389.997852967983	480.404595142958	528.633422232437	256.424260042948	188.029609854828	273.460893152879	277.556097231701	349.623012978913	0.176723364782278	-0.309938758476766	0.079463501493557	0.218236020748346	FALSE	0.253753641374597	-0.00753303634873289	0.976317145014584	0.992713744510173	FALSE	0.785589465469243	0.806956810491352	0.111203784314066	-0.00880399418447872
Scer_12.96	274.221250277393	238.476657756123	395.564931541553	306.23928425264	102.569704017179	129.829968709286	224.845623259034	181.30680544974	231.631778157868	0.201506740161539	-0.41791372885269	0.0380844962789927	0.128231638303342	FALSE	0.28479962989422	-0.365522859233551	0.199338432059772	0.537695764265928	FALSE	0.730926048092953	0.573248877494503	-0.775236114975432	-1.04746185600882
Scer_12.97	753.437642640822	491.532674501703	581.151695669627	429.450749202366	1041.23790441682	908.809780965001	1303.49692402872	747.610778027323	782.091018681548	0.15865858679012	0.244225482065591	0.12372750672135	0.292947260038993	FALSE	0.22063399911226	-0.252921644719737	0.251654374218573	0.592504356943263	FALSE	1.23167981993182	0.950753063997093	1.24235130609508	1.31658226981678
Scer_12.98	1207.4321196167	1067.41735458527	1362.20684870007	1458.08754372042	1493.47705394711	1817.61956193	1725.8420812315	2301.02958027571	1554.13901800085	0.146812500277161	-0.292183973267902	0.0465706070080313	0.148901229031316	FALSE	0.204617288452927	0.0182040726538187	0.929108577684144	0.977524672512757	FALSE	0.80666855621878	0.822294475648149	0.0893012754487486	-0.0344675648843912
Scer_12.99	53.6636497607423	65.6071154525579	43.4803275957203	29.6525517306396	26.4194692165462	20.146029627303	9.11536310509598	4.47671124567259	31.5701522167847	0.312460341002779	0.646757534231488	0.0384629466815707	0.129072772998732	TRUE	0.329307361062631	0.260540672939515	0.428840245193607	0.734783367783017	FALSE	1.62236738011786	3.25968040598312	-1.44195556346611	-1.82866924227502
Scer_12.101	101.424298047803	57.7967445653486	199.903457360812	192.23033535725	93.245185470163	33.576716045505	174.711126181006	181.30680544974	129.274333559703	0.268300546016523	-1.05570753733319	8.32678793378495e-05	0.000944465921389558	TRUE	0.331511022250251	-0.338082274334873	0.307812829288283	0.639582059919553	FALSE	0.407548385768138	0.358026558867275	-0.144332805419902	-0.308220895571366
Scer_12.104	385.30500528213	318.142440805658	382.838982001342	422.804487607568	93.245185470163	82.8225662455789	112.422811629517	163.39996046705	245.122679938626	0.210051900095343	-0.178571961255556	0.39525138655961	0.603993109067346	FALSE	0.29714223213114	-0.423710120176812	0.153882625357819	0.480185479486655	FALSE	0.873307071374828	0.639643011933909	-2.29852742053407	-2.83233017210706
Scer_12.105	376.718821320411	332.721799795115	324.511713275376	284.766746792521	264.194692165462	311.144235355013	199.018761127929	322.323209688426	301.924997440032	0.214490628825799	0.19222470063863	0.370150439226713	0.585555279906414	FALSE	0.289057883545578	-0.0388850684074042	0.892988656444834	0.966344026552108	FALSE	1.16412534212085	1.10337472330575	0.352678838446668	0.274136748453928
Scer_12.106	239.339877932911	231.707669653875	290.045599937305	238.754166520839	136.759605356239	320.098026300481	188.38417083865	313.369787197081	244.807362967173	0.257948231945595	-0.135308733921625	0.59989069163246	0.764738428754277	FALSE	0.322352132191616	-0.022004224597211	0.945577509373677	0.981266984425469	FALSE	0.890992366309544	0.910699208506637	0.18954180985282	0.0829861048068232
Scer_12.107	1327.10205858316	1116.36234547845	1033.98340014213	848.676480566581	1905.30995644033	1884.77299402101	1616.45772397035	1508.65168979166	1405.16458112421	0.112077714734594	0.36053887062775	0.00129599594296664	0.0091445312492063	FALSE	0.159603471514018	-0.0745126431362733	0.640599299033986	0.859372862128089	FALSE	1.29772069209325	1.21271601491999	0.259955796549179	0.165491462387397
Scer_12.108	474.386663884962	406.139286134882	462.37616662766	423.315738499475	411.83290249322	470.07402463707	493.748834859365	588.687528805946	466.320143242822	0.167695537687532	-0.0263563732825075	0.875112442365259	0.941641807235361	FALSE	0.235817275154788	-0.245463489833591	0.297919426326494	0.633392894678211	FALSE	0.994173900677992	0.814913507373315	-34.027980455044	-40.0103112987406
Scer_12.109	570.981233454298	460.811882345347	439.045259137273	538.347189178681	491.091310142858	687.203455064669	363.095297019656	490.199881401149	505.096938467991	0.195133105631896	0.117342216026125	0.547610569147788	0.73083648729951	FALSE	0.266321796116395	0.308617113614571	0.246532487615332	0.588383953872048	FALSE	1.0556020925727	1.38043008435035	-4.9579987596608	-5.94848143841909
Scer_12.110	590.836783865773	576.926062868525	556.230044486714	435.07450901335	360.54805048463	349.197846873252	358.537615467108	384.997167127843	451.543510023399	0.1608429771418	0.216014746260862	0.179266683373489	0.372746536418662	FALSE	0.231689269792614	-0.268109661450866	0.247192705561368	0.588707390574827	FALSE	1.17782674947105	0.954617452364947	1.28376799456389	1.36511096208723
Scer_12.111	290.856981703223	258.262930670387	340.949398098148	332.824330631834	351.223531937614	362.628533291454	346.383797993647	389.473878373515	334.075422837478	0.163402449158546	-0.265406211708836	0.104322746087114	0.262111527595187	FALSE	0.232730928810912	0.211222098822973	0.364099796037021	0.683892469756671	FALSE	0.815265753468221	0.970135873121949	0.851552230075793	0.858675836423546
Scer_12.112	535.563224612208	497.780971211471	448.589721292431	455.524544689653	930.897768277127	931.194258328671	669.979188224554	490.199881401149	619.966194754658	0.153360313467426	0.198207650013881	0.19620786659283	0.396523425715666	FALSE	0.215584301547314	0.461826199102417	0.0321768287605766	0.218410739689691	FALSE	1.14277747539575	1.60448295645421	-2.54260155454251	-3.1183163042284
Scer_12.113	485.656030334718	515.484478555812	573.197977206995	519.942157070008	293.722334231013	458.881785955235	493.748834859365	483.48481453264	478.014801593223	0.187265065892916	-0.134946227674465	0.471145724925594	0.67048457240742	FALSE	0.259244471117267	-0.241819822315669	0.350930054564335	0.677133430987888	FALSE	0.915916049046801	0.770372314073054	-1.97027973409357	-2.44771634727771
Scer_12.114	365.986091368262	477.474006904727	300.65055788748	398.775695687912	194.26080306284	111.92238681835	148.884264049901	67.1506686850888	258.13805930807	0.266022365291334	0.289198421594459	0.276983468056249	0.49339379449203	FALSE	0.328067080674351	0.0633118426714515	0.846971152136612	0.951165375555398	FALSE	1.20563741573415	1.41536289117234	-0.857595451387056	-1.14396379858511
Scer_12.115	538.783043597853	536.832825647517	644.781443370681	649.288632722625	871.842484146024	879.70996039223	932.805491088155	1103.50932205829	769.694150377922	0.1258169273178	-0.259761981075161	0.0389605976315455	0.130261040128461	FALSE	0.179700230592785	0.0518989646063218	0.772727882141153	0.921141986672205	FALSE	0.831318620605517	0.86022662439272	0.185029423867888	0.0776988595208286
Scer_13.102	283.344070736719	270.238832697441	276.259154602076	277.609234305815	243.991568646926	246.22925100037	364.614524203839	510.345082006675	309.078964774983	0.186105241609406	-0.0635070497137065	0.732920902296221	0.853287691485233	FALSE	0.25932955563649	-0.67659871684579	0.00907991524626002	0.106711028235586	TRUE	0.999485489749572	0.560780218818953	-1122.93757107363	-1315.90561792748
Scer_13.103	1333.54169655445	1110.11404876868	1440.68353753137	1258.69969587646	1799.63207957415	1477.37550600222	2199.8409626965	2439.80762889156	1632.46189448692	0.129923556949337	-0.156586754439259	0.22811753647305	0.437434177082937	FALSE	0.182790342135366	-0.332078334007739	0.0692604472702326	0.321025919539475	FALSE	0.905299557143976	0.706368414001072	-2.49402436613035	-3.0613975230566
Scer_13.104	500.145215770118	593.067496035424	193.010234693197	233.130406709856	73.0420619516277	174.598923436626	22.7884077627399	33.5753343425444	227.919760087767	0.234069275602935	1.28478472538028	4.04426128828097e-08	1.11653478210456e-06	TRUE	0.319892287987642	0.431460908962372	0.177411066751903	0.510862421697635	FALSE	2.56171528939817	4.33446243677587	-0.559087220743489	-0.79419623867978
Scer_13.105	106.25402652627	89.0382281141857	130.97123068467	79.2438882456747	104.123790441682	67.1534320910099	88.1151766825944	147.731471107195	101.57890548666	0.274326284187627	-0.131992204737989	0.630409601046825	0.787057886612396	FALSE	0.331491127608244	-0.231301252851407	0.485327291315662	0.772878175043579	FALSE	0.92934755634226	0.727378766557821	-3.34416698314268	-4.057525194588
Scer_13.107	1536.39029265005	1337.65618728271	1437.50205014631	1316.47104666202	1872.67414152577	1974.31090347569	1636.20767736473	1707.86534022409	1602.38470491642	0.112068852713445	0.0610899764622545	0.585677103487237	0.756230725355955	FALSE	0.159940465479862	0.139126837927884	0.384373415922621	0.701489214819361	FALSE	1.0435842307366	1.15034411050768	-2.2831060368808	-2.81426065449564
Scer_13.109	449.164748497413	443.108375001006	451.240960779975	447.855781311039	261.086519316456	252.944594209471	396.518295071675	257.410896626174	369.916271351651	0.184479113078123	-0.0253983844300098	0.890496324921602	0.947337663242778	FALSE	0.259824335693558	-0.301985994500215	0.245125865036903	0.586879181885188	FALSE	0.992419016452894	0.786392055896535	-30.5774069244962	-35.9672111086667
Scer_13.14	1104.39791207608	1133.02447003783	1197.29975257483	1261.255950336	1398.67778205244	1631.82839981154	1267.03547160834	1385.54213053567	1297.38273362909	0.101890391579578	-0.126571000597184	0.214152801868776	0.420395415740174	FALSE	0.147728823971612	0.309002499780643	0.0364665004513854	0.229065475075003	FALSE	0.910092168054896	1.14242228281345	2.41334958327505	2.68866239363635
Scer_13.120	386.378278277345	413.428965629611	290.045599937305	297.036768198303	108.78604971519	67.1534320910099	123.057401918796	123.109559255996	226.124506877944	0.207658319232309	0.348270837786704	0.0935162719065552	0.244684732203022	FALSE	0.295647282646677	-0.730258190739577	0.0135101040467726	0.135011766652438	TRUE	1.36172632831307	0.715870280417745	2.08260009205351	2.30111715833387
Scer_13.121	46.1507387942384	54.6725962104649	95.4446215515811	103.783931057239	1.55408642450272	20.146029627303	28.8653164994706	0	43.8271650205999	0.317018646879316	-0.280088481275289	0.376961912147094	0.590564984603372	FALSE	0.28756436273859	-0.298836727180679	0.298711986903095	0.633889749569383	FALSE	0.508535539402477	0.760082889200525	0.59432179496719	0.557274225394763
Scer_13.122	246.316152401807	255.659473707983	222.704116953689	226.995396006965	334.128581268084	418.589726700629	357.018388282926	286.509519723046	293.490169380641	0.187592458668806	0.140621281857499	0.453489308636873	0.655040112475483	FALSE	0.259045179843049	0.0753874711921117	0.771035601356234	0.920320272235042	FALSE	1.1159888387847	1.16941143836665	-0.426092105417129	-0.638363426744444
Scer_13.131	650.403435100197	576.926062868525	546.685582331556	427.916996526644	139.867778205244	163.406684754791	167.114990260093	342.468410293953	376.848742542625	0.239456225010226	0.183776808015247	0.442798799830874	0.643809961677898	FALSE	0.312668773671037	-0.781445706572804	0.0124447183715262	0.127453018626669	TRUE	1.25904699781165	0.595934890617008	3.24706940772054	3.66554717839524
Scer_13.132	94.9846600765139	65.6071154525579	97.0353652441075	55.7263472179261	102.569704017179	120.876177763818	91.1536310509598	76.104091176434	88.007136499937	0.260860337870997	0.105861419405823	0.684877462047454	0.82509002796317	FALSE	0.326001758717754	0.251499090378581	0.44043109935108	0.743114874583805	FALSE	1.05092336018937	1.33394104478407	-4.80113904762879	-5.76468604153304
Scer_13.134	1121.03364350191	1223.10408093697	855.289858681669	828.737695782185	1852.47101800724	1790.7581890936	1248.80474539815	1130.36958953233	1256.32110261676	0.111183361652054	0.465355928726794	2.84561959005607e-05	0.000378609269210686	FALSE	0.159219128471946	0.146735939900756	0.356738598572677	0.679965609855555	FALSE	1.39175037121874	1.53107659116376	-0.288626235023872	-0.477292149232089
Scer_13.137	623.571610219825	664.922908197749	483.055834630502	508.694637448041	435.144198860761	440.974204064299	399.55674944004	396.188945242024	494.013636012905	0.132552627044521	0.357124374681833	0.00705560764641405	0.0360893933390987	FALSE	0.197346293648851	-0.212655935488695	0.281222325682912	0.618171362220625	FALSE	1.29891101005244	1.10087623790056	0.632517002063966	0.602028248952224
Scer_13.138	965.409059195754	951.303174062089	1002.1685262916	1099.7006684932	842.314842080472	776.741364519348	700.363731908207	633.454641262671	871.432000976668	0.123535208647861	-0.113566300734356	0.357937054848542	0.574969015908996	FALSE	0.180727921889208	0.372002112065714	0.0395561262734081	0.23928819320327	FALSE	0.91195031912296	1.21369037103629	3.10118373914002	3.49461026916981
Scer_13.139	298.906529167335	262.428461810232	179.754037255478	190.185331789619	334.128581268084	420.828174436996	177.749580549372	329.038276556935	274.127371604256	0.22448415339909	0.517026809967075	0.0212688685638369	0.0817769971814643	FALSE	0.296511514930328	0.0825819147177891	0.780619614350308	0.924718326451004	FALSE	1.51597548792185	1.48872554773758	0.0435964518531561	-0.088020743604016
Scer_13.140	434.675563062013	472.267092979921	426.849557494571	507.672135664226	418.049248191231	355.913190082353	417.787475650232	432.002635207405	433.152112291494	0.161554274277632	-0.0422372519400296	0.793750815551141	0.89206030472022	FALSE	0.230663274885205	-0.080670128936787	0.726540485105081	0.898242066235863	FALSE	0.970520152211818	0.910873819974687	-2.11969219818648	-2.62278566738507
Scer_13.141	7878.36042137458	6630.48419184819	9908.74246074665	7605.87951890905	19424.5262198595	19472.2568586565	29514.0265071166	28570.3711698825	16125.5809185492	0.10679717001828	-0.275922951886677	0.00977703845379295	0.0461586092246188	FALSE	0.149317945107918	-0.286153213366675	0.0553139424252725	0.286483283999385	FALSE	0.828394482940764	0.669665434586822	-1.12984526503668	-1.46296389047407
Scer_13.142	350.960269435255	255.138782315503	274.66841090955	228.529148682688	643.391779744125	740.926200737477	584.902465910325	454.386191435768	441.612906146336	0.184164119491428	0.235850025979922	0.200316159273004	0.402139121513991	FALSE	0.251631697123877	0.191255731808145	0.447217428586868	0.748030111955924	FALSE	1.20408962756928	1.33166690869794	-0.542244421448408	-0.774461222332944
Scer_13.144	677.235259980568	672.212587692478	816.051514266019	798.573893159638	1038.12973156781	1367.69156692024	1540.49636476122	1743.67903018947	1081.75874356718	0.137219957528088	-0.263028155994272	0.0552587684715219	0.168374098425316	FALSE	0.192470901187108	-0.175891449123688	0.36079043778546	0.682459286414688	FALSE	0.835866928971397	0.732630988953384	-0.735290999628658	-1.00065743291182
Scer_13.16	208.751597569288	253.05601674558	178.163293562951	271.474223602924	40.4062470370706	24.622925100037	53.1729514463932	13.4301337370178	130.384673600158	0.298522989964038	0.0887515754280327	0.766235715847803	0.875449872274359	FALSE	0.335731388299371	-0.300712876832286	0.37041575955155	0.689325800281126	FALSE	1.0270064002339	0.976718325176532	1.88399993861206	2.06841372192851
Scer_13.146	493.705577798829	488.9292175393	664.930863476015	717.796252238241	118.110568262206	105.207043609249	69.8844504724025	89.5342249134518	343.512274788712	0.166857728477737	-0.378591128063925	0.023271627232463	0.0876210562271241	FALSE	0.266043241044238	0.703139533778035	0.00821866693916042	0.100644875896978	TRUE	0.710858943333198	1.39832604484425	1.98240330625007	2.18371474967911
Scer_13.147	1641.0344096835	1079.39325661232	2205.30100573903	1847.14947246208	3049.11756487433	2162.34051333052	3568.66465564507	2681.55003615788	2279.31886431309	0.110672786674111	-0.578498219635799	1.72185207170654e-07	4.00617582017055e-06	FALSE	0.156453074976211	0.307293936543221	0.049515197012645	0.267759772164923	FALSE	0.671385448257299	0.833831236837826	0.543878419736267	0.498168798955197
Scer_13.148	298.369892669727	297.314785106433	378.066750923763	329.245574388481	371.426655456149	420.828174436996	404.114430992588	371.567033390825	358.86666217062	0.163316905760189	-0.218859163469538	0.18021646251837	0.374035722985291	FALSE	0.231913163343065	0.229769938593221	0.321803516479393	0.653546353745303	FALSE	0.842403352946209	1.02133869065987	1.12311754801464	1.17687389215421
Scer_13.149	262.951883827637	367.608123091316	208.387423720952	271.985474494832	200.47714876085	261.898385154939	138.249673760622	217.120495415121	241.084826028284	0.175895061329612	0.364265301017811	0.0383659005138086	0.128937844911963	FALSE	0.254482468942261	0.0232947274318021	0.927065390617699	0.977524672512757	FALSE	1.3119974332993	1.30026465174552	0.0330800511583449	-0.100343002866619
Scer_13.150	508.731399731837	509.236181846044	524.945418533696	593.051034612792	397.846124672695	432.020413118831	404.114430992588	344.706765916789	464.331471178159	0.153307462137734	-0.109914325684602	0.47340277246556	0.672036413853645	FALSE	0.22194588950397	0.225077121796688	0.310531178797034	0.641274446154822	FALSE	0.910608410520573	1.10808622271043	2.09602585407593	2.31684836953809
Scer_13.151	934.284142334523	753.961136311935	754.012510257491	667.18241393939	584.336495613021	731.972409792008	701.88295909239	653.599841868198	722.65398865112	0.162810883158594	0.217662502608819	0.181254011749346	0.37567357300447	FALSE	0.228691624695787	-0.245929795384888	0.28220581424392	0.618587002983228	FALSE	1.18777338458044	0.971120978807975	1.17029375877745	1.23215112216061
Scer_13.153	640.743978143263	579.529519830928	399.806914721623	424.849491175198	607.647791980562	714.064827901072	516.537242622105	501.39165951533	548.07142823626	0.147311354036152	0.52719860291203	0.000345168950683964	0.00312581143563502	FALSE	0.210284704725522	-0.145058580827172	0.490307432204988	0.77887310987619	FALSE	1.47915463291011	1.29814025012633	0.333455497457723	0.251612407813686
Scer_13.154	271.001431291749	261.907770417751	367.461792973587	412.068218877509	265.748778589965	230.560116845801	328.153071783455	322.323209688426	307.40304880853	0.168738124811293	-0.50047295497172	0.0030172562414588	0.0184423396765272	FALSE	0.242415421394606	0.102249485333892	0.67317503900564	0.876383113907773	FALSE	0.684034173706257	0.763356870509843	0.288923015397776	0.199432883138422
Scer_13.155	413.210103157716	360.318443596588	344.130885483201	253.069191494252	640.283606895119	640.196052600962	495.268062043548	590.925884428782	467.175278712521	0.181738319047876	0.325377761760677	0.0733953979004149	0.206702312791553	FALSE	0.249618563156696	-0.0655572134273727	0.792836113978186	0.930399142191751	FALSE	1.29476504026511	1.17870382157127	0.36354329544282	0.286866831658159
Scer_13.17	752.364369645607	800.823361635191	757.724245540052	679.452435345172	876.504743419532	1271.43831425645	1001.17071437637	805.808024221066	868.160776054931	0.182316382445427	0.105151955002558	0.564104713544886	0.742915264253453	FALSE	0.249364280223809	0.128546544908595	0.606205747089662	0.83750166703587	FALSE	1.08066536743188	1.18858867739952	-1.22703595748719	-1.57684400450187
Scer_13.156	384.231732286915	403.015137779998	426.319309597062	363.499384146289	534.605730028934	447.6895472734	499.825743596096	655.838197491034	464.378097774966	0.181850373457382	-0.0256050425865046	0.888025727450852	0.946434748753704	FALSE	0.250944560212938	-0.174718849288657	0.486275525487153	0.774116511977267	FALSE	0.996747897214893	0.850113193965527	-48.8513081375899	-57.3790757781093
Scer_13.157	1791.82926551119	1816.1715769724	2037.21242222875	1898.78581254475	2301.60199468852	2480.20009189463	1999.30297438438	2157.77482041419	2060.35986982985	0.0970445684554982	-0.118097211002344	0.223627853400616	0.432112253355449	FALSE	0.139517075708532	0.314258535131113	0.0242923567964244	0.187121261095717	FALSE	0.916688458381088	1.15024353141398	2.60912221021429	2.9180527654635
[truncated: 3,527 more rows]
