# Supplementary material for: Negative feedback buffers effects of regulatory variants
Source: Mol Syst Biol. 2015 Jan 29;11(1):785. doi: 10.15252/msb.20145844 (PMC4332157; doi:10.15252/msb.20145844)
Supplement: Supplementary file 4 [file msb0011-0785-sd4.zip › sup_table_S3_artieri_deseq_df_columns.txt]

#Column name description of the reanalysis of Artieri and Fraser (2014 GenRes) read count data with DESeq2
HYB_MRNA_1_SCER	hybrid rna Scer replicate 1: read counts per gene normalized by DESeq2 size factors
HYB_MRNA_2_SCER	hybrid rna Scer replicate 2: read counts per gene normalized by DESeq2 size factors
HYB_MRNA_1_SPAR	hybrid rna Spar replicate 1: read counts per gene normalized by DESeq2 size factors
HYB_MRNA_2_SPAR	hybrid rna Spar replicate 2: read counts per gene normalized by DESeq2 size factors
HYB_RIBO_1_SCER	hybrid ribosomal profiling Scer replicate 1: read counts per gene normalized by DESeq2 size factors
HYB_RIBO_2_SCER	hybrid ribosomal profiling Scer replicate 2: read counts per gene normalized by DESeq2 size factors
HYB_RIBO_1_SPAR	hybrid ribosomal profiling Spar replicate 1: read counts per gene normalized by DESeq2 size factors
HYB_RIBO_2_SPAR	hybrid ribosomal profiling Spar replicate 2: read counts per gene normalized by DESeq2 size factors
baseMean	average expression over all samples
mrna_cis_lfcSE	standard error of the log fold change computed by DESeq2 for the factor mrna_cis
mrna_cis_log2fc	log2 fold change computed by DESeq2 for the factor mrna_cis
mrna_cis_pvalue	nominal P-value computed by DESeq2 for the factor mrna_cis
mrna_cis_FDR	false discovery rate computed on the nominal P-values by DESeq2 for the factor mrna_cis (after filtering for baseMean>10)
mrna_cis_signi	logical, whether FDR<0.2 and abs(log2fc)>log2(1.5) for the factor mrna_cis
ribo_cis_lfcSE	standard error of the log fold change computed by DESeq2 for the factor ribo_cis
ribo_cis_log2fc	log2 fold change computed by DESeq2 for the factor ribo_cis
ribo_cis_pvalue	nominal P-value computed by DESeq2 for the factor ribo_cis
ribo_cis_FDR	false discovery rate computed on the nominal P-values by DESeq2 for the factor ribo_cis (after filtering for baseMean>10)
ribo_cis_signi	logical, whether FDR<0.2 and abs(log2fc)>log2(1.5) for the factor ribo_cis
ratio_mrna_hybrid_Scer_over_Spar	count ratio for normalized rna hybrid counts: (Scer1+Scer2+1)/(Spar1+Spar2+1)
ratio_ribo_hybrid_Scer_over_Spar	count ratio for normalized ribosomal profiling hybrid counts: (Scer1+Scer2+1)/(Spar1+Spar2+1)
raw_buffcoeff	buffering coefficient computed by count ratios
calib_buffcoeff	buffering coefficient normalized by read count simulations
